# Supplementary material for: Crystal structures of trans-di­aqua­(3-R-1,3,5,8,12-penta­aza­cyclo­tetra­deca­ne)copper(II) isophthalate hydrates (R = benzyl or pyridin-3-ylmethyl)
Source: Acta Crystallogr E Crystallogr Commun. 2019 Jun 21;75(Pt 7):1015–9. doi: 10.1107/S2056989019008387 (PMC6659336; doi:10.1107/S2056989019008387)
Supplement: Supplementary file 1 [file e-75-01015-sup1.cif]

##############################################################################
#                                                                            #
# This CIF contains the data in a paper accepted for publication in          #
# Acta Crystallographica Section E. It conforms to the requirements of       #
# Notes for Authors for Acta Crystallographica Section E, and has been       #
# peer reviewed under the auspices of the IUCr Commission on Journals.       #
#                                                                            #
# Full details of the Crystallographic Information File format               #
# are given in the paper "The Crystallographic Information File (CIF):       #
# a New Standard Archive File for Crystallography" by S. R. Hall, F. H.      #
# Allen and I. D. Brown [Acta Cryst. (1991), A47, 655-685].                  #
#                                                                            #
# The current version of the core CIF dictionary is obtainable from          #
# ftp://ftp.iucr.org/pub/cif_core.dic.                                       #
#                                                                            #
# Software is freely available for graphical display of the structure(s)     #
# in this CIF. For information consult the CIF software page                 #
# http://www.iucr.org/resources/cif/software.                                #
#                                                                            #
# This file may be used for bona fide research purposes within the           #
# scientific community so long as proper attribution is given to the journal # 
# article from which it was obtained.                                        #
#                                                                            #
##############################################################################
data_I
_database_code_depnum_ccdc_archive 'CCDC 1922732'
_audit_creation_method     SHELXL-2014
_journal_date_recd_electronic     2019-05-20
_journal_date_accepted     2019-06-12
_journal_name_full     'Acta Crystallographica, Section E'
_journal_year     2019
_journal_volume     75
_journal_issue      7
_journal_page_first     1015
_journal_page_last     1019
_journal_paper_category     GM
_journal_paper_doi     10.1107/S2056989019008387
_journal_coeditor_code     HB7828
_publ_contact_author_name     'Yaroslaw D. Lampeka'
_publ_contact_author_address
;
L. V. Pisarzhevskii Institute of Physical Chemistry of the National
Academy of Sciences of Ukraine, Prospekt Nauki 31, 03028 Kiev, Ukraine
;
_publ_contact_author_email     'lampeka@adamant.net'
_publ_contact_author_fax     '+38 044 525 23 70'
_publ_contact_author_phone     '+38 044 525 65 40'
_publ_section_title
;
Crystal structures of
<i>trans</i>-diaqua(3-<i>R</i>-1,3,5,8,12-pentaazacyclotetradecane)copper(II)
isophthalate hydrates (<i>R</i> = benzyl or 3'-picolyl)
;
_publ_section_title_footnote     .
loop_
    _publ_author_name
    _publ_author_footnote
    _publ_author_address
    'Andriichuk, Irina L.' .
;
L. V. Pisarzhevskii Institute of Physical Chemistry of the National Academy of \
Sciences of Ukraine, Prospekt Nauki 31, 03028 Kiev,
Ukraine
;
    'Tsymbal, Liudmyla V.' .
;
L. V. Pisarzhevskii Institute of Physical Chemistry of the National Academy of \
Sciences of Ukraine, Prospekt Nauki 31, 03028 Kiev,
Ukraine
;
    'Arion, Vladimir B.' .
;
Institute of Inorganic Chemistry of the University of Vienna, Wahringer Str.
42, 1090 Vienna,
Austria
;
    'Lampeka, Yaroslaw D.' .
;
L. V. Pisarzhevskii Institute of Physical Chemistry of the National Academy of \
Sciences of Ukraine, Prospekt Nauki 31, 03028 Kiev,
Ukraine
;
_publ_section_synopsis
;
The complex cations of the title compounds, (I) and (II), contain tetragonally
distorted CuN~4~O~2~ octahedra with four N atoms of the azamacrocyclic ligand
in the equatorial planes and two O atoms of the water molecules in the axial
positions. In the crystals, the isophthalate counter-ions form layers as a
result of O---H...O hydrogen bonds with the water molecules, which are
pillared with the macrocyclic cations and lie parallel to the (\=101) and
(100) planes in (I) and (II), respectively.
;
_chemical_name_systematic
;\
<i>trans</i>-Diaqua(3-benzyl-1,3,5,8,12-\
pentaazacyclotetradecane-\k^4^<i>N</i>^1^,<i>N</i>^5^,<i>N</i>^8^,<i>N</i>^12^)\
copper(II) isophthalate monohydrate
;
_chemical_name_common     ?
_chemical_formula_moiety     'C16 H33 Cu N5 O2 2+, C8 H4 O4 2-, H2 O'
_chemical_formula_sum     'C24 H39 Cu N5 O7'
_chemical_formula_iupac     '[Cu (C16 H29 N5) (H2 O)2] (C8 H4 O4), H2 O'
_chemical_formula_weight     573.14
_chemical_melting_point     ?
_space_group_crystal_system     monoclinic
_space_group_name_H-M_alt     'P 21/n'
_space_group_name_Hall     '-P 2yn'
loop_
    _space_group_symop_operation_xyz
    'x, y, z'
    '-x+1/2, y+1/2, -z+1/2'
    '-x, -y, -z'
    'x-1/2, -y-1/2, z-1/2'
_cell_length_a     7.2625(3)
_cell_length_b     17.8132(7)
_cell_length_c     21.1511(9)
_cell_angle_alpha     90
_cell_angle_beta     92.159(3)
_cell_angle_gamma     90
_cell_volume     2734.34(19)
_cell_formula_units_Z     4
_cell_measurement_reflns_used     6434
_cell_measurement_theta_min     2.876
_cell_measurement_theta_max     24.767
_cell_measurement_temperature     296(2)
_exptl_crystal_description     plate
_exptl_crystal_colour     violet
_exptl_crystal_size_max     0.300
_exptl_crystal_size_mid     0.250
_exptl_crystal_size_min     0.040
_exptl_crystal_density_diffrn     1.392
_exptl_crystal_density_meas     ?
_exptl_crystal_density_method     ?
_exptl_crystal_F_000     1212
_exptl_absorpt_coefficient_mu     0.849
_exptl_absorpt_correction_type     multi-scan
_exptl_absorpt_process_details
;
(SADABS; Bruker, 2007)
;
_exptl_absorpt_correction_T_min     0.7847
_exptl_absorpt_correction_T_max     0.9668
_exptl_special_details     ?
_diffrn_ambient_temperature     296(2)
_diffrn_source     'fine-focus sealed tube'
_diffrn_radiation_type     MoK\a
_diffrn_radiation_wavelength     0.71073
_diffrn_measurement_device_type     'Bruker X8 APEXII CCD'
_diffrn_measurement_method     '\f and \w scans'
_diffrn_detector_area_resol_mean     ?
_diffrn_reflns_number     137978
_diffrn_reflns_av_R_equivalents     0.0697
_diffrn_reflns_av_unetI/netI     0.0257
_diffrn_reflns_theta_min     2.482
_diffrn_reflns_theta_max     26.337
_diffrn_reflns_theta_full     25.242
_diffrn_measured_fraction_theta_max     0.998
_diffrn_measured_fraction_theta_full     0.999
_diffrn_reflns_limit_h_min     -9
_diffrn_reflns_limit_h_max     9
_diffrn_reflns_limit_k_min     -22
_diffrn_reflns_limit_k_max     22
_diffrn_reflns_limit_l_min     -26
_diffrn_reflns_limit_l_max     26
_refine_special_details     ?
_reflns_number_total     5555
_reflns_number_gt     4193
_reflns_threshold_expression     'I > 2\s(I)'
_refine_ls_structure_factor_coef     Fsqd
_refine_ls_matrix_type     full
_refine_ls_R_factor_all     0.0536
_refine_ls_R_factor_gt     0.0322
_refine_ls_wR_factor_gt     0.0740
_refine_ls_wR_factor_ref     0.0843
_refine_ls_goodness_of_fit_ref     1.016
_refine_ls_restrained_S_all     1.016
_refine_ls_number_reflns     5555
_refine_ls_number_parameters     334
_refine_ls_number_restraints     9
_refine_ls_hydrogen_treatment     constr
_refine_ls_weighting_scheme     calc
_refine_ls_weighting_details
              'w=1/[\s^2^(Fo^2^)+(0.0366P)^2^+1.2028P] where P=(Fo^2^+2Fc^2^)/3'
_atom_sites_solution_hydrogens     mixed
_atom_sites_solution_primary     direct
_atom_sites_solution_secondary     ?
_refine_ls_shift/su_max     0.001
_refine_ls_shift/su_mean     0.000
_refine_diff_density_max     0.250
_refine_diff_density_min     -0.240
_refine_ls_extinction_method     none
_refine_ls_extinction_coef     .
loop_
    _atom_type_symbol
    _atom_type_description
    _atom_type_scat_dispersion_real
    _atom_type_scat_dispersion_imag
    _atom_type_scat_source
    'C' 'C' 0.0033 0.0016
                         'International Tables Vol C Tables 4.2.6.8 and 6.1.1.4'
    'H' 'H' 0.0000 0.0000
                         'International Tables Vol C Tables 4.2.6.8 and 6.1.1.4'
    'N' 'N' 0.0061 0.0033
                         'International Tables Vol C Tables 4.2.6.8 and 6.1.1.4'
    'O' 'O' 0.0106 0.0060
                         'International Tables Vol C Tables 4.2.6.8 and 6.1.1.4'
    'Cu' 'Cu' 0.3201 1.2651
                         'International Tables Vol C Tables 4.2.6.8 and 6.1.1.4'
_computing_data_collection
;
APEX2 (Bruker, 2007)
;
_computing_cell_refinement
;
SAINT (Bruker, 2007)
;
_computing_data_reduction
;
SAINT (Bruker, 2007)
;
_computing_structure_solution
;
SHELXS2014 (Sheldrick, 2015a)
;
_computing_structure_refinement
;
SHELXL2014 (Sheldrick, 2015b)
;
_computing_molecular_graphics
;
Mercury (Macrae <i>et al.</i>,  2008)
;
_computing_publication_material
;
publCIF (Westrip, 2010)
;
loop_
    _atom_site_type_symbol
    _atom_site_label
    _atom_site_fract_x
    _atom_site_fract_y
    _atom_site_fract_z
    _atom_site_U_iso_or_equiv
    _atom_site_adp_type
    _atom_site_calc_flag
    _atom_site_occupancy
    _atom_site_disorder_assembly
    _atom_site_disorder_group
    Cu Cu1 0.37585(3) 1.01815(2) 0.78932(2) 0.03694(9) Uani d 1 . .
    O O1 0.5450(3) 0.40229(9) 0.54740(8) 0.0648(5) Uani d 1 . .
    O O2 0.6548(2) 0.39430(8) 0.64621(7) 0.0487(4) Uani d 1 . .
    O O3 0.8446(2) 0.05140(8) 0.67653(8) 0.0532(4) Uani d 1 . .
    O O4 0.9001(2) 0.15648(9) 0.73008(7) 0.0498(4) Uani d 1 . .
    O O3W 0.5996(3) 0.55120(10) 0.56962(8) 0.0648(5) Uani d 1 . .
    H H3WA 0.5628 0.5751 0.5349 0.097 Uiso d 1 . .
    H H3WB 0.5787 0.5037 0.5639 0.097 Uiso d 1 . .
    N N1 0.2874(2) 1.12200(10) 0.76576(8) 0.0401(4) Uani d 1 . .
    H H1 0.1526 1.1199 0.7621 0.048 Uiso calc 1 . .
    N N2 0.4363(2) 1.00637(9) 0.69696(8) 0.0375(4) Uani d 1 . .
    H H2 0.5687 1.0154 0.6936 0.045 Uiso calc 1 . .
    N N3 0.4758(2) 0.86889(10) 0.70197(9) 0.0429(4) Uani d 1 . .
    N N4 0.4561(2) 0.91310(9) 0.81190(8) 0.0374(4) Uani d 1 . .
    H H4 0.5906 0.9132 0.8175 0.045 Uiso calc 1 . .
    N N5 0.3123(2) 1.02892(11) 0.88106(8) 0.0432(4) Uani d 1 . .
    H H5 0.1787 1.0222 0.8828 0.052 Uiso calc 1 . .
    C C1 0.3531(3) 1.13819(13) 0.70214(11) 0.0502(6) Uani d 1 . .
    H H1A 0.4803 1.1548 0.7051 0.060 Uiso calc 1 . .
    H H1B 0.2794 1.1778 0.6825 0.060 Uiso calc 1 . .
    C C2 0.3377(3) 1.06781(13) 0.66276(10) 0.0478(6) Uani d 1 . .
    H H2A 0.2091 1.0545 0.6555 0.057 Uiso calc 1 . .
    H H2B 0.3916 1.0760 0.6221 0.057 Uiso calc 1 . .
    C C3 0.3946(3) 0.93131(12) 0.66827(10) 0.0441(5) Uani d 1 . .
    H H3A 0.2620 0.9245 0.6658 0.053 Uiso calc 1 . .
    H H3B 0.4374 0.9309 0.6254 0.053 Uiso calc 1 . .
    C C4 0.4046(3) 0.85523(12) 0.76317(11) 0.0446(5) Uani d 1 . .
    H H4A 0.4487 0.8067 0.7781 0.054 Uiso calc 1 . .
    H H4B 0.2713 0.8525 0.7590 0.054 Uiso calc 1 . .
    C C5 0.3781(3) 0.89603(13) 0.87395(10) 0.0473(6) Uani d 1 . .
    H H5A 0.4432 0.8541 0.8936 0.057 Uiso calc 1 . .
    H H5B 0.2491 0.8826 0.8684 0.057 Uiso calc 1 . .
    C C6 0.3982(3) 0.96466(14) 0.91516(10) 0.0478(6) Uani d 1 . .
    H H6A 0.3382 0.9565 0.9548 0.057 Uiso calc 1 . .
    H H6B 0.5276 0.9749 0.9245 0.057 Uiso calc 1 . .
    C C7 0.3557(4) 1.10175(14) 0.91163(11) 0.0547(6) Uani d 1 . .
    H H7A 0.4882 1.1091 0.9133 0.066 Uiso calc 1 . .
    H H7B 0.3146 1.1009 0.9547 0.066 Uiso calc 1 . .
    C C8 0.2646(4) 1.16677(15) 0.87651(12) 0.0619(7) Uani d 1 . .
    H H8A 0.1334 1.1569 0.8722 0.074 Uiso calc 1 . .
    H H8B 0.2807 1.2117 0.9020 0.074 Uiso calc 1 . .
    C C9 0.3361(3) 1.18222(13) 0.81163(12) 0.0533(6) Uani d 1 . .
    H H9A 0.2854 1.2294 0.7961 0.064 Uiso calc 1 . .
    H H9B 0.4691 1.1873 0.8149 0.064 Uiso calc 1 . .
    C C10 0.6775(3) 0.86203(15) 0.69872(11) 0.0517(6) Uani d 1 . .
    H H10A 0.7207 0.8244 0.7290 0.062 Uiso calc 1 . .
    H H10B 0.7337 0.9095 0.7109 0.062 Uiso calc 1 . .
    C C11 0.7397(3) 0.84076(13) 0.63423(12) 0.0471(6) Uani d 1 . .
    C C12 0.7251(3) 0.76725(14) 0.61308(14) 0.0579(7) Uani d 1 . .
    H H12 0.6735 0.7310 0.6387 0.069 Uiso calc 1 . .
    C C13 0.7863(4) 0.74730(17) 0.55453(16) 0.0745(9) Uani d 1 . .
    H H13 0.7773 0.6977 0.5412 0.089 Uiso calc 1 . .
    C C14 0.8599(5) 0.7999(2) 0.51605(17) 0.0875(10) Uani d 1 . .
    H H14 0.9000 0.7864 0.4764 0.105 Uiso calc 1 . .
    C C15 0.8740(5) 0.8718(2) 0.53593(17) 0.0938(11) Uani d 1 . .
    H H15 0.9238 0.9077 0.5097 0.113 Uiso calc 1 . .
    C C16 0.8155(4) 0.89255(16) 0.59478(14) 0.0696(8) Uani d 1 . .
    H H16 0.8276 0.9422 0.6079 0.084 Uiso calc 1 . .
    C C17 0.6606(3) 0.28470(11) 0.58309(9) 0.0336(4) Uani d 1 . .
    C C18 0.6232(3) 0.25013(13) 0.52558(10) 0.0467(6) Uani d 1 . .
    H H18 0.5736 0.2779 0.4918 0.056 Uiso calc 1 . .
    C C19 0.6587(4) 0.17463(14) 0.51781(11) 0.0573(7) Uani d 1 . .
    H H19 0.6332 0.1519 0.4789 0.069 Uiso calc 1 . .
    C C20 0.7320(3) 0.13288(12) 0.56760(10) 0.0473(5) Uani d 1 . .
    H H20 0.7542 0.0819 0.5623 0.057 Uiso calc 1 . .
    C C21 0.7726(3) 0.16653(11) 0.62556(9) 0.0333(4) Uani d 1 . .
    C C22 0.7357(3) 0.24223(11) 0.63274(9) 0.0321(4) Uani d 1 . .
    H H22 0.7617 0.2651 0.6716 0.039 Uiso calc 1 . .
    C C23 0.6174(3) 0.36688(12) 0.59299(10) 0.0391(5) Uani d 1 . .
    C C24 0.8464(3) 0.12152(12) 0.68160(10) 0.0372(5) Uani d 1 . .
    O O2W 0.05598(19) 0.97303(9) 0.76801(8) 0.0524(4) Uani d 1 . .
    H H2WA -0.0020 0.9507 0.7957 0.079 Uiso d 1 . .
    H H2WB -0.0090 0.9958 0.7401 0.079 Uiso d 1 . .
    O O1W 0.6919(2) 1.06796(10) 0.81644(7) 0.0537(4) Uani d 1 . .
    H H1WA 0.7519 1.0591 0.8508 0.081 Uiso d 1 . .
    H H1WB 0.7511 1.0939 0.7887 0.081 Uiso d 1 . .
loop_
    _atom_site_aniso_label
    _atom_site_aniso_U_11
    _atom_site_aniso_U_22
    _atom_site_aniso_U_33
    _atom_site_aniso_U_12
    _atom_site_aniso_U_13
    _atom_site_aniso_U_23
    Cu1 0.03746(15) 0.03986(14) 0.03343(14) 0.00188(11) 0.00046(10) 0.00340(11)
    O1 0.0916(14) 0.0464(9) 0.0544(10) 0.0095(9) -0.0229(10) 0.0123(8)
    O2 0.0523(10) 0.0434(8) 0.0498(9) 0.0096(7) -0.0069(8) -0.0060(7)
    O3 0.0622(11) 0.0351(8) 0.0616(10) 0.0028(7) -0.0075(8) 0.0095(8)
    O4 0.0569(10) 0.0465(9) 0.0449(9) 0.0043(7) -0.0150(8) 0.0056(7)
    O3W 0.0889(14) 0.0498(10) 0.0538(10) 0.0027(9) -0.0241(10) 0.0014(8)
    N1 0.0305(9) 0.0447(10) 0.0450(10) 0.0021(8) 0.0004(8) 0.0029(8)
    N2 0.0298(9) 0.0452(10) 0.0374(9) 0.0005(7) 0.0000(7) 0.0046(8)
    N3 0.0361(10) 0.0463(10) 0.0461(10) 0.0027(8) -0.0019(8) -0.0040(8)
    N4 0.0302(9) 0.0430(10) 0.0388(9) 0.0005(7) -0.0001(7) 0.0053(8)
    N5 0.0323(10) 0.0586(12) 0.0386(10) 0.0044(8) 0.0018(8) 0.0006(9)
    C1 0.0470(14) 0.0473(13) 0.0569(15) 0.0057(11) 0.0096(11) 0.0173(11)
    C2 0.0450(13) 0.0606(15) 0.0380(12) 0.0058(11) 0.0027(10) 0.0151(11)
    C3 0.0384(12) 0.0541(13) 0.0394(12) -0.0003(10) -0.0054(10) -0.0062(10)
    C4 0.0380(12) 0.0415(12) 0.0542(14) -0.0048(10) 0.0008(10) 0.0006(10)
    C5 0.0426(13) 0.0539(14) 0.0455(13) 0.0003(11) 0.0051(10) 0.0159(11)
    C6 0.0404(13) 0.0688(16) 0.0343(11) 0.0036(11) 0.0019(10) 0.0103(11)
    C7 0.0524(15) 0.0682(16) 0.0436(13) 0.0079(12) 0.0010(11) -0.0132(12)
    C8 0.0598(17) 0.0633(16) 0.0624(16) 0.0155(13) 0.0003(13) -0.0174(13)
    C9 0.0513(15) 0.0437(13) 0.0643(16) 0.0066(11) -0.0051(12) -0.0030(12)
    C10 0.0400(13) 0.0639(15) 0.0507(14) 0.0025(11) -0.0046(11) -0.0016(12)
    C11 0.0353(12) 0.0454(13) 0.0602(15) 0.0056(10) -0.0024(11) -0.0046(11)
    C12 0.0420(14) 0.0463(13) 0.0846(19) 0.0036(11) -0.0067(13) -0.0028(13)
    C13 0.0559(18) 0.0638(18) 0.103(2) 0.0145(14) -0.0066(17) -0.0377(18)
    C14 0.077(2) 0.103(3) 0.083(2) 0.005(2) 0.0206(18) -0.037(2)
    C15 0.108(3) 0.088(2) 0.088(2) -0.008(2) 0.044(2) -0.007(2)
    C16 0.079(2) 0.0523(15) 0.079(2) -0.0034(14) 0.0246(16) -0.0112(14)
    C17 0.0288(10) 0.0382(11) 0.0336(10) -0.0040(8) -0.0005(8) 0.0051(8)
    C18 0.0556(15) 0.0505(13) 0.0333(11) -0.0019(11) -0.0086(10) 0.0068(10)
    C19 0.0835(19) 0.0545(14) 0.0330(12) -0.0011(13) -0.0084(12) -0.0083(11)
    C20 0.0591(15) 0.0392(12) 0.0437(13) 0.0008(11) 0.0013(11) -0.0041(10)
    C21 0.0292(11) 0.0360(10) 0.0349(10) -0.0020(8) 0.0025(8) 0.0041(8)
    C22 0.0288(10) 0.0375(10) 0.0299(10) -0.0036(8) -0.0005(8) 0.0007(8)
    C23 0.0341(12) 0.0401(11) 0.0430(12) -0.0015(9) -0.0011(9) 0.0060(10)
    C24 0.0277(11) 0.0413(12) 0.0428(12) 0.0004(9) 0.0026(9) 0.0069(10)
    O2W 0.0305(8) 0.0620(10) 0.0642(10) -0.0010(7) -0.0034(7) 0.0196(8)
    O1W 0.0393(9) 0.0735(11) 0.0481(9) -0.0017(8) -0.0029(7) 0.0129(8)
_geom_special_details
;
 All esds (except the esd in the dihedral angle between two l.s. planes)
 are estimated using the full covariance matrix.  The cell esds are taken
 into account individually in the estimation of esds in distances, angles
 and torsion angles; correlations between esds in cell parameters are only
 used when they are defined by crystal symmetry.  An approximate (isotropic)
 treatment of cell esds is used for estimating esds involving l.s. planes.
;
loop_
    _geom_bond_atom_site_label_1
    _geom_bond_atom_site_label_2
    _geom_bond_site_symmetry_2
    _geom_bond_distance
    _geom_bond_publ_flag
    Cu1 N4 . 2.0119(17) ?
    Cu1 N1 . 2.0146(17) ?
    Cu1 N5 . 2.0206(17) ?
    Cu1 N2 . 2.0290(17) ?
    O1 C23 . 1.251(2) ?
    O2 C23 . 1.247(2) ?
    O3 C24 . 1.254(3) ?
    O4 C24 . 1.249(3) ?
    O3W H3WA . 0.8814 ?
    O3W H3WB . 0.8671 ?
    N1 C1 . 1.473(3) ?
    N1 C9 . 1.480(3) ?
    N1 H1 . 0.9800 ?
    N2 C2 . 1.481(3) ?
    N2 C3 . 1.495(3) ?
    N2 H2 . 0.9800 ?
    N3 C4 . 1.433(3) ?
    N3 C3 . 1.435(3) ?
    N3 C10 . 1.474(3) ?
    N4 C5 . 1.480(3) ?
    N4 C4 . 1.495(3) ?
    N4 H4 . 0.9800 ?
    N5 C6 . 1.478(3) ?
    N5 C7 . 1.478(3) ?
    N5 H5 . 0.9800 ?
    C1 C2 . 1.507(3) ?
    C1 H1A . 0.9700 ?
    C1 H1B . 0.9700 ?
    C2 H2A . 0.9700 ?
    C2 H2B . 0.9700 ?
    C3 H3A . 0.9700 ?
    C3 H3B . 0.9700 ?
    C4 H4A . 0.9700 ?
    C4 H4B . 0.9700 ?
    C5 C6 . 1.505(3) ?
    C5 H5A . 0.9700 ?
    C5 H5B . 0.9700 ?
    C6 H6A . 0.9700 ?
    C6 H6B . 0.9700 ?
    C7 C8 . 1.515(3) ?
    C7 H7A . 0.9700 ?
    C7 H7B . 0.9700 ?
    C8 C9 . 1.511(4) ?
    C8 H8A . 0.9700 ?
    C8 H8B . 0.9700 ?
    C9 H9A . 0.9700 ?
    C9 H9B . 0.9700 ?
    C10 C11 . 1.502(3) ?
    C10 H10A . 0.9700 ?
    C10 H10B . 0.9700 ?
    C11 C16 . 1.373(4) ?
    C11 C12 . 1.386(3) ?
    C12 C13 . 1.378(4) ?
    C12 H12 . 0.9300 ?
    C13 C14 . 1.364(5) ?
    C13 H13 . 0.9300 ?
    C14 C15 . 1.350(5) ?
    C14 H14 . 0.9300 ?
    C15 C16 . 1.381(4) ?
    C15 H15 . 0.9300 ?
    C16 H16 . 0.9300 ?
    C17 C18 . 1.381(3) ?
    C17 C22 . 1.389(3) ?
    C17 C23 . 1.513(3) ?
    C18 C19 . 1.380(3) ?
    C18 H18 . 0.9300 ?
    C19 C20 . 1.380(3) ?
    C19 H19 . 0.9300 ?
    C20 C21 . 1.386(3) ?
    C20 H20 . 0.9300 ?
    C21 C22 . 1.384(3) ?
    C21 C24 . 1.513(3) ?
    C22 H22 . 0.9300 ?
    O2W H2WA . 0.8360 ?
    O2W H2WB . 0.8450 ?
    O1W H1WA . 0.8473 ?
    O1W H1WB . 0.8730 ?
loop_
    _geom_angle_atom_site_label_1
    _geom_angle_atom_site_label_2
    _geom_angle_atom_site_label_3
    _geom_angle_site_symmetry_1
    _geom_angle_site_symmetry_3
    _geom_angle
    _geom_angle_publ_flag
    N4 Cu1 N1 . . 178.13(7) ?
    N4 Cu1 N5 . . 86.27(7) ?
    N1 Cu1 N5 . . 93.91(7) ?
    N4 Cu1 N2 . . 93.51(7) ?
    N1 Cu1 N2 . . 86.29(7) ?
    N5 Cu1 N2 . . 179.15(8) ?
    H3WA O3W H3WB . . 108.0 ?
    C1 N1 C9 . . 112.30(18) ?
    C1 N1 Cu1 . . 107.13(13) ?
    C9 N1 Cu1 . . 115.94(13) ?
    C1 N1 H1 . . 107.0 ?
    C9 N1 H1 . . 107.0 ?
    Cu1 N1 H1 . . 107.0 ?
    C2 N2 C3 . . 112.08(17) ?
    C2 N2 Cu1 . . 106.01(13) ?
    C3 N2 Cu1 . . 115.82(13) ?
    C2 N2 H2 . . 107.5 ?
    C3 N2 H2 . . 107.5 ?
    Cu1 N2 H2 . . 107.5 ?
    C4 N3 C3 . . 115.14(18) ?
    C4 N3 C10 . . 114.89(18) ?
    C3 N3 C10 . . 115.56(19) ?
    C5 N4 C4 . . 112.06(17) ?
    C5 N4 Cu1 . . 106.53(13) ?
    C4 N4 Cu1 . . 114.52(13) ?
    C5 N4 H4 . . 107.8 ?
    C4 N4 H4 . . 107.8 ?
    Cu1 N4 H4 . . 107.8 ?
    C6 N5 C7 . . 112.77(18) ?
    C6 N5 Cu1 . . 106.72(13) ?
    C7 N5 Cu1 . . 116.79(15) ?
    C6 N5 H5 . . 106.7 ?
    C7 N5 H5 . . 106.7 ?
    Cu1 N5 H5 . . 106.7 ?
    N1 C1 C2 . . 108.80(18) ?
    N1 C1 H1A . . 109.9 ?
    C2 C1 H1A . . 109.9 ?
    N1 C1 H1B . . 109.9 ?
    C2 C1 H1B . . 109.9 ?
    H1A C1 H1B . . 108.3 ?
    N2 C2 C1 . . 108.68(18) ?
    N2 C2 H2A . . 110.0 ?
    C1 C2 H2A . . 110.0 ?
    N2 C2 H2B . . 110.0 ?
    C1 C2 H2B . . 110.0 ?
    H2A C2 H2B . . 108.3 ?
    N3 C3 N2 . . 114.72(17) ?
    N3 C3 H3A . . 108.6 ?
    N2 C3 H3A . . 108.6 ?
    N3 C3 H3B . . 108.6 ?
    N2 C3 H3B . . 108.6 ?
    H3A C3 H3B . . 107.6 ?
    N3 C4 N4 . . 114.61(17) ?
    N3 C4 H4A . . 108.6 ?
    N4 C4 H4A . . 108.6 ?
    N3 C4 H4B . . 108.6 ?
    N4 C4 H4B . . 108.6 ?
    H4A C4 H4B . . 107.6 ?
    N4 C5 C6 . . 108.34(18) ?
    N4 C5 H5A . . 110.0 ?
    C6 C5 H5A . . 110.0 ?
    N4 C5 H5B . . 110.0 ?
    C6 C5 H5B . . 110.0 ?
    H5A C5 H5B . . 108.4 ?
    N5 C6 C5 . . 108.45(17) ?
    N5 C6 H6A . . 110.0 ?
    C5 C6 H6A . . 110.0 ?
    N5 C6 H6B . . 110.0 ?
    C5 C6 H6B . . 110.0 ?
    H6A C6 H6B . . 108.4 ?
    N5 C7 C8 . . 112.00(19) ?
    N5 C7 H7A . . 109.2 ?
    C8 C7 H7A . . 109.2 ?
    N5 C7 H7B . . 109.2 ?
    C8 C7 H7B . . 109.2 ?
    H7A C7 H7B . . 107.9 ?
    C9 C8 C7 . . 115.2(2) ?
    C9 C8 H8A . . 108.5 ?
    C7 C8 H8A . . 108.5 ?
    C9 C8 H8B . . 108.5 ?
    C7 C8 H8B . . 108.5 ?
    H8A C8 H8B . . 107.5 ?
    N1 C9 C8 . . 112.4(2) ?
    N1 C9 H9A . . 109.1 ?
    C8 C9 H9A . . 109.1 ?
    N1 C9 H9B . . 109.1 ?
    C8 C9 H9B . . 109.1 ?
    H9A C9 H9B . . 107.8 ?
    N3 C10 C11 . . 113.38(18) ?
    N3 C10 H10A . . 108.9 ?
    C11 C10 H10A . . 108.9 ?
    N3 C10 H10B . . 108.9 ?
    C11 C10 H10B . . 108.9 ?
    H10A C10 H10B . . 107.7 ?
    C16 C11 C12 . . 117.8(2) ?
    C16 C11 C10 . . 121.6(2) ?
    C12 C11 C10 . . 120.6(2) ?
    C13 C12 C11 . . 120.7(3) ?
    C13 C12 H12 . . 119.7 ?
    C11 C12 H12 . . 119.7 ?
    C14 C13 C12 . . 120.4(3) ?
    C14 C13 H13 . . 119.8 ?
    C12 C13 H13 . . 119.8 ?
    C15 C14 C13 . . 119.5(3) ?
    C15 C14 H14 . . 120.2 ?
    C13 C14 H14 . . 120.2 ?
    C14 C15 C16 . . 120.8(3) ?
    C14 C15 H15 . . 119.6 ?
    C16 C15 H15 . . 119.6 ?
    C11 C16 C15 . . 120.8(3) ?
    C11 C16 H16 . . 119.6 ?
    C15 C16 H16 . . 119.6 ?
    C18 C17 C22 . . 118.79(19) ?
    C18 C17 C23 . . 121.21(18) ?
    C22 C17 C23 . . 119.98(18) ?
    C19 C18 C17 . . 120.5(2) ?
    C19 C18 H18 . . 119.7 ?
    C17 C18 H18 . . 119.7 ?
    C20 C19 C18 . . 120.2(2) ?
    C20 C19 H19 . . 119.9 ?
    C18 C19 H19 . . 119.9 ?
    C19 C20 C21 . . 120.3(2) ?
    C19 C20 H20 . . 119.8 ?
    C21 C20 H20 . . 119.8 ?
    C22 C21 C20 . . 118.86(19) ?
    C22 C21 C24 . . 119.66(18) ?
    C20 C21 C24 . . 121.41(18) ?
    C21 C22 C17 . . 121.31(18) ?
    C21 C22 H22 . . 119.3 ?
    C17 C22 H22 . . 119.3 ?
    O2 C23 O1 . . 124.7(2) ?
    O2 C23 C17 . . 117.66(18) ?
    O1 C23 C17 . . 117.66(19) ?
    O4 C24 O3 . . 124.7(2) ?
    O4 C24 C21 . . 118.00(18) ?
    O3 C24 C21 . . 117.30(19) ?
    H2WA O2W H2WB . . 115.8 ?
    H1WA O1W H1WB . . 115.1 ?
loop_
    _geom_torsion_atom_site_label_1
    _geom_torsion_atom_site_label_2
    _geom_torsion_atom_site_label_3
    _geom_torsion_atom_site_label_4
    _geom_torsion_site_symmetry_1
    _geom_torsion_site_symmetry_2
    _geom_torsion_site_symmetry_3
    _geom_torsion_site_symmetry_4
    _geom_torsion
    _geom_torsion_publ_flag
    C9 N1 C1 C2 . . . . 167.12(18) ?
    Cu1 N1 C1 C2 . . . . 38.7(2) ?
    C3 N2 C2 C1 . . . . 167.77(18) ?
    Cu1 N2 C2 C1 . . . . 40.5(2) ?
    N1 C1 C2 N2 . . . . -54.0(2) ?
    C4 N3 C3 N2 . . . . 67.2(2) ?
    C10 N3 C3 N2 . . . . -70.5(2) ?
    C2 N2 C3 N3 . . . . -175.81(18) ?
    Cu1 N2 C3 N3 . . . . -54.0(2) ?
    C3 N3 C4 N4 . . . . -70.0(2) ?
    C10 N3 C4 N4 . . . . 68.0(2) ?
    C5 N4 C4 N3 . . . . 179.82(18) ?
    Cu1 N4 C4 N3 . . . . 58.3(2) ?
    C4 N4 C5 C6 . . . . -166.99(17) ?
    Cu1 N4 C5 C6 . . . . -41.01(19) ?
    C7 N5 C6 C5 . . . . -168.77(19) ?
    Cu1 N5 C6 C5 . . . . -39.2(2) ?
    N4 C5 C6 N5 . . . . 54.5(2) ?
    C6 N5 C7 C8 . . . . -179.3(2) ?
    Cu1 N5 C7 C8 . . . . 56.6(2) ?
    N5 C7 C8 C9 . . . . -67.4(3) ?
    C1 N1 C9 C8 . . . . 178.50(19) ?
    Cu1 N1 C9 C8 . . . . -57.9(2) ?
    C7 C8 C9 N1 . . . . 68.5(3) ?
    C4 N3 C10 C11 . . . . 153.0(2) ?
    C3 N3 C10 C11 . . . . -69.1(3) ?
    N3 C10 C11 C16 . . . . 103.8(3) ?
    N3 C10 C11 C12 . . . . -77.4(3) ?
    C16 C11 C12 C13 . . . . 0.4(4) ?
    C10 C11 C12 C13 . . . . -178.4(2) ?
    C11 C12 C13 C14 . . . . -0.9(4) ?
    C12 C13 C14 C15 . . . . 0.6(5) ?
    C13 C14 C15 C16 . . . . 0.2(6) ?
    C12 C11 C16 C15 . . . . 0.3(4) ?
    C10 C11 C16 C15 . . . . 179.2(3) ?
    C14 C15 C16 C11 . . . . -0.7(6) ?
    C22 C17 C18 C19 . . . . 0.4(3) ?
    C23 C17 C18 C19 . . . . -178.2(2) ?
    C17 C18 C19 C20 . . . . 0.1(4) ?
    C18 C19 C20 C21 . . . . -0.8(4) ?
    C19 C20 C21 C22 . . . . 1.0(3) ?
    C19 C20 C21 C24 . . . . 177.7(2) ?
    C20 C21 C22 C17 . . . . -0.5(3) ?
    C24 C21 C22 C17 . . . . -177.30(18) ?
    C18 C17 C22 C21 . . . . -0.2(3) ?
    C23 C17 C22 C21 . . . . 178.41(18) ?
    C18 C17 C23 O2 . . . . 179.9(2) ?
    C22 C17 C23 O2 . . . . 1.3(3) ?
    C18 C17 C23 O1 . . . . 0.6(3) ?
    C22 C17 C23 O1 . . . . -178.0(2) ?
    C22 C21 C24 O4 . . . . -11.4(3) ?
    C20 C21 C24 O4 . . . . 171.9(2) ?
    C22 C21 C24 O3 . . . . 166.69(19) ?
    C20 C21 C24 O3 . . . . -10.0(3) ?
loop_
    _geom_hbond_atom_site_label_D
    _geom_hbond_atom_site_label_H
    _geom_hbond_atom_site_label_A
    _geom_hbond_site_symmetry_A
    _geom_hbond_distance_DH
    _geom_hbond_distance_HA
    _geom_hbond_distance_DA
    _geom_hbond_angle_DHA
    N1 H1 O4 1_465 0.98 2.04 2.950(2) 154
    N2 H2 O3 1_565 0.98 2.15 3.118(2) 170
    N4 H4 O2 2_656 0.98 2.00 2.949(2) 161
    N5 H5 O3W 2_556 0.98 2.35 3.230(3) 149
    O1W H1WB O4 1_565 0.87 2.01 2.884(2) 176
    O1W H1WB O3 1_565 0.87 2.60 3.213(2) 128
    O1W H1WA O3W 2_656 0.85 1.97 2.813(2) 173
    O2W H2WA O2 2_556 0.84 1.96 2.795(2) 174
    O2W H2WB O3 1_465 0.85 1.95 2.798(2) 178
    O3W H3WA O1 3_666 0.88 1.92 2.779(2) 163
    O3W H3WB O1 . 0.87 1.85 2.720(2) 176
    O3W H3WB O2 . 0.87 2.66 3.248(2) 126
_shelx_space_group_comment
;
The symmetry employed for this shelxl refinement is uniquely defined
by the following loop, which should always be used as a source of
symmetry information in preference to the above space-group names.
They are only intended as comments.
;
_shelx_estimated_absorpt_T_min     0.785
_shelx_estimated_absorpt_T_max     0.967
_shelx_hkl_file
;
  -1   3  26    8.57    8.58
  -1   3  26    5.41    8.00
   0   3  26    3.11    8.10
   0   3  26   -7.61    6.67
  -1   2  26   -6.21    7.30
  -1   2  26    2.63    8.12
   0   2  26   10.21    8.13
   0   2  26    2.46    7.52
  -1   1  26   13.36    8.60
  -1   1  26    6.87    8.61
  -1   1  26  -11.92    7.15
   0   1  26   -4.96    7.58
   0   1  26   -2.14    7.35
   1   1  26   20.84    9.21
   1   1  26   26.99    9.06
  -1   0  26    1.94    8.27
  -1   0  26   -6.07    7.56
  -1   0  26    3.16    7.96
   0   0  26    3.74    7.78
   0   0  26   25.10    9.70
   0   0  26   16.06    8.64
   1   0  26   26.05   10.64
   1   0  26    2.31    7.60
   1   0  26   -0.73    7.60
  -1  -1  26    6.94    8.57
  -1  -1  26    1.66    8.58
  -1  -1  26  -10.67    7.35
  -1  -1  26   -7.20    7.25
   0  -1  26    3.09    8.06
   0  -1  26    4.14    7.82
   0  -1  26    2.99    7.97
   1  -1  26   22.32    9.68
   1  -1  26   26.79    9.47
   1  -1  26   31.90   11.35
  -1  -2  26    4.28    8.62
  -1  -2  26    9.74    9.17
  -1  -2  26   13.86    9.36
   0  -2  26    3.35    8.27
   0  -2  26    5.98    8.06
   0  -2  26   24.38    9.52
   0  -2  26   13.19    8.67
  -1  -3  26    7.41    9.03
  -1  -3  26   -3.88    8.65
  -1  -3  26    5.33    8.53
   0  -3  26   -8.07    7.26
   0  -3  26   -8.57    7.57
   0  -3  26    1.25    8.21
   0   7  25   -2.65    6.08
   0   7  25   12.80    6.63
   0   7  25  -12.77    6.44
  -1   6  25    2.91    7.31
  -1   6  25   -2.20    6.72
  -1   6  25   -2.07    6.66
   0   6  25   11.05    6.82
   0   6  25    7.64    6.53
   0   6  25   22.35    8.16
   0   6  25   11.96    7.99
   1   6  25    0.26    6.08
   1   6  25   10.31    6.72
   1   6  25    4.84    6.60
   1   6  25    3.97    7.13
  -2   5  25   11.61    8.69
  -2   5  25   21.23    8.84
  -1   5  25    0.33    6.54
  -1   5  25    4.41    7.61
  -1   5  25   11.87    7.74
   0   5  25   -7.36    6.25
   0   5  25  -11.75    6.61
   0   5  25   -4.44    6.23
   1   5  25   -7.07    6.65
   1   5  25    1.69    5.99
   1   5  25    1.49    6.58
   1   5  25    4.38    6.22
  -2   4  25   -5.24    7.21
  -2   4  25   -6.30    7.58
  -1   4  25    6.51    7.52
  -1   4  25    0.30    7.36
   0   4  25    4.66    7.36
   0   4  25   -4.41    6.34
   0   4  25   -7.18    6.69
   1   4  25   -3.91    6.36
   1   4  25   10.59    7.61
   1   4  25   13.97    6.82
   2   4  25    5.07    7.81
   2   4  25    4.32    6.71
   2   4  25   13.32    7.63
  -2   3  25   21.31    9.29
  -2   3  25   21.01    9.24
  -1   3  25   12.94    7.46
  -1   3  25    6.14    7.91
   0   3  25   -2.09    7.07
   0   3  25   -6.94    6.44
   0   3  25  -14.02    6.32
   1   3  25   -2.40    6.40
   1   3  25    1.96    6.79
   1   3  25    3.49    7.42
   2   3  25   26.75    8.71
   2   3  25   15.50    8.40
   2   3  25   25.21    8.11
   2   3  25   25.88   11.81
  -3   2  25   29.39   10.55
  -3   2  25    8.59    9.28
  -3   2  25   10.40    8.99
  -3   2  25    3.46    9.04
  -2   2  25   -2.31    8.02
  -2   2  25   -1.13    7.77
  -2   2  25    2.19    7.29
  -1   2  25   20.29    9.11
  -1   2  25   17.53    9.01
   0   2  25   -1.42    6.89
   0   2  25    7.03    7.36
   1   2  25   48.63   10.07
   1   2  25   58.27   10.64
   2   2  25   -7.16    7.09
   2   2  25   13.35   10.69
   2   2  25    4.07    7.16
  -3   1  25    7.40    8.68
  -3   1  25    1.05    8.71
  -3   1  25   -4.58    8.18
  -2   1  25   35.97   10.44
  -2   1  25   23.79    9.75
  -2   1  25   42.27   10.29
  -2   1  25   25.77    9.86
  -1   1  25    6.83    7.67
  -1   1  25    1.61    7.86
  -1   1  25    6.90    7.90
   0   1  25   -8.87    6.30
   0   1  25    1.24    7.27
   0   1  25    3.10    7.42
   1   1  25    0.96    7.10
   1   1  25   -4.65    6.88
   2   1  25   49.70   10.91
   2   1  25   41.78   10.18
   2   1  25   85.13   15.17
  -3   0  25   19.28    9.26
  -3   0  25   39.54   11.42
  -3   0  25   17.40   10.16
  -2   0  25    0.07    7.84
  -2   0  25   -7.39    7.24
  -2   0  25   -1.01    7.14
  -2   0  25    0.84    7.82
  -1   0  25    0.88    7.95
  -1   0  25    4.31    8.09
  -1   0  25    7.09    8.11
  -1   0  25   -0.97    7.38
   0   0  25   -1.63    7.01
   0   0  25   15.47    8.39
   0   0  25    2.55    7.46
   1   0  25   34.60    9.71
   1   0  25   28.88    9.34
   2   0  25   -1.30    7.74
   2   0  25   -8.94    6.39
   2   0  25   18.78   10.56
  -3  -1  25   -8.90    8.00
  -3  -1  25    8.22    9.98
  -3  -1  25    2.63    9.03
  -2  -1  25   37.73   10.31
  -2  -1  25   25.88   10.25
  -2  -1  25   15.50    9.50
  -1  -1  25    1.76    7.91
  -1  -1  25    5.94    8.09
  -1  -1  25    7.52    8.01
  -1  -1  25   -0.31    7.85
   0  -1  25   -4.80    7.52
   0  -1  25   -2.61    7.37
   0  -1  25    2.64    7.45
   0  -1  25  -11.00    6.63
   1  -1  25   -3.08    7.30
   1  -1  25   22.56    9.69
   1  -1  25   -0.19    7.49
   1  -1  25    4.00    7.57
   2  -1  25   54.63   11.22
   2  -1  25   72.95   14.17
   2  -1  25   48.05   10.90
  -3  -2  25   -8.06    7.98
  -3  -2  25   -1.86    9.17
  -3  -2  25    0.99    8.91
  -2  -2  25    9.98    8.79
  -2  -2  25   -8.08    7.79
  -2  -2  25   -7.15    7.20
  -1  -2  25   23.30    9.11
  -1  -2  25   11.24    8.96
  -1  -2  25   33.49   10.46
  -1  -2  25    6.07    8.27
   0  -2  25   -5.36    7.41
   0  -2  25    0.07    7.74
   0  -2  25   15.41    8.33
   0  -2  25    1.71    7.63
   1  -2  25   47.69   10.65
   1  -2  25   38.56   10.27
   1  -2  25   66.47   12.37
   1  -2  25   49.72   11.01
   1  -2  25   99.19   14.01
   2  -2  25    1.24    7.88
   2  -2  25    1.77    8.01
   2  -2  25   23.68   11.26
   2  -2  25    7.60    8.20
  -2  -3  25   32.03   10.55
  -2  -3  25   32.11   10.73
  -2  -3  25   46.05   11.56
  -1  -3  25   13.04    9.12
  -1  -3  25   16.92    8.69
  -1  -3  25    3.06    8.36
   0  -3  25   -0.02    7.93
   0  -3  25    7.98    8.74
   0  -3  25    3.38    7.86
   0  -3  25   -2.74    7.43
   1  -3  25   -7.36    7.28
   1  -3  25   -3.62    7.03
   1  -3  25   19.54    9.27
   1  -3  25    8.18    9.02
   1  -3  25   14.65    9.58
   2  -3  25   27.49    9.82
   2  -3  25   40.73   10.84
   2  -3  25   25.16   11.19
   2  -3  25   44.75   10.83
   2  -3  25   38.79   11.12
  -2  -4  25   -1.93    9.01
  -2  -4  25   11.18    8.77
  -2  -4  25  -12.61    7.48
  -1  -4  25   -2.96    7.89
  -1  -4  25    3.03    8.03
  -1  -4  25   -1.20    8.37
   0  -4  25    8.94    8.49
   0  -4  25    7.08    8.86
   0  -4  25   13.53    8.89
   1  -4  25   11.93    8.42
   1  -4  25    8.26    8.76
   1  -4  25    5.21    9.09
   2  -4  25    8.23    8.90
   2  -4  25    4.80    9.05
   2  -4  25    2.10    8.63
  -2  -5  25   -7.82    7.76
  -2  -5  25   -3.28    8.18
  -2  -5  25    5.97    9.08
  -2  -5  25    6.23    9.27
  -1  -5  25   -3.99    8.16
  -1  -5  25  -12.25    7.72
  -1  -5  25   -1.76    7.94
   0  -5  25    4.30    8.42
   0  -5  25   -4.59    7.95
   0  -5  25    3.40    7.83
   1  -5  25  -11.41    8.23
   1  -5  25   -1.23    8.07
   1  -5  25   -7.38    7.74
  -1  -6  25    8.65    9.10
  -1  -6  25   -3.37    8.13
  -1  -6  25    5.78    9.00
  -1  -6  25  -11.59    7.95
   0  -6  25    0.51    8.44
   0  -6  25   16.65    9.85
   0  -6  25   15.18    9.23
   1  -6  25    8.16    9.71
   1  -6  25    4.08    9.27
   1  -6  25   -1.84    8.14
   0  -7  25  -12.41    9.04
  -1   9  24    3.52    6.38
  -1   9  24    2.88    6.91
  -1   9  24   -7.81    5.95
  -1   9  24   -3.69    6.25
   0   9  24   -1.71    5.88
   0   9  24   -4.05    5.80
   0   9  24    2.24    5.87
   0   9  24    6.55    5.78
   0   9  24   -0.30    6.49
  -2   8  24    5.80    7.86
  -2   8  24    7.56    8.20
  -2   8  24    0.82    7.32
  -1   8  24    7.15    7.03
  -1   8  24   -5.10    6.08
  -1   8  24   11.02    6.63
  -1   8  24   13.88    7.56
   0   8  24    5.29    6.11
   0   8  24    1.86    5.83
   0   8  24    9.55    6.56
   0   8  24    2.67    6.71
   0   8  24    6.50    6.59
   1   8  24   26.21    7.26
   1   8  24   22.52    6.68
   1   8  24   13.33    6.92
   1   8  24   22.30    6.71
   1   8  24   15.06    7.10
  -2   7  24   19.28    8.52
  -2   7  24    6.55    7.39
  -2   7  24    0.71    7.39
  -1   7  24    3.81    6.74
  -1   7  24   18.14    6.94
  -1   7  24    1.38    6.58
  -1   7  24    4.56    6.56
   0   7  24   -6.60    4.88
   0   7  24    6.41    6.49
   0   7  24    1.95    6.58
   0   7  24    1.13    6.14
   0   7  24    2.73    5.92
   1   7  24   20.14    7.21
   1   7  24   12.55    6.35
   1   7  24   14.57    6.39
   1   7  24   14.49    6.69
   1   7  24    5.63    6.79
   2   7  24    5.70    6.45
   2   7  24    4.81    5.73
   2   7  24    6.30    6.23
   2   7  24    2.70    6.19
   2   7  24   23.99    7.61
  -3   6  24   -3.24    8.16
  -3   6  24   15.54    8.88
  -2   6  24   -4.94    7.12
  -2   6  24    5.35    7.15
  -2   6  24   -6.50    7.08
  -1   6  24   10.09    7.26
  -1   6  24   12.94    7.59
  -1   6  24    9.07    6.66
   0   6  24   11.15    6.26
   0   6  24   14.54    7.65
   0   6  24    2.90    6.70
   0   6  24   22.61    6.80
   1   6  24    9.36    6.27
   1   6  24   18.44    7.24
   1   6  24   10.48    6.56
   1   6  24   16.48    7.15
   1   6  24    7.06    6.16
   2   6  24   -1.97    5.88
   2   6  24    6.33    6.95
   2   6  24   10.52    6.82
   2   6  24    4.27    6.14
   2   6  24   28.69    7.32
  -3   5  24   -0.65    8.19
  -3   5  24    1.35    7.85
  -2   5  24   -8.30    7.15
  -2   5  24   -7.35    7.03
  -1   5  24   16.87    7.69
  -1   5  24   23.14    7.46
  -1   5  24   35.90    8.97
   0   5  24    1.23    5.98
   0   5  24    9.28    7.11
   0   5  24   -2.08    6.47
   0   5  24    9.41    5.97
   1   5  24   -6.56    5.17
   1   5  24    1.94    6.63
   1   5  24   -5.80    5.60
   1   5  24   -6.19    5.67
   2   5  24   11.38    7.14
   2   5  24   18.17    6.76
   2   5  24   12.32   10.52
   2   5  24   10.05    6.90
   2   5  24   18.56    7.62
  -3   4  24   -4.66    7.79
  -3   4  24    2.16    8.30
  -3   4  24   -4.29    7.97
  -2   4  24    1.76    7.33
  -2   4  24   -8.24    7.23
  -1   4  24    1.17    6.89
  -1   4  24    2.37    6.30
  -1   4  24   -0.82    6.59
   0   4  24   24.41    8.57
   0   4  24   43.88    9.04
   0   4  24   43.99    8.19
   1   4  24   12.46    6.25
   1   4  24   14.08    7.43
   1   4  24    6.05    6.91
   1   4  24   14.44    6.67
   2   4  24   16.60   10.63
   2   4  24    7.59    6.65
   2   4  24   -1.56    6.18
   2   4  24    6.78    7.62
   2   4  24  -12.83    5.31
   3   4  24   17.27    7.60
   3   4  24    3.91    6.53
   3   4  24    1.65    6.79
   3   4  24   -1.09    7.17
  -3   3  24    2.69    8.48
  -3   3  24   16.40    9.17
  -3   3  24    8.56    8.55
  -3   3  24   -8.56    7.84
  -2   3  24   17.53    8.44
  -2   3  24    4.22    7.74
  -2   3  24   13.79    8.49
  -1   3  24   51.31   10.30
  -1   3  24   55.53    9.16
  -1   3  24   42.48    9.44
   0   3  24  -10.78    5.98
   0   3  24    9.22    6.74
   0   3  24    9.61    7.35
   1   3  24   19.60    7.80
   1   3  24    0.94    6.95
   1   3  24   12.01    6.64
   2   3  24  -11.89    6.33
   2   3  24    1.39    6.27
   2   3  24   26.49   11.15
   2   3  24   -5.84    5.88
   3   3  24   60.05   10.40
   3   3  24   56.07    9.64
   3   3  24   55.44   10.68
  -3   2  24    3.83    8.36
  -3   2  24    3.26    8.28
  -3   2  24    5.91    8.81
  -3   2  24   -0.69    8.44
  -2   2  24    2.36    7.77
  -2   2  24   -3.06    7.44
  -2   2  24    1.94    7.33
  -2   2  24   10.85    8.35
  -1   2  24   -9.96    6.64
  -1   2  24    1.75    6.96
  -1   2  24   -0.31    7.29
   0   2  24   35.67    9.14
   0   2  24   57.53    8.94
   0   2  24   41.94    9.81
   1   2  24   14.35    8.04
   1   2  24   20.90    8.37
   1   2  24   28.48    7.46
   2   2  24    4.64    9.59
   2   2  24   -8.43    7.07
   2   2  24   15.57    7.80
   2   2  24   -0.46    6.19
   3   2  24    5.76    7.95
   3   2  24   -2.08    7.02
   3   2  24   -0.18    6.67
   3   2  24   -1.30   11.24
  -4   1  24   14.10    9.77
  -4   1  24  -10.70    7.95
  -4   1  24   -4.66    8.23
  -3   1  24   14.81    9.20
  -3   1  24   23.43    9.54
  -3   1  24    5.42    8.10
  -3   1  24   27.15    9.34
  -2   1  24   -6.42    7.07
  -2   1  24    1.63    7.52
  -2   1  24   -5.21    6.95
  -2   1  24    0.67    7.56
  -1   1  24   70.92   11.05
  -1   1  24   65.83   11.60
  -1   1  24   61.58   10.80
  -1   1  24   69.83   11.48
   0   1  24    2.26    6.67
   0   1  24    9.07    7.80
   0   1  24   -1.99    6.67
   1   1  24   18.96    8.06
   1   1  24   12.96    8.12
   1   1  24   25.12    7.42
   2   1  24   -0.23    7.07
   2   1  24    1.77    6.63
   2   1  24   18.61   10.60
   2   1  24   14.88    7.77
   3   1  24   59.51   11.10
   3   1  24   74.75   15.62
   3   1  24   57.55   11.06
  -4   0  24    4.44    9.50
  -4   0  24    7.26    9.30
  -4   0  24    4.59    9.48
  -3   0  24  -12.10    7.43
  -3   0  24   13.53    9.07
  -3   0  24    0.63    8.10
  -2   0  24   -8.06    7.39
  -2   0  24    1.01    7.53
  -2   0  24    2.21    7.42
  -2   0  24    1.79    7.72
  -1   0  24   -0.92    7.33
  -1   0  24    0.42    6.93
  -1   0  24   -1.54    7.42
  -1   0  24    7.20    7.80
   0   0  24   58.78   10.78
   0   0  24   29.15    9.28
   0   0  24   43.00    9.40
   0   0  24   34.78    9.24
   1   0  24    3.26    7.04
   1   0  24   10.47    7.50
   1   0  24    1.11    7.27
   2   0  24    2.12    7.43
   2   0  24   27.23   10.59
   2   0  24   15.69    8.28
   3   0  24    5.45    7.78
   3   0  24   -0.79    7.44
   3   0  24  -14.16    9.18
  -4  -1  24    6.74    9.58
  -4  -1  24   -3.04    9.19
  -4  -1  24   -9.15    7.72
  -3  -1  24    3.98    8.51
  -3  -1  24   -7.34    7.66
  -3  -1  24   -0.20    8.52
  -2  -1  24    0.38    7.65
  -2  -1  24    6.75    8.34
  -2  -1  24   -2.30    7.53
  -2  -1  24    1.24    7.72
  -1  -1  24   64.37   11.52
  -1  -1  24   72.68   12.01
  -1  -1  24   53.55   11.10
  -1  -1  24   59.95   11.13
   0  -1  24   -9.11    6.10
   0  -1  24   -1.29    7.19
   0  -1  24    7.07    7.71
   0  -1  24    0.72    7.44
   1  -1  24   28.00    8.80
   1  -1  24   32.37    9.61
   1  -1  24   20.71    8.42
   1  -1  24   16.84    8.19
   2  -1  24    3.88    7.71
   2  -1  24   -0.60    7.25
   2  -1  24    7.13    9.49
   2  -1  24    2.48    7.26
   3  -1  24   49.85   13.83
   3  -1  24   83.49   12.41
   3  -1  24   70.42   11.85
  -3  -2  24   18.97   10.01
  -3  -2  24    1.17    8.22
  -3  -2  24    7.27    9.27
  -2  -2  24    1.71    7.84
  -2  -2  24    6.55    8.76
  -2  -2  24   10.90    8.51
  -1  -2  24   -0.73    7.55
  -1  -2  24   -4.26    7.29
  -1  -2  24    5.35    7.37
  -1  -2  24   -0.94    7.39
   0  -2  24   38.92   10.11
   0  -2  24   42.52    9.84
   0  -2  24   43.36   10.38
   0  -2  24   53.27   11.12
   1  -2  24   20.37    8.79
   1  -2  24   16.40    8.51
   1  -2  24   15.87    8.58
   1  -2  24   38.54   10.73
   1  -2  24   31.07    9.76
   2  -2  24   -2.41    9.59
   2  -2  24   -5.19    8.01
   2  -2  24    7.06    7.90
   2  -2  24   -5.19    7.02
   2  -2  24   -3.36    7.41
   3  -2  24    6.07    8.43
   3  -2  24    1.81    8.11
   3  -2  24   -2.31    7.45
   3  -2  24    7.05   11.33
  -3  -3  24   18.07    9.95
  -3  -3  24   18.99    8.99
  -3  -3  24   -3.69    8.09
  -3  -3  24   15.46    9.65
  -2  -3  24   31.45   10.07
  -2  -3  24   18.64    9.32
  -2  -3  24    4.99    8.07
  -1  -3  24   56.96   11.45
  -1  -3  24   47.26   10.29
  -1  -3  24   30.44    9.88
  -1  -3  24   38.77   10.09
   0  -3  24   10.42    7.61
   0  -3  24   -3.84    6.90
   0  -3  24   -0.35    7.42
   0  -3  24   -0.79    7.39
   1  -3  24   14.41    8.53
   1  -3  24   12.01    9.35
   1  -3  24   20.91    8.82
   1  -3  24   14.74    8.17
   1  -3  24   20.63    9.23
   2  -3  24   -9.19    7.32
   2  -3  24   17.15    9.46
   2  -3  24  -10.86    7.12
   2  -3  24   11.49   10.03
   2  -3  24    3.63    8.17
   3  -3  24   60.08   14.25
   3  -3  24   54.88   11.73
   3  -3  24   42.87   11.25
   3  -3  24   70.27   12.44
  -3  -4  24    9.75    9.11
  -3  -4  24   -1.97    8.15
  -3  -4  24    0.32    8.54
  -3  -4  24    8.98    8.95
  -2  -4  24  -12.54    7.71
  -2  -4  24   -1.55    7.35
  -2  -4  24    8.85    8.25
  -2  -4  24   -1.18    8.27
  -1  -4  24  -10.33    7.27
  -1  -4  24    4.26    7.99
  -1  -4  24    5.86    7.51
  -1  -4  24   -8.24    7.22
   0  -4  24   43.84    9.90
   0  -4  24   40.07   10.39
   0  -4  24   29.39    9.55
   0  -4  24   24.72    9.53
   1  -4  24   14.95    8.75
   1  -4  24   23.77    9.73
   1  -4  24   13.15    9.27
   1  -4  24   15.57    8.71
   1  -4  24   23.31    9.40
   2  -4  24   12.81    8.80
   2  -4  24    9.45    8.48
   2  -4  24   10.79    8.63
   2  -4  24   13.37   10.30
   2  -4  24   13.72    9.04
   3  -4  24   -8.88    7.79
   3  -4  24    8.44    8.54
   3  -4  24    8.97    8.75
   3  -4  24    8.63   11.65
  -3  -5  24    7.25    8.98
  -3  -5  24    2.49    8.54
  -3  -5  24    9.85    9.35
  -3  -5  24    5.69    8.87
  -2  -5  24    5.37    9.02
  -2  -5  24    8.53    9.22
  -2  -5  24   12.50    9.03
  -2  -5  24    5.16    8.52
  -1  -5  24   12.74    8.38
  -1  -5  24   27.87   10.06
  -1  -5  24   27.97   10.06
  -1  -5  24   30.60   10.40
   0  -5  24   -0.86    7.61
   0  -5  24    2.99    7.97
   0  -5  24    5.80    8.55
   1  -5  24   -8.86    7.08
   1  -5  24   -8.56    7.16
   1  -5  24    7.59    8.94
   2  -5  24   23.65   10.23
   2  -5  24    5.86    8.51
   2  -5  24    3.45    8.39
  -3  -6  24    2.22    8.82
  -3  -6  24   -3.73    7.96
  -3  -6  24   15.14   10.24
  -3  -6  24    6.71    9.18
  -2  -6  24   -3.39    8.49
  -2  -6  24    7.54    8.82
  -2  -6  24    2.12    8.18
  -2  -6  24   -3.58    8.46
  -1  -6  24    9.59    8.71
  -1  -6  24   14.89    9.14
  -1  -6  24    5.52    8.51
  -1  -6  24   12.63    9.40
   0  -6  24    6.23    8.33
   0  -6  24   11.25    9.24
   0  -6  24   25.53    9.80
   0  -6  24   18.60    9.37
   1  -6  24   10.09    8.83
   1  -6  24   12.29    8.84
   1  -6  24    4.42    8.99
   2  -6  24   12.88    9.28
   2  -6  24   10.47    9.34
   2  -6  24    9.24    9.90
  -2  -7  24   -4.24    8.36
  -2  -7  24   12.25    9.99
  -2  -7  24   19.98    9.79
  -2  -7  24   17.49   10.30
  -1  -7  24    9.57    8.95
  -1  -7  24   14.24    8.78
  -1  -7  24   16.55    9.83
  -1  -7  24   16.88    9.66
   0  -7  24    1.34    8.35
   0  -7  24   -5.68    7.75
   0  -7  24    4.80    9.30
   0  -7  24    9.40    8.83
   1  -7  24   14.65    9.17
   1  -7  24   32.98   10.44
   1  -7  24   30.91   10.64
   1  -7  24   12.30    9.34
   2  -7  24   18.84   10.81
   2  -7  24   27.21   10.62
   2  -7  24    5.27    9.01
  -2  -8  24   -9.77    8.81
  -2  -8  24   -9.29    7.82
  -2  -8  24   -2.50    8.11
  -2  -8  24   -3.72    8.83
  -1  -8  24   13.51    9.21
  -1  -8  24   12.14    9.25
  -1  -8  24    6.59    9.63
  -1  -8  24    6.21    9.29
   0  -8  24   14.42    9.33
   0  -8  24    6.23    8.64
   0  -8  24    4.98    8.50
   0  -8  24  -19.29    8.17
   1  -8  24   30.61   10.72
   1  -8  24    7.02   10.09
   1  -8  24   13.21    9.44
   1  -8  24   12.94    9.76
  -1  -9  24   18.01   10.02
  -1  -9  24   -0.51    9.52
  -1  -9  24    4.07    9.49
   0  -9  24   10.19    9.67
   0  -9  24   13.23    9.40
   0  -9  24    1.17    8.68
   0  -9  24   -4.86    9.72
  -2  10  23   -1.57    6.07
  -2  10  23   -4.49    6.59
  -2  10  23   -0.94    7.59
  -1  10  23    7.05    6.91
  -1  10  23    1.24    5.80
  -1  10  23    2.20    6.32
  -1  10  23   -9.95    6.21
  -1  10  23   -0.83    5.72
   0  10  23   15.51    6.97
   0  10  23   13.53    5.90
   0  10  23   19.30    6.68
   0  10  23   17.30    6.90
   0  10  23   12.62    5.82
   1  10  23   -2.13    5.53
   1  10  23   -9.18    4.39
   1  10  23    5.09    5.86
   1  10  23   -5.67    4.92
   1  10  23   -0.33    5.28
  -2   9  23    6.57    6.21
  -2   9  23   -8.88    6.53
  -2   9  23   -7.42    6.52
  -2   9  23   -6.19    6.38
  -1   9  23   23.99    7.66
  -1   9  23   14.55    6.78
  -1   9  23   19.82    6.76
  -1   9  23   18.86    7.29
  -1   9  23   21.79    7.62
   0   9  23   17.01    7.14
   0   9  23   15.57    6.22
   0   9  23   20.77    7.40
   0   9  23   22.44    6.93
   0   9  23   26.82    6.62
   1   9  23    1.82    5.51
   1   9  23   -0.04    5.82
   1   9  23   -6.78    4.92
   1   9  23   15.49    5.84
   1   9  23    7.47    5.93
   2   9  23   -1.88    5.53
   2   9  23    8.34    5.96
   2   9  23   -1.52    5.25
   2   9  23    2.85    5.42
   2   9  23   -5.93    5.60
  -3   8  23    4.44    7.78
  -3   8  23    3.89    8.08
  -2   8  23    6.59    7.18
  -2   8  23  -12.73    5.83
  -2   8  23    1.88    7.06
  -1   8  23    2.53    6.64
  -1   8  23    9.95    6.63
  -1   8  23    2.43    6.02
  -1   8  23    7.00    5.96
  -1   8  23    7.19    6.69
   0   8  23   26.42    6.68
   0   8  23   31.40    7.36
   0   8  23   33.92    8.00
   0   8  23   32.78    7.01
   0   8  23   26.95    7.80
   1   8  23   19.33    6.49
   1   8  23    3.04    6.25
   1   8  23   15.11    5.90
   1   8  23   21.09    6.69
   1   8  23   15.68    6.05
   2   8  23   11.73    5.93
   2   8  23   22.32    6.19
   2   8  23   14.38    6.17
   2   8  23   14.76    6.90
   2   8  23    3.22    5.89
  -3   7  23   10.97    8.45
  -3   7  23    3.86    7.63
  -2   7  23   -2.96    6.99
  -2   7  23   -5.95    6.42
  -2   7  23   -9.89    6.14
  -1   7  23   18.07    7.75
  -1   7  23   30.64    7.64
  -1   7  23   32.79    7.47
  -1   7  23   44.23    8.49
  -1   7  23   17.68    6.62
   0   7  23   31.49    6.93
   0   7  23   30.93    6.89
   0   7  23   13.49    7.14
   0   7  23   23.28    7.63
   0   7  23    9.67    6.61
   1   7  23   -3.00    5.92
   1   7  23   -3.27    5.05
   1   7  23    1.64    5.84
   1   7  23    5.43    5.46
   1   7  23   -3.54    5.33
   2   7  23    0.08    5.66
   2   7  23    0.60    5.71
   2   7  23   -3.29    5.38
   2   7  23    9.68    6.84
   2   7  23    2.70    5.40
   3   7  23   19.66    6.91
   3   7  23   20.72    7.01
   3   7  23   21.26    7.03
   3   7  23   15.48    6.32
   3   7  23   15.29    7.36
  -3   6  23   30.12    9.51
  -3   6  23   13.00    8.62
  -2   6  23  -13.84    6.30
  -2   6  23   -6.05    6.34
  -2   6  23    1.12    7.04
  -1   6  23   -3.87    5.69
  -1   6  23    4.37    7.04
  -1   6  23   11.58    6.45
  -1   6  23    6.03    6.88
   0   6  23    8.98    5.96
   0   6  23   12.39    6.94
   0   6  23   11.15    6.16
   0   6  23   12.59    6.69
   0   6  23   17.16    7.03
   1   6  23   28.15    7.46
   1   6  23   30.69    6.94
   1   6  23   24.44    6.64
   1   6  23   26.79    7.44
   1   6  23   24.60    7.45
   2   6  23    6.20    6.15
   2   6  23   19.53   10.62
   2   6  23    2.21    5.91
   2   6  23    2.43    6.56
   2   6  23    5.08    5.81
   2   6  23    4.20    5.65
   3   6  23    8.77    6.95
   3   6  23    9.12    7.09
   3   6  23   16.48    6.74
   3   6  23   13.83    6.29
   3   6  23   10.20    6.59
  -4   5  23   14.58    9.30
  -4   5  23    5.42    8.43
  -4   5  23    9.07    9.14
  -3   5  23   -5.58    7.63
  -3   5  23    5.25    8.17
  -3   5  23    2.70    8.05
  -2   5  23   26.02    8.73
  -2   5  23   32.38    9.57
  -2   5  23   21.51    7.77
  -1   5  23   18.70    6.84
  -1   5  23   24.05    8.10
  -1   5  23   37.68    7.73
  -1   5  23   31.81    8.65
   0   5  23   18.37    7.54
   0   5  23   12.14    6.87
   0   5  23   30.68    7.35
   0   5  23   20.53    6.49
   0   5  23   19.43    6.74
   1   5  23   -2.52    5.51
   1   5  23   -7.12    5.50
   1   5  23    0.92    5.34
   1   5  23   -2.65    5.71
   1   5  23    2.73    6.41
   2   5  23   38.00    7.55
   2   5  23   48.70    8.81
   2   5  23   34.65    8.11
   2   5  23   62.64   13.16
   2   5  23   52.66    8.27
   2   5  23   38.01    7.97
   3   5  23   -1.64    5.87
   3   5  23   10.74    6.88
   3   5  23    1.01    6.12
   3   5  23   14.44    7.52
   3   5  23    7.69    6.36
  -4   4  23   29.26   10.45
  -4   4  23   -1.22    8.84
  -4   4  23   14.06    8.77
  -4   4  23   21.51    9.43
  -3   4  23   -3.74    7.21
  -3   4  23   -9.03    7.13
  -3   4  23    3.48    7.62
  -3   4  23   -1.53    8.06
  -2   4  23    7.40    7.52
  -2   4  23   -0.35    7.34
  -2   4  23    6.20    7.76
  -2   4  23    8.47    7.09
  -1   4  23   -1.01    5.86
  -1   4  23   14.63    7.79
  -1   4  23   11.22    7.33
   0   4  23   34.99    7.92
   0   4  23   21.34    7.98
   0   4  23   22.68    6.83
   0   4  23   24.76    7.14
   0   4  23   21.55    6.95
   1   4  23   52.04    8.90
   1   4  23   46.26    8.78
   1   4  23   33.46    7.43
   1   4  23   40.09    7.69
   1   4  23   40.22    7.98
   2   4  23    5.14    6.38
   2   4  23   12.13    6.55
   2   4  23   15.67    6.58
   2   4  23    3.49    6.83
   2   4  23   -0.24    5.70
   2   4  23    6.54    9.34
   3   4  23   -4.42    5.87
   3   4  23    5.14    6.25
   3   4  23    7.03   10.48
   3   4  23    8.86    6.82
   3   4  23    3.13    7.12
  -4   3  23    5.13    8.71
  -4   3  23   -4.05    7.67
  -4   3  23    7.00    9.15
  -4   3  23   14.61    9.96
  -3   3  23   20.20    9.24
  -3   3  23   -1.09    7.31
  -3   3  23   13.44    8.47
  -3   3  23    0.85    7.99
  -2   3  23   45.00   10.10
  -2   3  23   62.56   10.74
  -2   3  23   60.66   10.73
  -2   3  23   54.17   10.06
  -1   3  23    0.77    6.76
  -1   3  23    0.07    5.84
  -1   3  23    6.87    7.18
  -1   3  23   -4.58    6.02
   0   3  23   16.61    7.23
   0   3  23    4.04    6.67
   0   3  23   15.48    6.34
   0   3  23    9.72    6.31
   1   3  23    3.14    5.94
   1   3  23   -0.64    6.13
   1   3  23   11.08    7.10
   1   3  23   -7.16    5.11
   2   3  23   82.03   14.21
   2   3  23   77.24   10.96
   2   3  23   80.47    9.74
   2   3  23   85.39   10.10
   2   3  23   56.64   10.11
   3   3  23   32.31    7.97
   3   3  23   37.77   13.07
   3   3  23   38.48    9.21
   3   3  23   28.42    8.60
   3   3  23   35.20    7.95
  -4   2  23    7.87    9.00
  -4   2  23   10.18    8.75
  -4   2  23    2.33    8.65
  -3   2  23   50.77   11.22
  -3   2  23   42.59   10.58
  -3   2  23   19.80    9.21
  -3   2  23   41.02   10.79
  -2   2  23   -5.67    6.69
  -2   2  23   13.65    7.92
  -2   2  23   -1.33    6.98
  -2   2  23   10.70    7.77
  -1   2  23    0.32    6.00
  -1   2  23  -10.56    6.02
  -1   2  23    6.13    7.25
  -1   2  23    6.43    7.34
  -1   2  23    7.77    7.08
   0   2  23    1.10    6.75
   0   2  23    1.86    5.90
   0   2  23    5.82    6.90
   0   2  23   -3.42    6.03
   1   2  23  130.44   11.72
   1   2  23  133.08   12.09
   1   2  23  101.82   12.62
   1   2  23  132.18   13.38
   2   2  23   -1.83    5.55
   2   2  23    3.92    9.41
   2   2  23   12.76    7.24
   2   2  23    1.00    6.24
   2   2  23   11.76    7.22
   3   2  23   -3.14    7.18
   3   2  23    2.97    6.64
   3   2  23   -5.02    9.31
   3   2  23    6.75    7.16
   4   2  23    9.27    8.52
   4   2  23   13.52    8.28
   4   2  23   -1.75    6.36
  -4   1  23    8.61    8.84
  -4   1  23    4.03    9.13
  -4   1  23   18.98    9.87
  -3   1  23    1.54    7.81
  -3   1  23    0.93    7.88
  -3   1  23   -1.37    7.63
  -3   1  23   -4.97    7.88
  -2   1  23   39.11    9.87
  -2   1  23   29.45    9.60
  -2   1  23   54.18   10.83
  -2   1  23   40.20    9.83
  -1   1  23   -6.39    6.48
  -1   1  23    7.60    7.45
  -1   1  23    4.84    6.75
  -1   1  23   15.84    7.82
   0   1  23   35.76    8.91
   0   1  23   30.00    8.85
   0   1  23   22.29    7.90
   0   1  23   39.84    9.36
   0   1  23   37.93    8.06
   1   1  23    5.13    6.80
   1   1  23    7.43    6.08
   1   1  23    2.46    6.88
   1   1  23    9.08    7.02
   2   1  23   59.24   10.29
   2   1  23   57.11    9.15
   2   1  23   53.31   10.26
   2   1  23   92.89   14.07
   3   1  23    8.70    6.90
   3   1  23   -4.22    6.84
   3   1  23   -2.59    6.73
   3   1  23    2.48   10.35
   4   1  23   21.64    9.38
   4   1  23   18.49    9.08
   4   1  23   -1.72   11.37
  -4   0  23   -9.09    7.86
  -4   0  23   -3.22    8.16
  -4   0  23    4.86    8.57
  -3   0  23   74.42   11.82
  -3   0  23   85.75   12.83
  -3   0  23   81.74   12.41
  -3   0  23   69.16   12.61
  -2   0  23   -4.25    6.72
  -2   0  23    0.04    7.48
  -2   0  23   -3.90    6.83
  -2   0  23    7.28    7.03
  -1   0  23    5.73    7.62
  -1   0  23  -12.12    5.92
  -1   0  23   10.66    7.81
  -1   0  23    9.56    7.52
   0   0  23    1.94    6.95
   0   0  23   -2.83    5.74
   0   0  23   -1.02    6.39
   0   0  23   -3.82    6.65
   0   0  23   -6.33    6.43
   1   0  23  200.64   17.23
   1   0  23  205.67   18.03
   1   0  23  219.62   18.10
   1   0  23  180.44   16.96
   1   0  23  224.60   15.86
   2   0  23   -1.57    6.98
   2   0  23    3.29    9.23
   2   0  23    7.50    7.32
   2   0  23   14.18    6.73
   2   0  23   -9.41    6.55
   3   0  23   -1.99    7.09
   3   0  23  -12.48    9.36
   3   0  23    4.57    7.91
   4   0  23    9.02    8.43
   4   0  23    0.64    8.29
   4   0  23   -1.82   11.38
  -4  -1  23    4.66    9.47
  -4  -1  23    9.22    9.79
  -4  -1  23   11.95    9.21
  -3  -1  23    7.02    8.17
  -3  -1  23   -0.30    8.35
  -3  -1  23   -2.02    7.85
  -2  -1  23   40.76   10.10
  -2  -1  23   23.75    9.52
  -2  -1  23   49.69   10.12
  -2  -1  23   46.03   10.41
  -1  -1  23   -7.91    6.35
  -1  -1  23   10.95    7.75
  -1  -1  23    7.16    7.59
  -1  -1  23    3.36    6.91
   0  -1  23   25.92    8.67
   0  -1  23   32.49    9.11
   0  -1  23   21.83    8.06
   0  -1  23   42.28    9.85
   1  -1  23    4.31    6.72
   1  -1  23    0.60    7.28
   1  -1  23    9.73    7.50
   1  -1  23   -1.54    6.63
   2  -1  23   73.93   11.82
   2  -1  23   93.06   14.55
   2  -1  23   76.63   11.62
   2  -1  23   78.96   11.69
   2  -1  23   60.22   10.95
   3  -1  23   -7.64    6.71
   3  -1  23  -12.31    6.38
   3  -1  23   -1.75    9.37
   3  -1  23   -1.59    7.57
   4  -1  23    7.86    9.06
   4  -1  23   35.73   10.56
   4  -1  23    1.17   11.91
  -4  -2  23    2.01    8.69
  -4  -2  23   -8.17    8.16
  -4  -2  23   -5.04    7.89
  -4  -2  23    8.21    8.64
  -3  -2  23   42.45   11.03
  -3  -2  23   42.69   10.51
  -3  -2  23   54.42   11.96
  -3  -2  23   48.02   11.14
  -2  -2  23  -17.79    6.01
  -2  -2  23    2.10    7.78
  -2  -2  23   -0.88    6.87
  -2  -2  23   -5.88    6.63
  -2  -2  23   -1.93    7.70
  -1  -2  23    0.35    6.71
  -1  -2  23   -1.24    7.64
  -1  -2  23    8.76    7.73
  -1  -2  23   -1.67    6.64
   0  -2  23   -2.05    7.08
   0  -2  23    4.66    7.39
   0  -2  23   -4.29    6.43
   0  -2  23  -11.31    6.06
   1  -2  23  113.27   13.16
   1  -2  23  124.04   13.92
   1  -2  23   98.24   12.83
   1  -2  23  110.28   13.50
   2  -2  23    1.52    7.20
   2  -2  23   -0.22    6.88
   2  -2  23   -3.21    8.94
   2  -2  23  -12.38    6.29
   2  -2  23   -8.08    7.12
   3  -2  23    5.65    7.79
   3  -2  23    8.90    8.27
   3  -2  23  -10.29    9.54
   3  -2  23   -0.30    7.59
   4  -2  23    6.06    9.01
   4  -2  23   -5.01   11.26
   4  -2  23    7.55    8.93
  -4  -3  23    5.85    8.91
  -4  -3  23    7.96    9.29
  -4  -3  23   -8.76    8.68
  -4  -3  23    0.49    8.38
  -3  -3  23   15.74    8.71
  -3  -3  23   10.73    8.77
  -3  -3  23    1.57    8.54
  -3  -3  23   -9.41    7.21
  -2  -3  23   54.20   10.96
  -2  -3  23   53.66   11.51
  -2  -3  23   56.09   11.33
  -2  -3  23   43.59   10.33
  -1  -3  23   -2.98    7.45
  -1  -3  23    6.43    7.81
  -1  -3  23   -9.25    6.18
  -1  -3  23   -7.14    6.67
  -1  -3  23    5.78    7.73
   0  -3  23    9.26    7.69
   0  -3  23   -0.77    7.45
   0  -3  23   11.40    8.00
   0  -3  23    9.16    7.67
   1  -3  23   -2.09    7.04
   1  -3  23   -2.70    6.75
   1  -3  23   -5.65    7.10
   1  -3  23   31.97    9.56
   1  -3  23    8.15    7.57
   2  -3  23   87.96   12.72
   2  -3  23   54.66   11.36
   2  -3  23   80.26   11.85
   2  -3  23   44.37   10.36
   2  -3  23   77.55   13.32
   3  -3  23   33.85   10.26
   3  -3  23   30.65   10.13
   3  -3  23   50.04   10.90
   3  -3  23   29.31    9.96
   3  -3  23   30.27   11.82
  -4  -4  23   10.71    9.30
  -4  -4  23    2.70    9.58
  -4  -4  23   10.75    9.22
  -4  -4  23   25.89   10.77
  -3  -4  23   -6.85    7.41
  -3  -4  23   -7.56    7.24
  -3  -4  23    5.12    8.71
  -3  -4  23    8.71    8.78
  -2  -4  23   14.95    9.02
  -2  -4  23   20.40    9.24
  -2  -4  23   17.87    9.35
  -2  -4  23   17.97    9.00
  -1  -4  23    2.73    7.88
  -1  -4  23    4.79    7.61
  -1  -4  23   -8.60    6.26
  -1  -4  23   -4.43    7.17
   0  -4  23   24.92    8.94
   0  -4  23   27.16    9.13
   0  -4  23   16.45    8.40
   0  -4  23   13.96    8.72
   0  -4  23   26.01    8.41
   1  -4  23   71.33   11.54
   1  -4  23   30.40    9.61
   1  -4  23   36.09    9.36
   1  -4  23   56.53   11.57
   1  -4  23   37.81    9.91
   2  -4  23    0.90    8.16
   2  -4  23   13.14    9.40
   2  -4  23    2.26    7.52
   2  -4  23   18.58    8.48
   2  -4  23   -3.67    7.40
   3  -4  23   -0.64    7.90
   3  -4  23    8.61    8.36
   3  -4  23    5.19    8.21
   3  -4  23   -0.60   10.38
   3  -4  23   -7.66    7.58
  -4  -5  23    3.90    8.65
  -4  -5  23   -3.92    8.70
  -4  -5  23   -0.99    8.19
  -4  -5  23    5.33    9.88
  -3  -5  23   16.21    9.36
  -3  -5  23    0.49    8.74
  -3  -5  23    1.38    8.19
  -3  -5  23   15.53    9.31
  -2  -5  23   30.85   10.35
  -2  -5  23   39.19   10.66
  -2  -5  23   38.65   10.52
  -2  -5  23   14.23    8.98
  -1  -5  23   23.48    9.26
  -1  -5  23   42.73   10.94
  -1  -5  23   27.63    9.98
  -1  -5  23   37.33   10.02
   0  -5  23   35.41    9.69
   0  -5  23   18.01    9.26
   0  -5  23   22.28    9.21
   0  -5  23   23.99    9.49
   1  -5  23   -5.89    7.89
   1  -5  23    0.15    7.32
   1  -5  23    3.20    7.47
   1  -5  23   13.05    8.28
   1  -5  23    2.86    7.34
   1  -5  23    5.73    7.78
   2  -5  23   56.48   11.34
   2  -5  23   43.07   10.86
   2  -5  23   49.74   11.71
   2  -5  23   52.67   11.30
   2  -5  23   44.62   10.38
   3  -5  23    7.79    8.26
   3  -5  23    6.76    9.20
   3  -5  23    5.08    8.92
  -3  -6  23   19.46   10.19
  -3  -6  23    6.98    9.00
  -3  -6  23   15.31    9.92
  -3  -6  23   23.23    9.82
  -2  -6  23  -10.62    6.91
  -2  -6  23   -1.89    8.31
  -2  -6  23  -14.11    7.75
  -2  -6  23    3.03    8.10
  -1  -6  23    9.89    8.26
  -1  -6  23    2.02    7.68
  -1  -6  23    2.38    7.74
  -1  -6  23  -12.89    6.95
   0  -6  23   18.30    9.13
   0  -6  23   10.52    8.43
   0  -6  23   23.37    9.85
   0  -6  23    9.12    8.48
   1  -6  23   45.25   11.33
   1  -6  23   14.26    8.82
   1  -6  23   25.07    9.72
   1  -6  23   19.66    9.47
   2  -6  23    0.26    8.62
   2  -6  23   -1.71    7.31
   2  -6  23    0.88    8.09
   3  -6  23   17.11   10.55
   3  -6  23    5.14    8.91
   3  -6  23    4.55    8.62
  -3  -7  23    3.15    9.38
  -3  -7  23   -6.84    7.64
  -3  -7  23   10.99    9.39
  -3  -7  23   17.24    9.84
  -2  -7  23    7.95    8.81
  -2  -7  23   -0.76    8.75
  -2  -7  23   -8.85    7.48
  -2  -7  23   -0.90    7.23
  -1  -7  23   30.41    9.51
  -1  -7  23   27.03    9.88
  -1  -7  23   13.84    9.08
  -1  -7  23   19.47    9.50
   0  -7  23   21.96    9.55
   0  -7  23   23.11    9.54
   0  -7  23    9.66    8.76
   0  -7  23   35.90   10.45
   1  -7  23   -1.76    7.50
   1  -7  23    5.58    8.93
   1  -7  23   -3.94    7.75
   1  -7  23    7.61    8.46
   2  -7  23    0.78    8.95
   2  -7  23   13.79    8.80
   2  -7  23   -0.04    8.44
   3  -7  23    5.90    9.02
   3  -7  23   16.94   10.69
   3  -7  23    4.89    9.32
  -3  -8  23   13.82    8.71
  -3  -8  23   15.19    9.56
  -3  -8  23   33.92   11.59
  -3  -8  23   21.31   11.40
  -2  -8  23  -12.21    7.80
  -2  -8  23   -0.09    9.24
  -2  -8  23    7.92    8.91
  -2  -8  23   -6.08    7.93
  -1  -8  23   -1.32    8.02
  -1  -8  23   -3.69    7.82
  -1  -8  23  -10.65    7.36
  -1  -8  23   17.49    9.34
   0  -8  23   33.31   10.75
   0  -8  23    4.61    8.23
   0  -8  23   34.33   11.23
   0  -8  23   31.16   10.25
   1  -8  23   12.96    9.03
   1  -8  23    5.71   10.07
   1  -8  23    1.00    8.34
   1  -8  23   20.87    9.73
   2  -8  23   23.84   10.12
   2  -8  23   22.96    9.84
   2  -8  23   20.01   10.25
   2  -8  23   10.06    9.88
  -2  -9  23    9.16    8.77
  -2  -9  23    4.21    9.92
  -2  -9  23    1.40    9.21
  -2  -9  23    1.32    8.64
  -1  -9  23   33.98   11.22
  -1  -9  23   22.76    9.81
  -1  -9  23   36.19   10.74
  -1  -9  23   20.13    9.98
   0  -9  23   10.43   10.04
   0  -9  23   24.41   10.04
   0  -9  23   15.99    9.50
   0  -9  23   19.52    9.62
   1  -9  23   -4.87    8.02
   1  -9  23   11.62   10.31
   1  -9  23   -7.37    7.98
   1  -9  23   -0.63    8.05
   2  -9  23   -1.36    9.94
   2  -9  23    2.50    8.83
   2  -9  23    1.28    8.85
   2  -9  23   -7.67    8.49
  -2 -10  23   -2.86    9.10
  -1 -10  23    9.58    9.32
  -1 -10  23   -0.97    8.14
  -1 -10  23    0.37    9.35
  -1 -10  23    2.21    7.94
   0 -10  23   24.40   10.21
   0 -10  23    8.70    9.07
   0 -10  23   10.28   10.11
   0 -10  23    8.80   10.14
   1 -10  23    4.98    9.96
   1 -10  23    0.02    8.71
   1 -10  23    2.92    8.46
   1 -10  23    0.68    8.49
  -1  12  22   12.48    6.59
  -1  12  22   -6.24    4.96
  -1  12  22   -1.79    5.88
  -1  12  22    1.40    5.61
  -1  12  22   11.98    6.85
   0  12  22   -1.65    5.48
   0  12  22    6.89    5.92
   0  12  22    5.06    5.62
   0  12  22    2.91    5.11
   0  12  22  -10.61    4.44
  -2  11  22   18.56    7.39
  -2  11  22    5.02    6.82
  -2  11  22   19.33    7.10
  -2  11  22   20.85    7.73
  -2  11  22   21.80    8.01
  -1  11  22   -9.37    5.20
  -1  11  22   -2.87    5.44
  -1  11  22    1.14    5.54
  -1  11  22    3.52    6.26
  -1  11  22    4.57    6.33
   0  11  22    2.38    5.04
   0  11  22    5.73    5.99
   0  11  22   10.36    5.57
   0  11  22    8.35    6.15
   0  11  22   12.93    6.32
   1  11  22  -15.01    4.76
   1  11  22    4.63    5.18
   1  11  22    1.05    5.29
   1  11  22    4.47    5.06
   1  11  22   -3.18    4.33
  -3  10  22   16.95    8.26
  -3  10  22   11.82    8.37
  -3  10  22   25.59    8.96
  -2  10  22    7.02    6.85
  -2  10  22    3.71    6.62
  -2  10  22    7.02    7.48
  -2  10  22   10.85    7.08
  -2  10  22   10.91    6.40
  -1  10  22   -0.66    5.99
  -1  10  22    1.26    5.52
  -1  10  22    3.18    6.06
  -1  10  22    2.97    5.68
  -1  10  22   -4.24    5.92
   0  10  22    1.39    4.87
   0  10  22    5.84    6.09
   0  10  22    1.12    5.76
   0  10  22    0.57    5.00
   0  10  22    2.17    5.52
   1  10  22   24.46    5.85
   1  10  22   17.33    5.52
   1  10  22   20.88    6.39
   1  10  22   36.67    6.81
   1  10  22   27.51    6.77
   2  10  22    6.56    5.39
   2  10  22   -0.89    5.81
   2  10  22    7.79    4.92
   2  10  22    2.12    5.25
   2  10  22   10.18    5.51
  -3   9  22   13.60    8.18
  -3   9  22   29.90    8.32
  -3   9  22   18.35    8.36
  -2   9  22   10.96    6.73
  -2   9  22   26.04    8.11
  -2   9  22   21.51    8.12
  -2   9  22    7.15    6.91
  -1   9  22   23.42    7.53
  -1   9  22   28.86    6.97
  -1   9  22   13.53    6.90
  -1   9  22    8.15    6.98
  -1   9  22   10.50    6.19
   0   9  22   10.77    6.57
   0   9  22   15.23    6.31
   0   9  22   13.18    5.59
   0   9  22   21.75    6.78
   0   9  22    7.59    5.52
   1   9  22    3.51    5.14
   1   9  22   -2.56    5.27
   1   9  22   -3.24    4.98
   1   9  22    1.45    5.30
   1   9  22    5.34    5.09
   2   9  22    8.98    5.38
   2   9  22    9.35    5.64
   2   9  22    3.90    5.42
   2   9  22    0.49    5.46
   2   9  22    8.31    5.20
   3   9  22   24.06    6.54
   3   9  22   21.46    7.04
   3   9  22   34.55    6.45
   3   9  22   26.70    6.46
   3   9  22   37.66    7.24
  -4   8  22   10.33    8.81
  -4   8  22  -17.13    7.04
  -3   8  22   54.02   10.52
  -3   8  22   42.27    9.10
  -3   8  22   44.04    9.97
  -2   8  22   17.92    7.31
  -2   8  22   32.22    8.59
  -2   8  22   19.99    8.28
  -2   8  22   22.37    7.15
  -1   8  22   -3.18    5.23
  -1   8  22    2.35    5.58
  -1   8  22   -2.24    5.83
  -1   8  22    3.05    6.51
  -1   8  22    6.56    6.87
   0   8  22    6.21    5.94
   0   8  22    3.01    5.27
   0   8  22    3.40    5.20
   0   8  22   -0.32    5.75
   0   8  22   17.33    6.69
   1   8  22   42.64    6.58
   1   8  22   26.63    6.36
   1   8  22   36.31    6.72
   1   8  22   22.97    7.10
   1   8  22   25.60    6.96
   2   8  22   11.75    6.27
   2   8  22   30.03    6.47
   2   8  22   21.60    6.62
   2   8  22   18.54    5.85
   2   8  22   18.75   10.44
   2   8  22   15.71    6.11
   3   8  22    5.30    5.55
   3   8  22    7.01    6.29
   3   8  22    2.39    5.43
   3   8  22   -3.59    5.51
   3   8  22    6.56    5.51
  -4   7  22   -3.91    7.96
  -4   7  22    4.00    8.05
  -3   7  22   -1.08    7.41
  -3   7  22   12.92    8.00
  -3   7  22    3.74    7.12
  -2   7  22   24.54    7.08
  -2   7  22   37.83    8.97
  -2   7  22   17.33    7.34
  -2   7  22   16.94    8.10
  -1   7  22   76.43   10.23
  -1   7  22   79.79   10.84
  -1   7  22   84.23   10.03
  -1   7  22   84.05    9.67
  -1   7  22   84.60    9.53
   0   7  22   12.61    5.85
   0   7  22   17.23    6.82
   0   7  22   29.81    6.49
   0   7  22   18.36    6.61
   0   7  22   20.95    6.82
   1   7  22    6.23    5.21
   1   7  22    4.81    5.39
   1   7  22    7.70    5.64
   1   7  22    4.09    5.61
   1   7  22    9.63    6.05
   2   7  22    6.99    5.92
   2   7  22    7.03    5.90
   2   7  22   18.01    5.85
   2   7  22   16.38    6.61
   2   7  22   21.50   10.70
   2   7  22   15.01    6.00
   3   7  22   32.57    7.21
   3   7  22   38.04    8.34
   3   7  22   39.70    6.93
   3   7  22   35.00    7.45
   3   7  22   28.90    7.51
  -4   6  22   -2.15    7.66
  -4   6  22    0.40    8.05
  -4   6  22    2.54    8.01
  -3   6  22   21.48    8.84
  -3   6  22   41.88    9.87
  -2   6  22    3.64    6.02
  -2   6  22   -3.52    6.53
  -2   6  22   19.12    7.14
  -2   6  22   22.11    8.29
  -1   6  22   -3.36    5.53
  -1   6  22    2.38    5.52
  -1   6  22   -2.21    5.66
  -1   6  22    2.34    6.57
  -1   6  22   -6.01    5.75
   0   6  22   27.59    7.18
   0   6  22   29.94    8.00
   0   6  22   33.29    6.89
   0   6  22   15.77    6.16
   0   6  22   29.70    7.10
   1   6  22   63.90    9.31
   1   6  22   73.89    9.04
   1   6  22   75.65    9.77
   1   6  22   72.90    8.39
   1   6  22   78.04    8.72
   2   6  22   23.24    6.93
   2   6  22   20.23    6.91
   2   6  22   33.83    6.76
   2   6  22   21.33   10.64
   2   6  22   36.57    6.94
   2   6  22   33.12    7.57
   3   6  22   12.82    6.20
   3   6  22   23.19   11.84
   3   6  22   26.33    7.26
   3   6  22    9.12    6.48
   3   6  22    6.57    5.94
   3   6  22   17.02    7.44
   4   6  22    1.60    6.38
   4   6  22    3.20    6.42
   4   6  22   -3.62    6.22
   4   6  22    3.06    6.27
   4   6  22    0.25    6.02
  -4   5  22   -5.59    7.67
  -4   5  22   14.83    9.00
  -4   5  22    2.44    8.02
  -4   5  22   -2.65    8.03
  -3   5  22   -0.74    7.29
  -3   5  22   -5.34    7.06
  -3   5  22   -5.00    6.77
  -2   5  22    9.97    7.03
  -2   5  22    3.37    7.31
  -2   5  22    6.41    7.34
  -2   5  22   14.03    7.68
  -1   5  22   51.21    8.20
  -1   5  22   53.65    8.09
  -1   5  22   30.13    7.63
  -1   5  22   42.82    9.16
  -1   5  22   47.49    8.90
   0   5  22    8.01    6.56
   0   5  22    1.07    5.13
   0   5  22   -4.92    5.18
   0   5  22   -3.52    5.52
   0   5  22    1.80    5.73
   1   5  22   -1.25    4.86
   1   5  22   -4.53    5.34
   1   5  22   -0.72    5.40
   1   5  22    8.31    6.33
   1   5  22   -5.34    5.05
   2   5  22   44.88    7.54
   2   5  22   32.42   11.28
   2   5  22   31.86    7.33
   2   5  22   26.46    7.65
   2   5  22   28.35    7.48
   2   5  22   34.47    6.99
   3   5  22   19.59    6.46
   3   5  22   15.10    7.05
   3   5  22   26.85   12.17
   3   5  22   20.01    6.46
   3   5  22   18.24    7.50
   3   5  22   30.63    7.43
   4   5  22    0.53    5.95
   4   5  22    8.39    7.23
   4   5  22    9.36    7.10
   4   5  22   -4.25    5.97
   4   5  22  -10.37    5.83
  -4   4  22   52.51   11.76
  -4   4  22   60.51   11.33
  -4   4  22   43.18   11.01
  -4   4  22   32.70    9.82
  -3   4  22    1.81    7.77
  -3   4  22   -5.33    6.82
  -3   4  22   -1.63    7.50
  -3   4  22    2.04    7.71
  -2   4  22   90.03   10.61
  -2   4  22  106.32   12.18
  -2   4  22   89.85   11.81
  -2   4  22   53.04   10.49
  -2   4  22   73.20   11.10
  -1   4  22   -6.84    5.39
  -1   4  22   13.72    7.00
  -1   4  22    2.55    6.60
  -1   4  22   -3.03    5.54
  -1   4  22    2.96    6.77
   0   4  22   54.95    9.36
   0   4  22   44.19    8.70
   0   4  22   67.61    8.56
   0   4  22   66.71    8.76
   0   4  22   64.96    8.71
   1   4  22   23.53    7.46
   1   4  22   25.42    7.26
   1   4  22   19.68    6.31
   1   4  22   30.15    6.78
   1   4  22   32.15    7.38
   2   4  22   62.55    9.68
   2   4  22   96.84   14.21
   2   4  22   71.32    9.02
   2   4  22   76.28    8.81
   2   4  22   53.85    9.44
   2   4  22   67.27    9.27
   3   4  22   -6.97    6.27
   3   4  22   -5.70    5.51
   3   4  22    8.32    6.59
   3   4  22   14.08    6.24
   3   4  22  -14.88    5.33
   3   4  22   23.97   11.60
   4   4  22   41.84    9.55
   4   4  22   38.92    7.96
   4   4  22   39.36    8.42
   4   4  22   37.32    8.90
  -5   3  22   37.78   11.53
  -5   3  22   35.88   11.43
  -5   3  22   34.83   11.01
  -4   3  22    3.90    7.97
  -4   3  22   -1.77    7.67
  -4   3  22   12.23    8.85
  -4   3  22    7.54    8.17
  -3   3  22   27.17    9.01
  -3   3  22    3.98    7.71
  -3   3  22    7.64    7.53
  -3   3  22    7.82    8.29
  -2   3  22   18.83    7.09
  -2   3  22   10.52    7.49
  -2   3  22   23.37    8.17
  -2   3  22   13.19    8.01
  -2   3  22   12.45    7.52
  -1   3  22   47.42    9.02
  -1   3  22   55.51    8.45
  -1   3  22   57.04    8.56
  -1   3  22   40.27    9.03
  -1   3  22   51.20   10.01
  -1   3  22   55.33    9.33
   0   3  22   28.32    7.92
   0   3  22   30.57    7.15
   0   3  22   36.83    8.50
   0   3  22   30.53    7.01
   0   3  22   27.09    7.49
   0   3  22   20.15    6.85
   1   3  22   19.88    6.56
   1   3  22   33.01    7.94
   1   3  22   21.20    6.42
   1   3  22   28.21    7.26
   1   3  22   17.82    7.11
   2   3  22   19.89    6.55
   2   3  22   12.16    6.29
   2   3  22   28.15    7.22
   2   3  22   17.66    7.27
   2   3  22   37.75    8.30
   2   3  22   18.87   10.11
   3   3  22   28.43    8.36
   3   3  22   42.13    8.20
   3   3  22   39.79    8.43
   3   3  22   48.29    9.56
   3   3  22   41.77   12.57
   3   3  22   53.21    8.27
   4   3  22    4.09    6.80
   4   3  22   20.77   12.14
   4   3  22   -0.17    7.48
   4   3  22  -14.65    5.25
   4   3  22  -14.57    5.97
  -5   2  22    4.41    9.43
  -5   2  22   -9.23    8.10
  -5   2  22   -3.70    8.44
  -4   2  22    2.57    8.81
  -4   2  22    1.89    8.34
  -4   2  22    2.24    7.94
  -4   2  22    9.38    8.28
  -3   2  22   14.76    8.36
  -3   2  22    1.13    7.87
  -3   2  22    6.15    7.61
  -3   2  22   -7.47    6.52
  -2   2  22   35.81    9.00
  -2   2  22    9.45    7.67
  -2   2  22   15.38    8.00
  -2   2  22   22.72    8.35
  -1   2  22   -6.29    6.25
  -1   2  22   -6.44    5.69
  -1   2  22    2.11    7.05
  -1   2  22   -0.78    6.33
  -1   2  22   13.91    7.42
   0   2  22   36.66    8.31
   0   2  22   25.99    7.88
   0   2  22   27.34    6.87
   0   2  22   28.08    8.09
   0   2  22   38.16    8.35
   0   2  22   19.16    6.66
   1   2  22    4.28    6.46
   1   2  22   -2.68    5.88
   1   2  22   -1.08    5.58
   1   2  22   -1.15    6.01
   1   2  22    3.75    5.34
   1   2  22    1.64    5.94
   2   2  22   44.13    9.16
   2   2  22   35.16    7.66
   2   2  22   41.98    8.24
   2   2  22   58.62    9.33
   2   2  22   53.09   12.13
   2   2  22   41.96    7.91
   3   2  22   -4.06    6.28
   3   2  22   12.23    6.61
   3   2  22   12.39   10.47
   3   2  22   -5.84    6.60
   3   2  22   11.56    6.51
   4   2  22   19.52   12.53
   4   2  22   12.65    8.61
   4   2  22   14.63    8.68
   4   2  22   -2.90    6.75
  -5   1  22   34.81   11.35
  -5   1  22   29.69   11.03
  -5   1  22   25.31   10.31
  -4   1  22    4.99    8.62
  -4   1  22   13.12    8.56
  -4   1  22   -1.19    7.62
  -3   1  22    8.55    7.98
  -3   1  22   -2.72    7.29
  -3   1  22    3.18    7.82
  -3   1  22    6.85    7.83
  -2   1  22    2.32    6.84
  -2   1  22    2.52    7.14
  -2   1  22    0.25    6.70
  -2   1  22    9.83    7.73
  -1   1  22  164.56   14.50
  -1   1  22  122.76   13.99
  -1   1  22  140.53   13.99
  -1   1  22  156.74   12.98
  -1   1  22  120.12   13.46
   0   1  22   -4.08    5.99
   0   1  22    3.41    6.44
   0   1  22   11.29    6.81
   0   1  22   -6.06    4.89
   0   1  22   -4.36    5.50
   0   1  22    4.02    6.93
   1   1  22    1.64    6.27
   1   1  22   -2.22    6.06
   1   1  22  -14.36    5.11
   1   1  22    8.88    6.92
   1   1  22   -5.41    5.34
   1   1  22   -2.44    5.30
   2   1  22   13.41    6.47
   2   1  22   16.07    6.78
   2   1  22    4.53    6.27
   2   1  22   14.76    7.35
   2   1  22   11.01    7.31
   2   1  22   30.22   10.08
   3   1  22   72.01    9.50
   3   1  22   33.94    9.48
   3   1  22   59.11   13.37
   3   1  22   37.86    9.33
   4   1  22    1.63    7.35
   4   1  22    0.80    7.82
   4   1  22   16.46   11.55
   4   1  22    6.82    6.93
  -5   0  22   -4.20    8.46
  -5   0  22    4.04    9.85
  -5   0  22    5.66    9.40
  -4   0  22   14.41    8.91
  -4   0  22   -2.95    8.45
  -4   0  22   -5.96    7.63
  -4   0  22   12.56    8.89
  -3   0  22   -8.82    6.32
  -3   0  22    5.32    7.36
  -3   0  22   -6.12    7.12
  -3   0  22   -4.13    7.05
  -3   0  22  -14.70    6.46
  -2   0  22   45.52   10.05
  -2   0  22   41.10    9.54
  -2   0  22   43.01   10.24
  -2   0  22   43.72    9.60
  -2   0  22   42.12    9.60
  -1   0  22   -3.17    6.60
  -1   0  22   14.28    7.58
  -1   0  22   -1.87    5.87
  -1   0  22    8.19    7.49
  -1   0  22    5.51    6.75
   0   0  22   16.42    7.81
   0   0  22   -5.01    6.00
   0   0  22    4.04    6.04
   0   0  22   -6.48    5.62
   0   0  22    1.29    6.57
   1   0  22   -5.87    6.27
   1   0  22   -0.80    6.04
   1   0  22   -0.11    5.55
   1   0  22   -3.77    5.81
   1   0  22    7.49    7.11
   2   0  22   31.66    8.52
   2   0  22   22.76    8.11
   2   0  22   49.47   11.38
   2   0  22   23.19    8.53
   2   0  22   29.21    8.34
   2   0  22   21.99    7.17
   3   0  22   -3.50    6.86
   3   0  22    0.65    6.41
   3   0  22    4.11    7.13
   3   0  22   12.23   10.30
   3   0  22    3.82    7.03
   4   0  22   11.72   12.08
   4   0  22   43.79   10.19
   4   0  22   42.57   10.57
  -5  -1  22   27.16   10.80
  -5  -1  22   22.35   10.87
  -5  -1  22   16.72   10.16
  -5  -1  22   17.40   10.70
  -4  -1  22    0.49    8.64
  -4  -1  22   -0.70    7.75
  -4  -1  22    7.17    8.72
  -4  -1  22   23.92    9.59
  -3  -1  22    6.37    8.04
  -3  -1  22   -2.68    7.18
  -3  -1  22   -5.37    6.77
  -3  -1  22   -4.02    7.26
  -3  -1  22    4.33    7.79
  -2  -1  22    8.10    7.34
  -2  -1  22   -0.51    7.02
  -2  -1  22    0.77    6.96
  -2  -1  22    6.55    7.62
  -2  -1  22   -0.42    7.76
  -1  -1  22  144.30   14.54
  -1  -1  22  159.20   15.06
  -1  -1  22  135.39   13.97
  -1  -1  22  143.41   14.50
  -1  -1  22  138.03   14.84
   0  -1  22  -10.04    5.08
   0  -1  22   -3.96    6.41
   0  -1  22   -0.39    6.43
   0  -1  22    9.57    7.56
   0  -1  22   -4.06    6.04
   1  -1  22    5.69    5.81
   1  -1  22    8.24    6.95
   1  -1  22   -4.65    6.07
   1  -1  22   11.60    7.23
   1  -1  22    8.86    7.48
   2  -1  22   -0.42    7.22
   2  -1  22   10.77    7.51
   2  -1  22   27.44   10.22
   2  -1  22    5.89    6.15
   2  -1  22   18.71    8.16
   2  -1  22    4.06    7.18
   3  -1  22   48.09   10.30
   3  -1  22   61.50   10.62
   3  -1  22   64.78   13.93
   3  -1  22   64.82   11.03
   4  -1  22    0.94    7.62
   4  -1  22    8.03    8.52
   4  -1  22   -3.93   11.10
  -5  -2  22    5.66    9.26
  -5  -2  22    3.99    9.29
  -5  -2  22   -6.16    8.25
  -5  -2  22   -1.11    8.99
  -4  -2  22    4.07    8.36
  -4  -2  22    3.74    8.54
  -4  -2  22   -2.59    8.20
  -4  -2  22   -0.19    8.06
  -3  -2  22   10.10    8.54
  -3  -2  22   10.93    8.36
  -3  -2  22    4.00    7.80
  -3  -2  22   -6.87    7.40
  -2  -2  22   14.21    8.39
  -2  -2  22   29.55    9.37
  -2  -2  22   27.18    9.44
  -2  -2  22   31.24    9.16
  -2  -2  22    5.75    7.37
  -1  -2  22    5.37    7.32
  -1  -2  22  -12.32    5.85
  -1  -2  22   -3.72    6.80
  -1  -2  22   -3.64    6.81
  -1  -2  22    9.11    7.18
   0  -2  22   30.03    8.71
   0  -2  22   31.63    8.79
   0  -2  22   22.46    8.22
   0  -2  22   26.50    8.58
   0  -2  22   22.44    7.72
   1  -2  22   -3.14    6.62
   1  -2  22   -5.29    6.55
   1  -2  22    3.67    6.67
   1  -2  22   -5.08    6.20
   2  -2  22   36.80    9.91
   2  -2  22   31.42    8.76
   2  -2  22   46.42    9.74
   2  -2  22   31.96    9.19
   2  -2  22   55.91   11.83
   3  -2  22    7.43   10.20
   3  -2  22    2.04    7.40
   3  -2  22   -2.95    7.12
   3  -2  22   -0.41    7.52
   3  -2  22    5.65    8.17
   4  -2  22   14.36   12.00
   4  -2  22   19.64    9.04
   4  -2  22   12.29    8.85
   4  -2  22   17.72    9.36
  -5  -3  22   14.97   10.12
  -5  -3  22   23.98   11.92
  -5  -3  22   21.41   10.44
  -5  -3  22   30.43   11.46
  -4  -3  22   -9.98    6.85
  -4  -3  22   12.33    9.38
  -4  -3  22   16.66   10.14
  -4  -3  22   -3.58    7.62
  -3  -3  22   19.72    9.88
  -3  -3  22   12.28    8.68
  -3  -3  22   12.25    8.31
  -3  -3  22   19.46    9.36
  -2  -3  22   33.55    9.33
  -2  -3  22   11.36    8.45
  -2  -3  22   -1.50    7.49
  -2  -3  22   21.97    8.46
  -2  -3  22   29.81    8.96
  -1  -3  22   41.14   10.03
  -1  -3  22   37.08    9.32
  -1  -3  22   55.88    9.97
  -1  -3  22   50.06   10.39
  -1  -3  22   49.17    9.96
   0  -3  22   28.19    8.89
   0  -3  22   28.79    8.71
   0  -3  22    9.79    7.69
   0  -3  22   37.96    8.54
   0  -3  22   26.67    8.95
   1  -3  22   19.40    8.06
   1  -3  22   25.38    8.46
   1  -3  22   25.17    8.29
   1  -3  22   32.46    9.55
   1  -3  22   11.75    7.95
   1  -3  22   40.53    9.93
   2  -3  22   26.56   10.51
   2  -3  22   29.83    9.41
   2  -3  22   26.79    8.84
   2  -3  22   27.56    9.07
   2  -3  22   41.98    9.40
   3  -3  22   46.30   12.41
   3  -3  22   48.53   10.76
   3  -3  22   65.94   11.31
   3  -3  22   47.72   10.36
   3  -3  22   55.15   11.27
   4  -3  22   -6.39    8.09
   4  -3  22    4.00    7.61
   4  -3  22    6.79    8.88
   4  -3  22   -5.94    7.84
   4  -3  22  -21.29   10.21
  -4  -4  22   52.51   11.70
  -4  -4  22   48.72   11.85
  -4  -4  22   41.43   11.20
  -4  -4  22   44.96   11.32
  -3  -4  22   -3.86    7.48
  -3  -4  22   -4.12    7.18
  -3  -4  22   -9.64    7.66
  -3  -4  22   -9.71    7.22
  -2  -4  22   81.59   12.82
  -2  -4  22   69.89   11.92
  -2  -4  22   56.58   10.81
  -1  -4  22   18.60    8.38
  -1  -4  22   17.68    8.22
  -1  -4  22   13.61    8.01
  -1  -4  22   -2.41    7.23
  -1  -4  22   11.79    8.04
   0  -4  22   42.43   10.24
   0  -4  22   77.49   11.16
   0  -4  22   54.05   10.51
   0  -4  22   50.01   10.14
   0  -4  22   60.49   10.04
   1  -4  22    3.08    8.25
   1  -4  22   16.55    8.18
   1  -4  22   35.83    9.65
   1  -4  22   40.66    9.27
   1  -4  22   30.78    9.36
   1  -4  22   14.46    7.85
   2  -4  22   59.68   12.43
   2  -4  22   56.89   11.44
   2  -4  22   72.89   11.81
   2  -4  22   71.66   11.41
   2  -4  22   65.23   10.82
   3  -4  22    0.10    7.89
   3  -4  22    6.25    8.06
   3  -4  22    6.79    8.64
   3  -4  22   -4.86    9.59
   3  -4  22   -4.87    7.46
   4  -4  22   20.14   10.10
   4  -4  22   39.02   11.08
   4  -4  22   25.42   10.06
   4  -4  22   38.68   10.60
  -4  -5  22   11.49    9.68
  -4  -5  22    7.88    8.61
  -4  -5  22  -15.05    7.32
  -4  -5  22    0.89    8.89
  -3  -5  22    2.51    7.49
  -3  -5  22   -3.29    7.52
  -3  -5  22    3.86    8.27
  -3  -5  22   -3.18    8.04
  -2  -5  22   15.45    9.11
  -2  -5  22   24.83    9.87
  -2  -5  22    2.86    8.09
  -2  -5  22   19.86    8.83
  -1  -5  22   66.14   11.62
  -1  -5  22   36.39    9.68
  -1  -5  22   55.64   10.87
  -1  -5  22   25.01    9.35
   0  -5  22    4.58    7.44
   0  -5  22    5.08    6.87
   0  -5  22   13.55    8.59
   0  -5  22   -2.55    6.44
   0  -5  22    1.52    7.51
   1  -5  22   -2.90    6.81
   1  -5  22   -6.86    6.92
   1  -5  22   -1.48    7.37
   1  -5  22    0.92    7.02
   1  -5  22    5.99    8.46
   1  -5  22   11.57    8.31
   2  -5  22   38.52    9.79
   2  -5  22   23.83    8.88
   2  -5  22   36.78    9.55
   2  -5  22   43.85   10.75
   2  -5  22   27.58    9.72
   2  -5  22    9.40    8.86
   3  -5  22   25.66    9.64
   3  -5  22   31.33   10.38
   3  -5  22   21.39   10.96
   3  -5  22   26.32    9.56
   3  -5  22   14.36    8.57
   4  -5  22    1.77    9.38
   4  -5  22    3.91    8.78
   4  -5  22  -14.32    7.19
  -4  -6  22    8.75    8.94
  -4  -6  22   -3.06    8.67
  -4  -6  22   -3.61    8.39
  -4  -6  22    2.05    8.92
  -3  -6  22   31.05   10.40
  -3  -6  22   18.87    9.30
  -3  -6  22   12.75    9.17
  -3  -6  22   17.23    9.36
  -2  -6  22    3.39    8.45
  -2  -6  22   18.16    8.82
  -2  -6  22   23.18    9.68
  -2  -6  22   24.97    9.53
  -1  -6  22    5.90    7.91
  -1  -6  22   11.84    8.34
  -1  -6  22    5.06    8.38
  -1  -6  22   -8.97    6.89
   0  -6  22   37.80   10.24
   0  -6  22   24.65    9.38
   0  -6  22   34.76    9.72
   0  -6  22   17.19    8.86
   1  -6  22   70.81   11.57
   1  -6  22   58.73   11.20
   1  -6  22   74.34   12.56
   1  -6  22   77.82   12.26
   2  -6  22   41.15   10.83
   2  -6  22    7.95    8.47
   2  -6  22   37.23   10.24
   2  -6  22   42.02   10.44
   3  -6  22    8.04    8.41
   3  -6  22    5.40    8.90
   3  -6  22   18.27    9.86
   4  -6  22    6.64   10.14
   4  -6  22    8.27    9.26
   4  -6  22   15.59   10.02
  -4  -7  22    0.40    8.59
  -4  -7  22   -0.76    8.95
  -4  -7  22   -7.52    8.49
  -4  -7  22   -7.83    8.30
  -3  -7  22   -3.14    7.48
  -3  -7  22  -11.38    7.49
  -3  -7  22    9.43    9.08
  -3  -7  22    6.32    9.03
  -2  -7  22   23.94   10.14
  -2  -7  22   23.50    9.21
  -2  -7  22   26.00   10.06
  -2  -7  22   19.68    9.97
  -1  -7  22   84.11   13.27
  -1  -7  22   76.91   12.48
  -1  -7  22   82.90   12.97
  -1  -7  22   98.83   13.25
   0  -7  22   17.72    9.38
   0  -7  22   22.49    8.99
   0  -7  22   18.92    9.78
   0  -7  22    7.27    8.17
   1  -7  22    7.03    8.96
   1  -7  22    9.02    8.37
   1  -7  22    4.83    8.17
   1  -7  22    9.17    8.30
   2  -7  22    4.42    8.86
   2  -7  22    9.59    8.87
   2  -7  22    7.30    8.13
   2  -7  22    7.97    8.74
   3  -7  22   32.71   11.35
   3  -7  22   39.74   10.68
   3  -7  22   15.52    9.64
  -4  -8  22    6.18    9.66
  -4  -8  22   -9.30    7.90
  -4  -8  22    9.87   10.06
  -4  -8  22   -6.17    8.94
  -3  -8  22   53.95   11.59
  -3  -8  22   53.04   12.88
  -3  -8  22   48.53   12.06
  -3  -8  22   34.85   11.13
  -2  -8  22   24.83    9.93
  -2  -8  22   20.86    9.69
  -2  -8  22   19.29    9.00
  -2  -8  22   19.50    9.93
  -1  -8  22   -2.23    7.80
  -1  -8  22   22.80    9.45
  -1  -8  22   15.67    8.97
  -1  -8  22   -0.86    7.63
   0  -8  22    6.80    8.00
   0  -8  22    6.46    9.08
   0  -8  22   -2.73    7.62
   0  -8  22    3.60    8.50
   1  -8  22   12.45    9.52
   1  -8  22   20.32    9.31
   1  -8  22   24.08    9.72
   1  -8  22   24.77    9.86
   2  -8  22   12.29    9.30
   2  -8  22   13.56    9.18
   2  -8  22   17.92   10.26
   2  -8  22   18.14    9.34
   3  -8  22   -3.31    8.33
   3  -8  22   -9.72    7.30
   3  -8  22   -9.36    9.29
   3  -8  22  -12.05    7.92
  -3  -9  22    6.60    9.30
  -3  -9  22   18.61   10.86
  -3  -9  22   23.26    9.77
  -3  -9  22   32.83   10.88
  -2  -9  22   10.55    8.97
  -2  -9  22   17.94    9.52
  -2  -9  22   19.44    9.91
  -2  -9  22   19.46    9.85
  -1  -9  22   27.60   10.32
  -1  -9  22   11.81    8.58
  -1  -9  22   13.04    8.89
  -1  -9  22    8.31    9.02
   0  -9  22   -0.27    8.02
   0  -9  22    2.54    7.81
   0  -9  22   18.42   10.35
   0  -9  22    0.46    8.05
   1  -9  22   -4.86    7.92
   1  -9  22    6.09    8.29
   1  -9  22    1.62    7.92
   1  -9  22    4.10    9.43
   2  -9  22   13.12    9.47
   2  -9  22   24.97   10.19
   2  -9  22    7.57    8.73
   2  -9  22    6.47    9.16
   3  -9  22   22.61   11.37
   3  -9  22   24.08   10.93
   3  -9  22   30.22   11.09
   3  -9  22   36.38   11.13
  -3 -10  22   38.79   12.06
  -3 -10  22   38.96   10.96
  -3 -10  22   19.98   10.53
  -3 -10  22   17.78   10.54
  -2 -10  22    4.30    9.60
  -2 -10  22    4.34    8.63
  -2 -10  22    1.60    9.03
  -2 -10  22    6.36    8.36
  -1 -10  22   16.50    9.15
  -1 -10  22    7.66    9.30
  -1 -10  22    7.37    8.33
  -1 -10  22   -1.45    8.23
   0 -10  22   -1.56    8.50
   0 -10  22   -8.61    7.07
   0 -10  22   14.24    8.81
   0 -10  22   -5.35    7.93
   1 -10  22    7.89    9.03
   1 -10  22    2.11    8.47
   1 -10  22   34.34   11.37
   1 -10  22   26.68   10.65
   2 -10  22    9.81    9.48
   2 -10  22   -5.38    8.54
   2 -10  22   10.58   10.35
   2 -10  22    3.55    8.47
  -2 -11  22   22.32   10.53
  -2 -11  22   21.67   10.92
  -2 -11  22   23.04   10.42
  -2 -11  22   19.35   10.30
  -1 -11  22  -13.27    7.25
  -1 -11  22    6.39    8.53
  -1 -11  22   -1.48    8.16
  -1 -11  22   -6.16    9.55
   0 -11  22   -3.70    8.26
   0 -11  22   19.84    9.87
   0 -11  22   -4.28    8.54
   0 -11  22   24.39   10.32
   1 -11  22   -4.20    8.02
   1 -11  22    7.38    9.11
   1 -11  22   -6.95    8.96
   1 -11  22    5.71    8.82
  -1 -12  22   10.62    9.28
  -1 -12  22    2.14    8.74
  -1 -12  22   11.66    9.44
  -1 -12  22   -1.41   10.09
   0 -12  22    8.63   10.24
   0 -12  22   12.79    9.84
   0 -12  22   -7.13    7.71
   0 -12  22    1.34    8.77
  -1  13  21   46.38    7.80
  -1  13  21   52.12    8.78
  -1  13  21   49.55    7.39
  -1  13  21   48.05    8.40
  -1  13  21   61.92    8.87
   0  13  21   -6.90    4.95
   0  13  21    1.66    5.05
   0  13  21   -3.77    4.87
   0  13  21    6.97    4.59
   0  13  21    3.67    4.90
   1  13  21    1.43    4.83
   1  13  21    0.63    5.06
   1  13  21   -1.59    4.46
   1  13  21   -1.97    4.28
  -2  12  21   14.72    6.76
  -2  12  21   23.72    7.81
  -2  12  21   18.65    7.70
  -2  12  21   24.15    7.24
  -2  12  21   23.81    8.23
  -1  12  21   15.17    6.20
  -1  12  21    6.84    6.35
  -1  12  21   -1.44    5.13
  -1  12  21    4.27    5.28
  -1  12  21    6.41    6.12
   0  12  21    7.90    5.79
   0  12  21    7.31    5.26
   0  12  21    8.02    5.39
   0  12  21    9.36    5.61
   0  12  21   14.76    4.80
   1  12  21    4.68    4.06
   1  12  21   -4.53    4.50
   1  12  21   -1.14    4.54
   1  12  21    6.11    4.48
   1  12  21   -1.02    4.62
   2  12  21    3.70    4.66
   2  12  21    0.90    4.90
   2  12  21   -2.76    4.51
   2  12  21    1.37    4.42
  -3  11  21    3.08    6.90
  -3  11  21   -1.22    7.11
  -3  11  21    9.03    7.53
  -2  11  21   -3.63    5.84
  -2  11  21    7.75    6.77
  -2  11  21   -0.53    5.86
  -2  11  21    4.66    7.14
  -2  11  21   10.88    6.41
  -1  11  21    5.94    6.04
  -1  11  21    1.62    5.49
  -1  11  21    9.39    6.59
  -1  11  21    6.98    5.72
  -1  11  21   -1.41    5.20
   0  11  21   -2.17    4.58
   0  11  21    4.92    4.54
   0  11  21   -5.10    5.27
   0  11  21    8.62    5.47
   0  11  21    8.55    5.49
   1  11  21   -2.47    4.69
   1  11  21    5.24    5.09
   1  11  21    0.20    4.64
   1  11  21   -2.55    4.22
   1  11  21   -0.07    3.97
   2  11  21   -1.59    4.46
   2  11  21    2.80    3.83
   2  11  21    0.96    4.52
   2  11  21    5.93    5.07
   2  11  21    8.58    4.87
  -3  10  21    6.56    7.48
  -3  10  21    6.72    7.16
  -3  10  21    6.92    7.85
  -2  10  21   26.88    7.13
  -2  10  21   26.27    8.18
  -2  10  21   27.50    7.23
  -2  10  21   27.78    7.64
  -2  10  21   22.14    7.87
  -1  10  21   25.28    7.54
  -1  10  21   42.95    7.30
  -1  10  21   38.45    6.93
  -1  10  21   39.96    7.41
  -1  10  21   42.95    8.36
   0  10  21    9.61    5.85
   0  10  21   13.75    5.09
   0  10  21   18.04    6.44
   0  10  21   15.45    6.32
   0  10  21   21.92    5.76
   1  10  21    1.45    5.02
   1  10  21    8.28    4.70
   1  10  21    7.94    5.48
   1  10  21    3.66    4.43
   1  10  21    8.79    5.41
   2  10  21   28.55    6.27
   2  10  21   39.65   11.90
   2  10  21   22.64    6.13
   2  10  21   32.23    6.14
   2  10  21   23.49    4.97
   2  10  21   16.66    5.58
   3  10  21    8.62    5.19
   3  10  21   -1.04    5.06
   3  10  21    0.81    5.29
   3  10  21   10.90    4.64
   3  10  21   -1.80    4.72
  -4   9  21   25.49    9.36
  -4   9  21   27.11    9.34
  -3   9  21  -10.79    6.46
  -3   9  21   -4.84    6.50
  -3   9  21    6.14    7.57
  -2   9  21   -3.73    6.02
  -2   9  21    2.83    6.43
  -2   9  21   -3.13    5.75
  -2   9  21   -1.08    5.64
  -2   9  21   -9.38    5.10
  -1   9  21   64.57    8.92
  -1   9  21   51.87    7.58
  -1   9  21   54.89    8.30
  -1   9  21   51.25    7.95
  -1   9  21   59.47    9.36
   0   9  21   21.15    5.72
   0   9  21   14.06    6.24
   0   9  21   20.42    6.67
   0   9  21   10.82    5.87
   0   9  21   17.08    5.34
   1   9  21   11.13    5.57
   1   9  21   18.00    5.45
   1   9  21   15.93    5.04
   1   9  21   14.25    5.90
   1   9  21   13.21    5.81
   2   9  21   -6.18    4.92
   2   9  21    2.68    4.87
   2   9  21    0.46    4.63
   2   9  21   12.22    9.90
   2   9  21   -2.45    4.29
   2   9  21   -1.34    4.97
   3   9  21   39.31    7.11
   3   9  21   26.10    6.82
   3   9  21   37.58    6.13
   3   9  21   46.37    7.29
   3   9  21   55.23    7.26
  -4   8  21   -3.14    7.89
  -4   8  21   13.90    8.80
  -3   8  21   41.18    9.47
  -3   8  21   40.55    9.79
  -3   8  21   45.35    8.92
  -2   8  21   30.69    7.64
  -2   8  21   31.66    8.21
  -2   8  21   44.76    9.24
  -2   8  21   40.78    8.10
  -2   8  21   42.69    8.15
  -1   8  21   19.59    6.17
  -1   8  21   15.47    7.09
  -1   8  21   11.74    6.53
  -1   8  21   32.11    6.44
  -1   8  21   16.47    6.60
   0   8  21    9.41    6.11
   0   8  21    6.87    5.19
   0   8  21   23.92    5.65
   0   8  21   14.47    6.08
   0   8  21    9.24    6.12
   1   8  21   39.01    6.91
   1   8  21   41.47    6.39
   1   8  21   53.05    7.50
   1   8  21   49.54    6.96
   1   8  21   39.52    7.42
   2   8  21   50.51   12.38
   2   8  21   52.35    7.35
   2   8  21   34.27    6.96
   2   8  21   48.30    6.55
   2   8  21   47.32    7.65
   2   8  21   41.70    6.84
   3   8  21    3.29    4.93
   3   8  21   -6.54    4.80
   3   8  21   -2.70    5.28
   3   8  21   -5.66    9.71
   3   8  21    9.40    5.89
   3   8  21    0.89    4.79
   4   8  21    2.69    5.88
   4   8  21    2.00    5.53
   4   8  21   -0.06    6.21
   4   8  21    4.07    6.03
   4   8  21    7.15    5.70
  -4   7  21   27.71    9.92
  -4   7  21   37.05   10.18
  -4   7  21   55.42   10.70
  -3   7  21   -1.32    7.16
  -3   7  21   -9.63    6.51
  -3   7  21   -1.84    6.58
  -2   7  21    8.23    6.01
  -2   7  21   -0.19    5.85
  -2   7  21    3.86    6.48
  -2   7  21    3.99    6.04
  -2   7  21    9.22    7.06
  -1   7  21  114.13   11.26
  -1   7  21  101.63   11.63
  -1   7  21  107.97   11.50
  -1   7  21  102.22   10.36
  -1   7  21  133.92   10.78
   0   7  21   56.72    8.39
   0   7  21   66.56    9.26
   0   7  21   56.71    7.70
   0   7  21   55.07    7.27
   0   7  21   60.92    8.36
   1   7  21   14.76    6.07
   1   7  21    7.87    5.11
   1   7  21   11.90    5.87
   1   7  21   11.22    5.01
   1   7  21    8.80    5.55
   2   7  21   14.90    6.17
   2   7  21    5.87    5.07
   2   7  21    6.38    5.11
   2   7  21    1.93    5.29
   2   7  21   -4.07    8.80
   2   7  21    5.81    5.56
   3   7  21   21.69    6.67
   3   7  21    9.37    5.78
   3   7  21   23.88    6.61
   3   7  21   19.42   11.36
   3   7  21   21.44    5.87
   3   7  21   21.90    6.86
   4   7  21    9.86    6.30
   4   7  21    3.03    5.47
   4   7  21   -2.07    5.85
   4   7  21    4.16    5.40
   4   7  21   14.51    6.69
  -5   6  21   -6.32    8.03
  -5   6  21   12.42    9.72
  -5   6  21   23.07    9.65
  -5   6  21   -1.09    7.79
  -4   6  21    1.61    7.83
  -4   6  21   13.23    8.49
  -4   6  21   20.38    8.81
  -4   6  21    8.09    8.04
  -3   6  21   66.67   10.64
  -3   6  21   44.70   10.35
  -3   6  21   51.72    9.16
  -3   6  21   70.23   10.55
  -2   6  21    9.30    7.16
  -2   6  21   35.76    7.97
  -2   6  21   13.36    6.45
  -2   6  21   23.79    8.06
  -2   6  21   30.75    7.57
  -1   6  21   19.24    7.20
  -1   6  21   19.66    6.35
  -1   6  21   30.58    7.35
  -1   6  21   28.74    6.59
  -1   6  21    3.78    6.33
   0   6  21   34.99    6.34
   0   6  21   38.18    7.65
   0   6  21   35.65    6.79
   0   6  21   23.63    7.33
   0   6  21   19.07    6.48
   1   6  21   43.80    7.90
   1   6  21   46.84    8.29
   1   6  21   48.31    7.44
   1   6  21   53.47    7.48
   1   6  21   56.55    7.22
   2   6  21    6.64    5.62
   2   6  21   17.23    6.05
   2   6  21    5.16    5.03
   2   6  21   16.55    9.79
   2   6  21    6.39    5.88
   2   6  21   -1.21    4.83
   3   6  21    2.88    5.66
   3   6  21   -6.80    5.15
   3   6  21   -4.12    4.89
   3   6  21    1.72    5.16
   3   6  21    0.47    9.58
   3   6  21    8.43    6.60
   4   6  21    1.48    5.60
   4   6  21   -2.53    5.90
   4   6  21    5.25    6.23
   4   6  21    0.01    5.69
   4   6  21   17.89    7.36
  -5   5  21   20.17   10.46
  -5   5  21   11.18    9.07
  -5   5  21   15.85   10.37
  -5   5  21   21.21    9.62
  -4   5  21   18.22    9.07
  -4   5  21   25.82    9.31
  -4   5  21   21.59    9.10
  -4   5  21   20.07    9.14
  -3   5  21   30.58    8.92
  -3   5  21   23.39    7.70
  -3   5  21   18.15    8.16
  -3   5  21   19.42    8.79
  -3   5  21   28.57    8.99
  -2   5  21   14.26    6.64
  -2   5  21    7.74    6.04
  -2   5  21   17.78    7.88
  -2   5  21   17.44    7.47
  -2   5  21    1.28    7.07
  -2   5  21   13.91    7.45
  -1   5  21   29.72    7.74
  -1   5  21   27.00    6.80
  -1   5  21   22.78    6.78
  -1   5  21   22.11    7.35
  -1   5  21   32.45    7.95
  -1   5  21   36.06    7.58
   0   5  21  113.79   12.46
   0   5  21  132.11   11.74
   0   5  21  122.32   12.01
   0   5  21  161.83   11.46
   0   5  21  140.63   11.70
   1   5  21   -0.84    4.70
   1   5  21    2.36    5.56
   1   5  21   -2.12    5.07
   1   5  21   -9.08    4.75
   1   5  21   -2.78    4.71
   2   5  21   20.25    6.24
   2   5  21   25.19   10.27
   2   5  21   10.34    5.59
   2   5  21   20.92    6.99
   2   5  21   15.94    5.78
   2   5  21   24.51    7.00
   3   5  21   25.37    6.91
   3   5  21   27.57    6.68
   3   5  21   -1.10    9.35
   3   5  21   18.41    6.89
   3   5  21   27.98    7.73
   3   5  21   21.89    6.19
   4   5  21    0.07    5.79
   4   5  21   -7.51    5.43
   4   5  21   -8.25    6.15
   4   5  21    0.20    5.82
   4   5  21   11.75    6.78
   4   5  21   13.10   11.82
  -5   4  21   13.86    9.33
  -5   4  21    7.18    8.20
  -5   4  21   -8.80    8.75
  -4   4  21    7.77    8.03
  -4   4  21    9.48    8.54
  -4   4  21   10.41    8.14
  -4   4  21    0.76    7.84
  -3   4  21   25.63    9.14
  -3   4  21   17.50    8.60
  -3   4  21   28.47    8.88
  -3   4  21   38.74    8.91
  -2   4  21   22.27    8.24
  -2   4  21   21.15    7.15
  -2   4  21   33.89    8.56
  -2   4  21   26.76    8.40
  -2   4  21   34.54    8.06
  -2   4  21   25.08    7.28
  -1   4  21    4.39    5.61
  -1   4  21    7.36    5.95
  -1   4  21    3.66    6.38
  -1   4  21    0.00    5.77
  -1   4  21    1.41    6.15
  -1   4  21    5.24    6.24
  -1   4  21    5.75    6.70
   0   4  21   11.36    5.56
   0   4  21    6.44    6.04
   0   4  21   11.45    6.64
   0   4  21   -2.20    5.48
   0   4  21    5.27    5.30
   0   4  21    4.63    5.55
   1   4  21  105.58   10.62
   1   4  21   81.76    9.41
   1   4  21   80.75    9.25
   1   4  21   87.96    9.01
   1   4  21   78.04   10.24
   2   4  21   12.54    6.82
   2   4  21   14.61    6.30
   2   4  21   11.83    5.90
   2   4  21   -2.77    8.24
   2   4  21   12.39    5.83
   2   4  21    8.11    6.26
   3   4  21    9.95    6.72
   3   4  21    8.35    6.00
   3   4  21    5.55   10.21
   3   4  21   19.51    7.16
   3   4  21    6.98    5.91
   3   4  21   15.68    6.34
   4   4  21   -1.57    5.58
   4   4  21    5.04    6.90
   4   4  21   -9.08   10.25
   4   4  21    2.29    6.15
   4   4  21    2.53    5.80
   4   4  21    5.17    6.84
  -5   3  21   -6.51    7.83
  -5   3  21   -1.94    8.26
  -5   3  21   -3.00    8.71
  -4   3  21   43.93   10.27
  -4   3  21   50.06   10.56
  -4   3  21   52.74   11.23
  -4   3  21   28.42   10.03
  -3   3  21   18.23    7.94
  -3   3  21    7.14    7.52
  -3   3  21    1.91    7.67
  -3   3  21   16.45    8.43
  -2   3  21   68.02   10.57
  -2   3  21   60.60   10.42
  -2   3  21   64.52   10.56
  -2   3  21   66.80    9.95
  -2   3  21   71.13    9.32
  -1   3  21   16.10    6.45
  -1   3  21   14.07    7.21
  -1   3  21   10.94    6.09
  -1   3  21   19.83    7.23
  -1   3  21   19.95    7.36
  -1   3  21    6.52    6.78
  -1   3  21    2.62    5.42
   0   3  21  139.08   13.17
   0   3  21  121.71   12.92
   0   3  21  154.39   12.26
   0   3  21  147.20   13.04
   0   3  21  131.46   11.92
   0   3  21  131.38   12.87
   0   3  21  136.95   11.60
   1   3  21    5.05    6.24
   1   3  21    5.70    6.37
   1   3  21    2.69    5.52
   1   3  21    5.86    5.32
   1   3  21    5.18    6.09
   1   3  21    3.79    5.17
   2   3  21   50.57    7.52
   2   3  21   40.42    8.55
   2   3  21   50.44    8.05
   2   3  21   40.40    7.66
   2   3  21   43.45    8.54
   2   3  21   55.75   11.90
   3   3  21   -2.23    5.89
   3   3  21   -2.71    5.63
   3   3  21    2.98    5.80
   3   3  21    5.78    6.64
   3   3  21   21.09   10.51
   3   3  21    0.78    6.57
   4   3  21   41.89    9.04
   4   3  21   53.16    8.44
   4   3  21   45.36    8.58
   4   3  21   40.41    9.29
   4   3  21   48.53   13.17
   5   3  21   14.96    7.98
   5   3  21   13.47    7.38
   5   3  21    9.24    7.78
  -5   2  21   -0.71    8.79
  -5   2  21    2.79    8.77
  -5   2  21    1.07    7.80
  -4   2  21   11.77    8.82
  -4   2  21   13.02    8.10
  -4   2  21   -0.73    7.73
  -4   2  21    8.51    8.08
  -3   2  21   65.03   11.17
  -3   2  21   45.75   10.06
  -3   2  21   37.14    9.24
  -3   2  21   59.43   10.88
  -2   2  21   36.68    8.98
  -2   2  21   19.14    8.30
  -2   2  21   37.29    7.70
  -2   2  21   22.16    8.28
  -2   2  21   34.27    8.64
  -1   2  21   35.82    7.98
  -1   2  21   47.80    8.13
  -1   2  21   32.58    7.23
  -1   2  21   35.87    8.40
  -1   2  21   21.34    8.10
  -1   2  21   22.83    7.87
   0   2  21    8.55    6.42
   0   2  21    3.78    5.60
   0   2  21    1.37    6.01
   0   2  21   -4.29    5.16
   0   2  21    3.80    6.26
   0   2  21    5.40    5.54
   0   2  21    6.61    5.86
   1   2  21   87.19    9.69
   1   2  21   59.35    9.37
   1   2  21   77.37   10.02
   1   2  21   67.17    8.59
   1   2  21   55.03    9.16
   1   2  21   60.60    9.38
   1   2  21   70.75    8.69
   2   2  21   28.98    7.98
   2   2  21   52.03   11.50
   2   2  21   27.85    7.69
   2   2  21   32.17    7.14
   2   2  21   27.01    6.80
   2   2  21   26.20    7.14
   2   2  21   10.36    7.12
   3   2  21   11.97    7.53
   3   2  21   23.42    6.61
   3   2  21    7.51    6.01
   3   2  21   17.69    7.55
   3   2  21   25.70   10.70
   3   2  21    8.29    6.70
   4   2  21   12.80    6.83
   4   2  21    1.50   11.11
   4   2  21    7.28    7.26
   4   2  21   12.32    7.59
   4   2  21   18.81    7.29
   5   2  21   38.45    9.96
   5   2  21   42.18    9.03
   5   2  21   50.68   10.40
  -5   1  21  -17.61    7.34
  -5   1  21   -3.41    7.63
  -5   1  21    3.40    8.37
  -5   1  21   -3.67    8.44
  -4   1  21   24.58    9.49
  -4   1  21   43.70   10.58
  -4   1  21   44.47   10.84
  -4   1  21   61.68   11.18
  -4   1  21   52.88   10.76
  -3   1  21  -11.56    6.66
  -3   1  21   15.26    8.13
  -3   1  21   -8.04    6.74
  -3   1  21   10.38    7.66
  -3   1  21    5.58    7.66
  -2   1  21    5.48    7.06
  -2   1  21   -4.26    5.79
  -2   1  21   -0.40    6.48
  -2   1  21    3.98    6.58
  -2   1  21    6.26    6.99
  -2   1  21    7.08    7.27
  -1   1  21   10.86    6.98
  -1   1  21    0.56    5.79
  -1   1  21   15.13    7.03
  -1   1  21    0.03    6.19
  -1   1  21   17.12    7.30
  -1   1  21   -8.92    5.77
   0   1  21   10.90    7.01
   0   1  21   17.07    6.12
   0   1  21   21.51    6.91
   0   1  21   15.70    6.26
   0   1  21   17.79    7.16
   0   1  21   17.91    6.39
   0   1  21    9.50    6.68
   1   1  21    5.33    6.18
   1   1  21   -3.85    5.23
   1   1  21    7.50    6.60
   1   1  21    8.08    6.18
   1   1  21    2.11    5.42
   1   1  21   11.22    6.33
   1   1  21    3.98    6.32
   2   1  21   -3.40    5.71
   2   1  21    0.42    5.95
   2   1  21    5.83    8.47
   2   1  21   -0.51    5.44
   2   1  21    3.06    6.64
   2   1  21    9.71    6.50
   2   1  21   -0.07    5.19
   2   1  21   13.65    7.64
   3   1  21    5.49    5.97
   3   1  21   -8.76    8.22
   3   1  21   -4.03    6.56
   3   1  21    0.30    6.72
   3   1  21    3.29    5.65
   4   1  21   12.06    7.31
   4   1  21    9.43   10.88
   4   1  21   16.73    7.89
   4   1  21   12.18    7.89
   5   1  21  -14.24   12.40
   5   1  21   11.51    8.38
   5   1  21   -4.89    7.36
  -5   0  21    2.79    9.16
  -5   0  21    8.62    8.79
  -5   0  21    6.68    9.02
  -5   0  21    9.00    9.18
  -4   0  21  -17.50    6.30
  -4   0  21  -13.04    7.37
  -4   0  21   -1.19    8.01
  -4   0  21    5.56    7.84
  -3   0  21   14.97    7.82
  -3   0  21   15.28    8.32
  -3   0  21   20.53    8.47
  -3   0  21   11.99    8.15
  -3   0  21   29.45    9.55
  -2   0  21   -4.09    6.70
  -2   0  21   -1.18    6.75
  -2   0  21    1.93    6.38
  -2   0  21    7.10    7.29
  -2   0  21   -2.05    6.37
  -1   0  21    0.33    6.31
  -1   0  21    5.83    6.49
  -1   0  21    7.54    6.54
  -1   0  21    6.80    7.01
  -1   0  21   -0.24    6.56
  -1   0  21    5.85    5.82
   0   0  21  -10.99    4.94
   0   0  21    5.61    6.77
   0   0  21   -3.57    5.10
   0   0  21   -0.58    6.35
   0   0  21    1.15    6.31
   0   0  21    1.28    5.17
   0   0  21   -8.39    5.30
   1   0  21   86.99   10.99
   1   0  21   72.07   10.10
   1   0  21   84.92   10.93
   1   0  21   73.72    9.05
   1   0  21   75.46    9.48
   1   0  21   68.35   10.27
   2   0  21    3.38    5.32
   2   0  21    2.42    5.79
   2   0  21    3.18    7.27
   2   0  21    4.09    6.56
   2   0  21   -4.08    6.31
   2   0  21   -2.44    5.96
   2   0  21   15.40    9.16
   3   0  21    3.19    7.02
   3   0  21    2.33    9.22
   3   0  21    3.01    6.84
   3   0  21    7.75    7.04
   3   0  21   -2.96    5.60
   4   0  21   -5.02    5.99
   4   0  21   -8.10    6.34
   4   0  21   -4.78    7.84
   4   0  21    1.67   10.61
   5   0  21   14.21    8.56
   5   0  21    4.67    7.94
  -5  -1  21    6.62    8.80
  -5  -1  21    3.53    8.74
  -5  -1  21   13.66    9.35
  -5  -1  21   -4.22    8.50
  -4  -1  21   37.25   10.82
  -4  -1  21   48.34   10.76
  -4  -1  21   59.10   11.66
  -4  -1  21   30.14    9.98
  -3  -1  21   -0.05    7.20
  -3  -1  21   -0.98    6.77
  -3  -1  21   13.38    8.40
  -3  -1  21   -4.16    7.06
  -3  -1  21    4.93    7.55
  -2  -1  21   12.15    7.32
  -2  -1  21   -6.09    6.18
  -2  -1  21    0.11    7.08
  -2  -1  21   -1.72    6.98
  -2  -1  21    1.73    6.74
  -1  -1  21    5.97    6.97
  -1  -1  21    3.91    6.83
  -1  -1  21   15.91    7.36
  -1  -1  21   15.67    7.48
  -1  -1  21   -0.60    6.37
  -1  -1  21    1.06    5.51
   0  -1  21   14.38    7.17
   0  -1  21   26.04    7.93
   0  -1  21   17.52    6.43
   0  -1  21   11.96    7.16
   0  -1  21   12.12    7.18
   0  -1  21   11.24    6.73
   1  -1  21    2.30    6.60
   1  -1  21   -5.35    5.40
   1  -1  21   -2.06    4.97
   1  -1  21   10.25    6.70
   1  -1  21    5.00    6.79
   2  -1  21    9.63    6.10
   2  -1  21    6.02    6.53
   2  -1  21   17.12    9.16
   2  -1  21    1.15    6.66
   2  -1  21   -4.02    6.81
   2  -1  21    3.44    6.65
   3  -1  21   -6.72    6.49
   3  -1  21    0.41    6.80
   3  -1  21    9.93    6.44
   3  -1  21    1.11    6.84
   3  -1  21   -8.23    6.50
   3  -1  21    8.89   10.03
   4  -1  21    1.50   10.95
   4  -1  21   13.28    8.49
   4  -1  21    3.20    7.76
   4  -1  21   22.32    8.49
   5  -1  21    4.42    8.21
   5  -1  21    3.10    7.86
  -5  -2  21   -0.54    8.62
  -5  -2  21   10.90    9.61
  -5  -2  21  -11.42    7.10
  -5  -2  21   -9.24    7.63
  -4  -2  21   -3.09    8.07
  -4  -2  21   -9.59    7.02
  -4  -2  21   -2.47    7.60
  -4  -2  21   -2.53    7.59
  -3  -2  21   57.92   10.96
  -3  -2  21   69.74   11.91
  -3  -2  21   63.51   10.76
  -3  -2  21   53.95   10.84
  -3  -2  21   60.55   11.21
  -2  -2  21   23.88    8.30
  -2  -2  21   27.91    9.07
  -2  -2  21   28.19    9.21
  -2  -2  21   15.30    7.57
  -2  -2  21   36.07    9.16
  -1  -2  21   26.79    8.48
  -1  -2  21   27.32    8.45
  -1  -2  21   28.82    8.09
  -1  -2  21   32.54    8.86
  -1  -2  21   16.58    7.84
   0  -2  21    1.65    6.60
   0  -2  21   -3.96    6.25
   0  -2  21    1.63    6.43
   0  -2  21   -1.73    5.40
   0  -2  21    5.80    6.56
   0  -2  21   -5.06    6.27
   1  -2  21   67.56   10.72
   1  -2  21   72.36   10.49
   1  -2  21   87.08   11.38
   1  -2  21   77.81   11.40
   1  -2  21   65.94    9.01
   1  -2  21   72.02   10.45
   2  -2  21   31.44    8.65
   2  -2  21   41.72    9.75
   2  -2  21   22.54   10.47
   2  -2  21   30.11    7.41
   2  -2  21   19.86    7.93
   2  -2  21   39.86    8.91
   3  -2  21   17.16    8.14
   3  -2  21   18.95    8.23
   3  -2  21   12.68    9.77
   3  -2  21   13.63    8.25
   3  -2  21    4.16    7.95
   4  -2  21    3.66    8.25
   4  -2  21   34.40    9.27
   4  -2  21   22.64    8.66
   4  -2  21   18.09    9.08
   4  -2  21   -2.88   10.31
   5  -2  21   36.74   10.39
   5  -2  21   55.70   11.49
  -5  -3  21    4.15    9.17
  -5  -3  21    3.13    8.20
  -5  -3  21    3.25    8.97
  -5  -3  21    7.91    9.65
  -4  -3  21   28.56    9.88
  -4  -3  21   27.83   10.19
  -4  -3  21   27.08    9.61
  -4  -3  21   38.84   10.45
  -3  -3  21   -3.74    7.71
  -3  -3  21   15.68    8.67
  -3  -3  21   15.88    8.70
  -3  -3  21   21.72    8.75
  -2  -3  21   52.94   10.67
  -2  -3  21   71.96   11.08
  -2  -3  21   48.18    9.93
  -2  -3  21   66.76   10.94
  -2  -3  21   24.79    8.61
  -1  -3  21   11.28    8.31
  -1  -3  21    4.62    7.08
  -1  -3  21   15.13    7.81
  -1  -3  21   21.59    8.27
  -1  -3  21   24.84    8.25
   0  -3  21  107.96   13.23
   0  -3  21  132.27   12.98
   0  -3  21  108.44   12.80
   0  -3  21  109.31   13.12
   0  -3  21  123.58   13.36
   1  -3  21   13.74    7.91
   1  -3  21    0.22    6.29
   1  -3  21   -0.52    6.96
   1  -3  21    1.31    7.12
   1  -3  21    4.17    7.17
   2  -3  21   40.28    9.27
   2  -3  21   40.61   10.75
   2  -3  21   40.99    9.05
   2  -3  21   37.91    9.46
   2  -3  21   49.05   10.64
   3  -3  21   13.82    8.30
   3  -3  21   10.79    9.59
   3  -3  21    3.21    7.50
   3  -3  21    1.92    7.36
   3  -3  21   -5.08    6.36
   4  -3  21   34.24   10.21
   4  -3  21   32.34    9.87
   4  -3  21   19.29   12.04
   4  -3  21   28.40   10.10
   4  -3  21   32.71    9.93
   5  -3  21    9.01    9.17
   5  -3  21    4.86    8.89
   5  -3  21    6.26    8.35
  -5  -4  21   -2.22    8.35
  -5  -4  21   -3.72    9.01
  -5  -4  21   -2.12    8.47
  -5  -4  21   -9.87    8.17
  -4  -4  21    5.29    8.42
  -4  -4  21    1.23    7.55
  -4  -4  21   -0.67    8.10
  -4  -4  21   21.53    9.82
  -3  -4  21    9.77    8.29
  -3  -4  21    8.30    8.58
  -3  -4  21   26.05    9.64
  -3  -4  21   13.41    8.57
  -2  -4  21   15.27    8.31
  -2  -4  21   36.89    8.78
  -2  -4  21   21.64    9.07
  -2  -4  21   21.39    8.77
  -2  -4  21   27.78    9.13
  -1  -4  21   12.28    7.82
  -1  -4  21    4.65    7.45
  -1  -4  21   -5.28    7.16
  -1  -4  21    5.16    7.39
  -1  -4  21   -2.13    6.55
   0  -4  21    6.15    7.13
   0  -4  21    0.27    6.41
   0  -4  21    7.18    7.38
   0  -4  21   13.56    7.88
   0  -4  21   10.82    7.46
   1  -4  21   78.05   11.59
   1  -4  21   92.55   12.67
   1  -4  21   72.78   11.55
   1  -4  21   83.29   11.61
   1  -4  21   74.93   10.98
   1  -4  21   78.37   11.23
   2  -4  21   15.31    7.73
   2  -4  21    7.43    7.18
   2  -4  21    5.01    8.77
   2  -4  21    6.62    7.80
   2  -4  21    0.72    7.61
   2  -4  21   15.01    7.76
   3  -4  21   17.59   10.39
   3  -4  21    1.63    7.52
   3  -4  21    7.03    7.96
   3  -4  21   13.44    8.13
   3  -4  21   18.81    8.79
   4  -4  21    7.06    8.10
   4  -4  21    2.01    7.78
   4  -4  21   -2.26    7.74
   4  -4  21    7.65    8.21
  -5  -5  21   25.66   10.84
  -5  -5  21   17.92    9.85
  -5  -5  21   21.64   10.58
  -5  -5  21   20.53   10.72
  -4  -5  21   38.63   10.80
  -4  -5  21   36.48   10.24
  -4  -5  21   36.28   11.08
  -4  -5  21   36.92   10.90
  -3  -5  21   28.90    9.71
  -3  -5  21   15.77    8.78
  -3  -5  21   22.19    9.23
  -3  -5  21   16.24    9.26
  -2  -5  21   16.45    7.92
  -2  -5  21   -1.24    7.74
  -2  -5  21   22.47    9.01
  -2  -5  21   12.97    8.17
  -1  -5  21   40.55    9.81
  -1  -5  21   29.09    8.95
  -1  -5  21   16.22    8.20
  -1  -5  21   32.47    9.05
  -1  -5  21   33.37    9.50
   0  -5  21  107.04   13.79
   0  -5  21  146.86   14.24
   0  -5  21   99.03   13.12
   0  -5  21  133.25   14.25
   0  -5  21  149.86   14.86
   1  -5  21    7.12    7.02
   1  -5  21    5.91    7.47
   1  -5  21    7.55    7.73
   1  -5  21    8.86    8.24
   1  -5  21   13.11    7.84
   1  -5  21   16.45    8.19
   2  -5  21   19.56    8.59
   2  -5  21   11.84    8.25
   2  -5  21   22.57    9.46
   2  -5  21   17.62    8.76
   2  -5  21    6.28    7.60
   2  -5  21   12.18    8.61
   3  -5  21   18.15   10.27
   3  -5  21   20.16    8.86
   3  -5  21   21.09    9.08
   3  -5  21   20.87    8.95
   3  -5  21    9.32    8.99
   4  -5  21   14.98    9.35
   4  -5  21    6.02    8.67
   4  -5  21    8.00    9.11
   4  -5  21    2.67    8.34
  -5  -6  21   -1.22    8.57
  -5  -6  21   -3.57    9.23
  -5  -6  21   -4.35    8.05
  -5  -6  21   -7.00    8.33
  -4  -6  21    6.28    8.48
  -4  -6  21    8.30    9.74
  -4  -6  21   -5.00    8.17
  -4  -6  21   -0.32    8.53
  -3  -6  21   46.44   10.84
  -3  -6  21   44.73   11.11
  -3  -6  21   58.49   11.72
  -3  -6  21   43.62   10.73
  -2  -6  21   35.81   10.18
  -2  -6  21   14.45    9.02
  -2  -6  21   26.95    9.34
  -2  -6  21   11.15    8.38
  -1  -6  21   32.73    9.26
  -1  -6  21   15.34    8.47
  -1  -6  21   17.77    8.81
  -1  -6  21   39.81    9.99
   0  -6  21   32.81    9.36
   0  -6  21   28.43    9.52
   0  -6  21   34.59    9.83
   0  -6  21   27.92    9.16
   0  -6  21   42.10    8.94
   1  -6  21   61.53   10.26
   1  -6  21   49.35   10.26
   1  -6  21   56.67   10.69
   1  -6  21   50.85   10.96
   1  -6  21   69.81   11.68
   1  -6  21   50.26   10.15
   2  -6  21   14.08    8.33
   2  -6  21    7.65    7.83
   2  -6  21    3.97    7.80
   2  -6  21    7.96    8.39
   2  -6  21   16.73    8.74
   2  -6  21    1.72    7.04
   3  -6  21   -7.24    7.42
   3  -6  21    8.73    9.09
   3  -6  21   -1.18    7.64
   3  -6  21    2.36    7.78
   3  -6  21    1.27    9.63
   4  -6  21   10.81    9.28
   4  -6  21   18.82    9.68
   4  -6  21   30.16   10.61
  -4  -7  21   29.15   10.88
  -4  -7  21   35.23   10.71
  -4  -7  21   21.82    9.64
  -4  -7  21   45.51   11.79
  -3  -7  21    6.02    8.41
  -3  -7  21   25.80    9.73
  -3  -7  21   -4.19    8.26
  -3  -7  21   -1.80    7.47
  -2  -7  21   15.54    8.91
  -2  -7  21   10.08    8.70
  -2  -7  21   -6.49    6.88
  -2  -7  21   -9.95    7.21
  -1  -7  21  113.73   13.87
  -1  -7  21  111.10   13.68
  -1  -7  21   85.12   13.17
  -1  -7  21  116.25   14.09
   0  -7  21   60.50   11.22
   0  -7  21   48.90   10.96
   0  -7  21   60.49   11.20
   0  -7  21   46.81   10.25
   1  -7  21   14.73    8.43
   1  -7  21   11.87    8.90
   1  -7  21   10.16    7.77
   1  -7  21    0.94    7.37
   2  -7  21    5.18    8.00
   2  -7  21    0.75    8.28
   2  -7  21   26.09    9.81
   2  -7  21    9.28    8.30
   3  -7  21   34.82   10.53
   3  -7  21   14.89    9.86
   3  -7  21   16.84    9.36
   3  -7  21   37.48   10.33
   4  -7  21   -0.73    8.34
   4  -7  21    6.59    9.16
   4  -7  21   18.81    9.44
  -4  -8  21   25.93   10.64
  -4  -8  21    2.04    8.46
  -4  -8  21   22.52   11.18
  -4  -8  21   10.20    9.48
  -3  -8  21   45.04   11.66
  -3  -8  21   41.94   10.85
  -3  -8  21   50.82   11.42
  -3  -8  21   34.92   11.31
  -2  -8  21   17.37    9.57
  -2  -8  21   41.70   10.29
  -2  -8  21   56.07   11.57
  -2  -8  21   38.98   10.53
  -1  -8  21   22.29    9.14
  -1  -8  21   14.83    8.88
  -1  -8  21   14.67    8.80
  -1  -8  21   27.21    9.69
   0  -8  21   16.27    9.10
   0  -8  21    8.38    8.38
   0  -8  21   12.16    8.48
   0  -8  21    6.82    8.05
   1  -8  21   51.31   11.30
   1  -8  21   24.23    9.67
   1  -8  21   59.42   11.28
   1  -8  21   50.28   10.74
   2  -8  21   36.97   10.48
   2  -8  21   49.02   11.18
   2  -8  21   23.49    9.55
   2  -8  21   27.06   10.35
   3  -8  21   -2.25    7.69
   3  -8  21    3.56    7.92
   3  -8  21   -0.70    8.75
   3  -8  21   -1.87    8.41
   4  -8  21  -10.32    8.08
   4  -8  21    1.91    8.55
   4  -8  21   25.08   10.81
  -4  -9  21   19.72   10.23
  -4  -9  21   25.67   10.96
  -4  -9  21   23.72   10.55
  -4  -9  21   13.64   10.51
  -3  -9  21   -9.39    7.19
  -3  -9  21    7.54    8.34
  -3  -9  21    1.34    8.72
  -3  -9  21    1.35    8.83
  -2  -9  21   -2.56    8.27
  -2  -9  21   -3.41    7.98
  -2  -9  21   -3.56    8.14
  -2  -9  21    6.58    7.91
  -1  -9  21   56.91   11.99
  -1  -9  21   68.45   12.11
  -1  -9  21   58.63   11.63
  -1  -9  21   45.09   10.75
   0  -9  21   28.54   10.48
   0  -9  21   24.80    9.19
   0  -9  21   -0.48    7.98
   0  -9  21   29.53    9.77
   1  -9  21    7.62    8.37
   1  -9  21   21.98    9.78
   1  -9  21   20.90    9.64
   1  -9  21   14.16    8.92
   2  -9  21   -1.38    7.90
   2  -9  21   -3.56    7.71
   2  -9  21    2.69    8.47
   2  -9  21   -1.59    8.12
   3  -9  21   36.74   11.69
   3  -9  21   26.61   10.63
   3  -9  21   28.17   10.83
   3  -9  21   30.92   10.70
  -3 -10  21   14.04    9.40
  -3 -10  21   15.16    9.76
  -3 -10  21    3.67    9.28
  -3 -10  21   -1.53    8.34
  -2 -10  21   10.50    9.19
  -2 -10  21   30.79   10.97
  -2 -10  21   30.79   10.00
  -2 -10  21   41.18   10.84
  -1 -10  21   62.97   11.57
  -1 -10  21   47.57   11.33
  -1 -10  21   34.88   10.15
  -1 -10  21   50.43   11.78
   0 -10  21   -0.88    8.80
   0 -10  21   16.16    8.69
   0 -10  21   12.49    8.75
   0 -10  21   -0.63    7.96
   1 -10  21    0.52    7.78
   1 -10  21   15.21    9.10
   1 -10  21  -10.61    6.98
   1 -10  21   11.79    9.05
   2 -10  21   25.22   10.60
   2 -10  21   25.75   10.99
   2 -10  21   18.12    9.68
   2 -10  21   19.75   10.08
   3 -10  21    4.06    8.38
   3 -10  21   10.35   10.01
   3 -10  21  -14.83    8.19
   3 -10  21   -5.24    8.29
  -3 -11  21   -0.97    8.26
  -3 -11  21    8.49    9.32
  -3 -11  21   -5.20    9.58
  -3 -11  21    2.41    9.19
  -2 -11  21   18.57    9.26
  -2 -11  21    6.12    9.40
  -2 -11  21    0.17    8.42
  -2 -11  21   12.54    9.50
  -1 -11  21   11.53    8.89
  -1 -11  21   18.89   10.01
  -1 -11  21    4.91    8.06
  -1 -11  21   -0.54    8.37
   0 -11  21    0.17    8.20
   0 -11  21   -2.35    7.71
   0 -11  21   -2.93    8.71
   0 -11  21   -1.96    8.46
   1 -11  21   -6.14    9.05
   1 -11  21    0.75    8.56
   1 -11  21   -5.70    7.72
   1 -11  21    1.83    8.53
   2 -11  21   -5.44    8.81
   2 -11  21   -2.35    8.23
   2 -11  21   -5.75    8.52
   2 -11  21   -4.66    8.06
  -2 -12  21   13.90    9.97
  -2 -12  21   14.69    9.54
  -2 -12  21   21.13   10.67
  -2 -12  21   15.43    9.95
  -1 -12  21    2.37    9.20
  -1 -12  21    8.62    9.10
  -1 -12  21    6.31    8.80
  -1 -12  21   -3.89    8.07
   0 -12  21    3.90    8.51
   0 -12  21    7.58   10.17
   0 -12  21    2.02    9.13
   0 -12  21   15.99    9.57
   1 -12  21   -7.15    8.27
   1 -12  21   -5.37    8.21
   1 -12  21   -6.80    8.07
   1 -12  21   -3.38    9.38
   2 -12  21    0.63    8.37
   2 -12  21   13.22    9.71
   2 -12  21   15.58   11.24
   2 -12  21    0.02    8.66
  -1 -13  21   33.01   10.88
  -1 -13  21   38.49   11.66
  -1 -13  21   41.73   12.57
  -1 -13  21   52.07   12.66
   0 -13  21    1.40    8.86
   0 -13  21   -2.95    8.84
   0 -13  21   -9.07    8.45
   0 -13  21    2.00    9.67
   1 -13  21   -5.71    8.29
   1 -13  21   -6.43    8.40
   1 -13  21   -1.52    8.81
   1 -13  21  -21.80    8.63
  -1  14  20   11.43    6.06
  -1  14  20   31.05    6.99
  -1  14  20   15.06    6.78
  -1  14  20   13.77    6.28
  -1  14  20   19.46    5.83
   0  14  20   -0.40    5.08
   0  14  20    1.99    4.72
   0  14  20    2.25    4.79
   0  14  20    0.98    3.82
   0  14  20    1.97    5.15
   1  14  20   10.89    4.94
   1  14  20   24.18    5.72
   1  14  20   26.76    5.18
  -2  13  20   -6.00    5.60
  -2  13  20    6.99    6.84
  -2  13  20   -0.38    5.65
  -2  13  20   -5.48    5.66
  -2  13  20   -4.14    5.57
  -1  13  20    0.06    5.43
  -1  13  20   -2.03    5.36
  -1  13  20   -3.74    5.51
  -1  13  20   -1.51    5.11
  -1  13  20    3.69    5.11
   0  13  20   33.17    6.62
   0  13  20   16.34    5.52
   0  13  20   40.39    6.70
   0  13  20   34.57    5.04
   0  13  20   35.06    6.65
   1  13  20   -2.09    4.28
   1  13  20    2.47    4.41
   1  13  20   -0.10    4.15
   1  13  20    1.44    4.12
   2  13  20    0.38    4.37
   2  13  20   -2.33    3.81
   2  13  20   -2.56    4.27
  -3  12  20   30.10    9.01
  -3  12  20   21.93    7.61
  -3  12  20   35.92    8.42
  -3  12  20   29.73    8.52
  -2  12  20    4.13    6.18
  -2  12  20   10.54    5.98
  -2  12  20    2.02    5.94
  -2  12  20   13.12    6.90
  -2  12  20    6.35    6.51
  -1  12  20    8.51    6.00
  -1  12  20    1.13    5.12
  -1  12  20    0.12    4.87
  -1  12  20   14.61    6.35
  -1  12  20    9.68    6.01
   0  12  20    6.73    4.88
   0  12  20    3.95    4.91
   0  12  20    1.49    3.89
   0  12  20    4.92    4.72
   0  12  20    1.27    5.05
   1  12  20   15.11    4.85
   1  12  20   20.69    5.54
   1  12  20   22.06    5.44
   1  12  20   12.28    5.09
   1  12  20   17.42    3.62
   2  12  20    8.06    4.32
   2  12  20    0.27    4.29
   2  12  20    5.18    4.63
   2  12  20    3.42    4.07
   3  12  20    5.11    4.52
   3  12  20    1.23    4.61
   3  12  20    2.81    4.73
  -4  11  20   28.16    9.82
  -4  11  20   45.42   10.23
  -3  11  20   21.91    7.38
  -3  11  20   19.09    7.88
  -3  11  20    7.19    7.07
  -3  11  20   25.18    8.09
  -2  11  20    1.47    5.78
  -2  11  20   -6.47    5.12
  -2  11  20   -3.85    5.87
  -2  11  20   -7.01    5.84
  -2  11  20    3.98    6.30
  -1  11  20   -0.54    4.83
  -1  11  20  -13.26    5.28
  -1  11  20   -6.04    5.23
  -1  11  20   -7.55    4.69
  -1  11  20   -9.50    4.88
   0  11  20   62.85    7.71
   0  11  20   41.74    7.27
   0  11  20   57.20    7.24
   0  11  20   49.10    7.63
   0  11  20   63.08    6.41
   1  11  20   24.87    5.73
   1  11  20   12.15    5.29
   1  11  20   23.16    5.18
   1  11  20   19.03    4.05
   1  11  20   18.72    5.57
   2  11  20   -0.33    4.42
   2  11  20   16.29   10.13
   2  11  20   -4.69    4.06
   2  11  20    0.95    4.48
   2  11  20    0.56    4.11
   3  11  20   -4.04    4.11
   3  11  20    8.55    4.65
   3  11  20    2.76    4.82
   3  11  20    1.93    4.80
  -4  10  20   -4.47    7.45
  -4  10  20   -0.22    7.39
  -3  10  20   41.14    8.67
  -3  10  20   51.44    9.83
  -3  10  20   66.92   10.54
  -3  10  20   73.38    9.58
  -2  10  20   -1.98    6.17
  -2  10  20    5.89    6.42
  -2  10  20   -0.38    5.60
  -2  10  20   -1.57    6.26
  -2  10  20   -6.87    5.27
  -1  10  20   -3.04    5.02
  -1  10  20    0.03    4.86
  -1  10  20   12.32    6.35
  -1  10  20    3.01    5.66
  -1  10  20   10.35    5.48
   0  10  20   23.44    6.24
   0  10  20   15.60    4.72
   0  10  20   12.32    5.06
   0  10  20   14.29    5.92
   0  10  20   20.14    5.90
   1  10  20   39.88    6.56
   1  10  20   32.68    6.54
   1  10  20   29.43    4.92
   1  10  20   28.86    6.00
   1  10  20   32.39    5.75
   2  10  20   -1.27    4.47
   2  10  20   11.59    4.69
   2  10  20    3.61    3.53
   2  10  20   -1.23    4.67
   2  10  20   12.19    9.77
   2  10  20   -0.87    4.47
   3  10  20   18.99    5.90
   3  10  20   17.09    5.28
   3  10  20   16.16    5.37
   3  10  20   14.29    5.48
   4  10  20    0.25    5.33
   4  10  20    2.23    5.62
   4  10  20   -2.99    4.71
  -4   9  20   34.63    9.85
  -4   9  20   25.34    9.17
  -3   9  20   19.73    8.03
  -3   9  20   23.07    8.26
  -3   9  20   25.84    7.65
  -3   9  20   20.26    7.20
  -2   9  20    7.64    5.84
  -2   9  20    5.38    6.34
  -2   9  20   11.37    6.10
  -2   9  20    3.55    5.96
  -2   9  20  -11.04    5.63
  -1   9  20   14.60    6.45
  -1   9  20    4.59    6.04
  -1   9  20   10.75    5.18
  -1   9  20   11.30    5.68
  -1   9  20    0.51    5.10
   0   9  20  113.26    8.81
   0   9  20   93.28   10.24
   0   9  20  100.73    9.36
   0   9  20  104.44    9.97
   0   9  20  104.63   10.27
   1   9  20   25.31    5.38
   1   9  20    9.41    5.38
   1   9  20   17.98    5.67
   1   9  20   11.23    5.26
   1   9  20   17.61    4.57
   2   9  20    3.33    4.81
   2   9  20    2.63    3.92
   2   9  20   15.07    9.57
   2   9  20   -2.52    4.68
   2   9  20   -4.28    4.40
   2   9  20    0.43    4.29
   3   9  20    7.85    5.05
   3   9  20    7.14    5.56
   3   9  20   14.89    5.52
   3   9  20   26.00   11.39
   3   9  20   19.20    5.77
   4   9  20   45.72    7.53
   4   9  20   37.70    7.20
   4   9  20   46.03    7.78
   4   9  20   38.97    7.02
  -5   8  20    9.79    8.71
  -5   8  20   10.74    8.78
  -5   8  20   15.06    9.21
  -4   8  20   -6.15    6.85
  -4   8  20    2.90    7.83
  -3   8  20   63.54   10.37
  -3   8  20   78.07    9.87
  -3   8  20   54.79   10.49
  -3   8  20   66.41    9.64
  -2   8  20   31.51    8.29
  -2   8  20   47.26    8.01
  -2   8  20   16.27    6.62
  -2   8  20   37.56    7.54
  -2   8  20   30.12    7.84
  -1   8  20    2.33    5.40
  -1   8  20   11.05    5.34
  -1   8  20    4.06    6.13
  -1   8  20   13.79    5.54
  -1   8  20   -4.12    5.43
   0   8  20   23.03    5.42
   0   8  20   28.73    5.82
   0   8  20   16.28    6.39
   0   8  20   30.98    6.67
   0   8  20   19.76    5.98
   1   8  20   38.79    7.12
   1   8  20   47.99    5.91
   1   8  20   39.23    6.89
   1   8  20   43.04    6.36
   1   8  20   32.43    6.29
   2   8  20   29.41   10.59
   2   8  20   11.35    5.45
   2   8  20   15.15    5.13
   2   8  20    7.67    5.09
   2   8  20   18.22    5.68
   2   8  20   14.61    4.52
   3   8  20    4.09    4.89
   3   8  20    6.53    5.44
   3   8  20    2.14    5.06
   3   8  20    9.86    4.69
   3   8  20    2.12    5.25
   3   8  20    7.96    9.98
   4   8  20    2.69    5.02
   4   8  20   -0.19    5.38
   4   8  20    6.11    5.93
   4   8  20    2.96    5.57
  -5   7  20   -6.44    7.64
  -5   7  20    2.76    8.13
  -5   7  20   -1.25    7.22
  -5   7  20   -4.24    8.48
  -4   7  20   48.61    9.89
  -4   7  20   47.79   10.70
  -4   7  20   27.42    8.86
  -3   7  20    9.61    7.32
  -3   7  20    2.44    6.59
  -3   7  20   13.71    7.69
  -3   7  20   15.95    7.11
  -2   7  20   -3.09    5.95
  -2   7  20    5.70    5.68
  -2   7  20   -4.56    5.48
  -2   7  20   -4.67    6.14
  -2   7  20    2.08    5.59
  -1   7  20   48.88    7.69
  -1   7  20   41.34    7.80
  -1   7  20   59.31    7.47
  -1   7  20   53.20    7.62
  -1   7  20   39.93    8.33
   0   7  20   52.13    6.59
   0   7  20   44.21    7.88
   0   7  20   41.07    7.43
   0   7  20   46.78    7.39
   0   7  20   31.57    6.37
   1   7  20   -2.04    4.84
   1   7  20   -2.06    4.26
   1   7  20    1.74    5.19
   1   7  20    4.41    5.22
   1   7  20    3.87    4.54
   2   7  20   -0.36    4.27
   2   7  20    9.98    5.34
   2   7  20    3.99    4.67
   2   7  20   -1.04    5.25
   2   7  20    4.21    9.10
   2   7  20    3.11    4.99
   3   7  20    7.84    5.77
   3   7  20   25.53   10.95
   3   7  20   20.63    5.32
   3   7  20    9.31    5.27
   3   7  20   17.46    5.85
   3   7  20   19.17    6.12
   4   7  20   28.74    6.96
   4   7  20   29.68    6.44
   4   7  20   28.74    6.80
   4   7  20   25.33    7.44
   4   7  20   34.80   12.81
   4   7  20   20.97    7.03
  -5   6  20    7.17    8.47
  -5   6  20   16.08    8.95
  -5   6  20   14.56    9.55
  -5   6  20   20.84    9.52
  -4   6  20   18.19    8.42
  -4   6  20   17.30    8.70
  -4   6  20   17.58    8.65
  -4   6  20   16.34    8.39
  -3   6  20   24.81    7.51
  -3   6  20   27.61    8.56
  -3   6  20   30.96    8.71
  -3   6  20   26.22    8.23
  -3   6  20   12.06    7.77
  -2   6  20   78.39   10.73
  -2   6  20  101.87   10.36
  -2   6  20   67.63    9.30
  -2   6  20  111.79   12.18
  -2   6  20   93.14   10.49
  -2   6  20  106.07   11.46
  -2   6  20  117.91   11.93
  -1   6  20   20.23    6.66
  -1   6  20   22.80    7.21
  -1   6  20   25.01    7.11
  -1   6  20   14.12    5.75
  -1   6  20   18.03    5.90
   0   6  20    3.10    4.81
   0   6  20   -2.24    4.49
   0   6  20   -0.06    5.54
   0   6  20    8.09    5.51
   0   6  20    6.60    5.41
   1   6  20    5.78    5.13
   1   6  20    1.77    5.18
   1   6  20   11.02    4.92
   1   6  20    9.21    5.68
   1   6  20    2.66    4.67
   2   6  20   54.00    7.44
   2   6  20   55.01    7.88
   2   6  20   56.40    7.45
   2   6  20   53.47   12.27
   2   6  20   49.83    8.03
   2   6  20   52.24    6.89
   3   6  20    2.19    5.59
   3   6  20    3.40    5.20
   3   6  20    8.94    5.14
   3   6  20   16.88   10.52
   3   6  20   13.87    5.97
   3   6  20   14.44    6.26
   4   6  20    4.78    5.39
   4   6  20   21.51   11.49
   4   6  20   28.08    7.17
   4   6  20   16.50    6.56
   4   6  20    4.01    5.40
   4   6  20   14.05    6.75
   5   6  20   -1.80    5.81
   5   6  20    4.29    6.69
   5   6  20    0.49    6.06
   5   6  20    2.62    6.59
   5   6  20   -3.47    6.20
  -5   5  20   54.50   11.25
  -5   5  20   57.79   11.70
  -5   5  20   36.29   10.63
  -5   5  20   39.38   11.15
  -4   5  20    4.34    7.18
  -4   5  20   16.33    8.40
  -4   5  20   11.35    8.64
  -4   5  20    7.57    8.09
  -3   5  20   16.59    8.11
  -3   5  20   11.37    7.73
  -3   5  20   16.77    6.88
  -3   5  20    4.60    6.97
  -3   5  20    9.66    7.20
  -2   5  20   17.60    6.63
  -2   5  20   21.30    6.98
  -2   5  20   12.20    7.29
  -2   5  20   19.03    7.69
  -2   5  20   20.01    7.57
  -2   5  20   12.50    6.34
  -2   5  20   12.35    7.03
  -1   5  20  153.14   11.98
  -1   5  20  200.71   15.02
  -1   5  20  165.27   12.71
  -1   5  20  145.35   12.59
  -1   5  20  129.20   13.18
  -1   5  20  151.92   13.72
  -1   5  20  150.84   13.22
   0   5  20   72.48    8.52
   0   5  20   75.35    9.31
   0   5  20   83.90    8.46
   0   5  20   94.91   10.40
   0   5  20   83.24    9.20
   1   5  20   10.28    6.23
   1   5  20   26.49    5.67
   1   5  20    8.62    5.29
   1   5  20   16.53    5.66
   1   5  20   17.82    6.29
   2   5  20    4.25    5.37
   2   5  20    7.55    8.91
   2   5  20    6.99    5.46
   2   5  20   -2.16    4.73
   2   5  20    2.55    5.56
   2   5  20   -7.43    4.10
   3   5  20   58.24    7.88
   3   5  20   53.03    7.27
   3   5  20   36.44    7.86
   3   5  20   48.13    7.61
   3   5  20   37.02    7.69
   3   5  20   48.05   12.40
   4   5  20    3.21    6.33
   4   5  20   -8.78    4.79
   4   5  20  -10.49    5.32
   4   5  20   -9.98    9.60
   4   5  20    1.94    5.74
   4   5  20    0.27    5.31
   5   5  20    7.90    6.87
   5   5  20    2.23    6.01
   5   5  20    6.18    6.71
   5   5  20    4.87    6.82
   5   5  20   12.51    7.08
  -5   4  20   16.32    9.12
  -5   4  20    5.01    8.76
  -5   4  20   -7.99    7.91
  -5   4  20   11.23    8.37
  -4   4  20  -10.68    6.47
  -4   4  20   -2.27    7.10
  -4   4  20   -5.79    6.84
  -4   4  20    1.66    7.24
  -3   4  20   34.81    9.15
  -3   4  20   42.92    9.26
  -3   4  20   19.07    8.26
  -3   4  20   21.27    7.51
  -3   4  20   35.49    8.78
  -2   4  20   58.25    9.96
  -2   4  20   73.07   10.59
  -2   4  20   74.76    9.51
  -2   4  20   69.26    9.25
  -2   4  20   56.57    9.83
  -2   4  20   71.85    9.12
  -2   4  20   70.78    9.73
  -1   4  20   16.71    5.97
  -1   4  20   16.85    6.90
  -1   4  20   -3.09    5.74
  -1   4  20    7.69    6.44
  -1   4  20    3.55    5.43
  -1   4  20    6.53    5.99
  -1   4  20   13.55    6.52
   0   4  20   -2.65    5.19
   0   4  20    6.25    5.93
   0   4  20    0.73    5.13
   0   4  20   -0.18    4.92
   0   4  20    8.51    6.02
   0   4  20    2.00    5.65
   0   4  20    6.52    5.27
   1   4  20   58.40    7.37
   1   4  20   49.24    8.12
   1   4  20   54.06    8.28
   1   4  20   45.93    7.38
   1   4  20   56.58    7.77
   1   4  20   63.25    8.60
   2   4  20  117.49   10.61
   2   4  20  121.13   10.91
   2   4  20  118.28   15.40
   2   4  20  118.06   11.69
   2   4  20  112.91    9.99
   2   4  20  102.52   11.01
   3   4  20   -1.59    5.56
   3   4  20   -6.09    5.60
   3   4  20    2.95    9.23
   3   4  20   -1.20    5.08
   3   4  20    7.24    5.39
   3   4  20    5.61    5.79
   4   4  20    0.59    6.38
   4   4  20    5.83    6.24
   4   4  20    4.60    6.50
   4   4  20    3.04    5.67
   4   4  20  -13.42    8.85
   4   4  20   -0.91    5.44
   5   4  20    8.13    7.40
   5   4  20    1.09    6.04
   5   4  20   18.44    7.94
   5   4  20   15.94    7.13
  -6   3  20   -0.26    9.63
  -6   3  20    6.85    9.01
  -6   3  20   -0.56    9.41
  -5   3  20   42.35   10.47
  -5   3  20   49.74   11.26
  -5   3  20   43.85   11.07
  -4   3  20   29.41    9.51
  -4   3  20   18.39    8.61
  -4   3  20   21.63    8.33
  -4   3  20   15.56    8.27
  -3   3  20   13.47    6.81
  -3   3  20   24.48    8.24
  -3   3  20   18.18    8.06
  -3   3  20   17.93    7.59
  -3   3  20   23.58    8.45
  -2   3  20   57.94    8.82
  -2   3  20   54.98    8.38
  -2   3  20   46.73    9.65
  -2   3  20   69.73   10.12
  -2   3  20   68.81    9.74
  -2   3  20   65.01   10.27
  -1   3  20   74.14    9.34
  -1   3  20  102.33   10.95
  -1   3  20   86.47   10.56
  -1   3  20   98.13    9.67
  -1   3  20   83.65   10.83
  -1   3  20   99.14   11.56
  -1   3  20   81.89    9.72
   0   3  20    8.15    5.41
   0   3  20    6.05    5.63
   0   3  20    6.31    6.00
   0   3  20   10.87    6.16
   0   3  20    7.77    5.75
   0   3  20   11.46    5.45
   0   3  20    1.22    5.21
   1   3  20   27.30    6.34
   1   3  20   31.33    6.74
   1   3  20   47.46    7.92
   1   3  20   43.61    7.86
   1   3  20   28.28    7.17
   1   3  20   35.06    7.41
   1   3  20   22.52    6.38
   2   3  20    4.67    6.07
   2   3  20    9.39    5.52
   2   3  20   13.31    5.70
   2   3  20    8.66    6.23
   2   3  20    6.47    5.85
   2   3  20   11.67    9.05
   3   3  20   25.65    7.87
   3   3  20   20.49    6.28
   3   3  20   27.68    7.77
   3   3  20   13.32    6.07
   3   3  20   22.62    6.83
   3   3  20   15.88   10.36
   4   3  20   13.03    7.21
   4   3  20   30.53    7.25
   4   3  20   24.48   11.53
   4   3  20   22.89    7.60
   4   3  20   33.33    7.79
   4   3  20   15.84    6.64
   5   3  20    3.33    6.13
   5   3  20   -3.73   12.38
   5   3  20    6.84    6.93
   5   3  20    3.48    6.72
   5   3  20   -6.88    5.90
  -6   2  20   31.12   11.53
  -6   2  20   22.30   10.16
  -6   2  20   17.45   10.86
  -5   2  20  -10.59    7.49
  -5   2  20    5.15    8.05
  -5   2  20    3.85    8.33
  -5   2  20   -4.35    7.20
  -4   2  20    5.59    7.52
  -4   2  20   11.29    8.02
  -4   2  20    6.58    7.78
  -4   2  20   14.99    7.95
  -4   2  20    8.95    8.22
  -3   2  20    2.19    7.17
  -3   2  20   -2.16    6.78
  -3   2  20   -4.33    6.62
  -3   2  20   -2.05    6.74
  -3   2  20    0.58    6.51
  -2   2  20  105.97   10.72
  -2   2  20  101.78   11.55
  -2   2  20   98.80   11.84
  -2   2  20   99.57   11.29
  -2   2  20   80.46   10.02
  -2   2  20   97.96   11.76
  -2   2  20   79.08   11.20
  -1   2  20   60.94    9.15
  -1   2  20   63.81    8.36
  -1   2  20   52.35    9.23
  -1   2  20   77.28   10.22
  -1   2  20   80.99   10.27
  -1   2  20   57.83    9.42
  -1   2  20   74.02    8.90
  -1   2  20   64.17    8.65
   0   2  20   16.29    6.69
   0   2  20   23.70    7.39
   0   2  20   12.28    5.83
   0   2  20   18.39    6.75
   0   2  20    7.94    6.24
   0   2  20   10.03    5.52
   0   2  20   11.04    5.89
   1   2  20   48.02    8.20
   1   2  20   28.13    6.43
   1   2  20   28.06    7.52
   1   2  20   62.45    8.71
   1   2  20   38.43    7.84
   1   2  20   52.99    7.54
   1   2  20   38.24    7.01
   2   2  20  115.26   10.74
   2   2  20   92.70   14.24
   2   2  20   96.05   11.26
   2   2  20  116.09   10.25
   2   2  20   96.09   11.61
   2   2  20  105.77   11.38
   2   2  20  121.90   11.03
   2   2  20  115.04   11.76
   3   2  20   75.91    8.99
   3   2  20   54.48    8.52
   3   2  20   67.71    9.73
   3   2  20   71.81   10.29
   3   2  20   92.78   14.63
   3   2  20   79.59    9.74
   4   2  20    5.88    7.02
   4   2  20   -0.33    6.24
   4   2  20  -10.66    5.68
   4   2  20    8.88   10.49
   4   2  20    0.49    5.82
   4   2  20   -0.93    5.85
   5   2  20   43.05    9.47
   5   2  20   10.94   13.04
   5   2  20   22.66    7.64
   5   2  20   20.34    8.51
  -6   1  20   10.16    9.59
  -6   1  20    6.58    9.24
  -6   1  20    1.34    9.76
  -6   1  20  -11.60    7.89
  -5   1  20   37.17   10.89
  -5   1  20   29.54   10.43
  -5   1  20   24.59    9.64
  -5   1  20   31.49   10.22
  -4   1  20   -4.03    6.92
  -4   1  20   -2.77    7.15
  -4   1  20   -5.94    6.59
  -4   1  20   -0.39    7.47
  -4   1  20   -6.76    6.85
  -3   1  20   14.72    7.60
  -3   1  20    8.16    7.36
  -3   1  20   13.55    7.59
  -3   1  20    7.59    7.38
  -3   1  20   -5.15    6.80
  -2   1  20    1.65    6.71
  -2   1  20    1.97    5.79
  -2   1  20   12.78    7.27
  -2   1  20   -0.02    6.64
  -2   1  20    7.00    6.70
  -2   1  20    4.47    6.53
  -1   1  20   40.20    7.54
  -1   1  20   47.81    9.36
  -1   1  20   47.73    9.06
  -1   1  20   49.37    8.29
  -1   1  20   73.70    9.62
  -1   1  20   43.05    8.59
  -1   1  20   60.05    8.58
  -1   1  20   49.08    9.11
   0   1  20   22.77    6.77
   0   1  20   20.20    7.01
   0   1  20   17.15    6.17
   0   1  20   21.31    6.79
   0   1  20   23.34    7.42
   0   1  20   14.53    7.06
   0   1  20   13.36    6.77
   0   1  20   28.76    6.39
   1   1  20   -0.11    6.11
   1   1  20   -0.37    5.78
   1   1  20    2.80    5.84
   1   1  20    7.94    5.47
   1   1  20   -2.37    5.03
   1   1  20   -1.08    5.49
   1   1  20    4.73    5.40
   2   1  20    7.34    5.64
   2   1  20   13.37    6.12
   2   1  20    5.32    6.18
   2   1  20    0.29    6.16
   2   1  20   11.65    8.55
   2   1  20   19.40    6.93
   2   1  20   13.70    6.11
   2   1  20   11.06    6.49
   3   1  20    2.71    6.08
   3   1  20    3.65    5.63
   3   1  20    4.15    6.16
   3   1  20    2.05    5.54
   3   1  20   18.42    9.77
   3   1  20    7.13    6.79
   3   1  20    4.75    6.40
   4   1  20    2.60    5.55
   4   1  20    9.35   10.52
   4   1  20    0.07    6.95
   4   1  20    5.51    6.24
   4   1  20   11.49    7.51
   5   1  20   11.97    8.03
   5   1  20   -0.83    6.41
   5   1  20   -8.66   11.75
   5   1  20   25.01    9.01
  -6   0  20  -15.86    8.76
  -6   0  20    3.95    9.49
  -6   0  20    4.93    9.40
  -6   0  20    5.81    9.09
  -5   0  20   15.59    9.20
  -5   0  20    3.72    7.72
  -5   0  20    3.94    8.17
  -5   0  20    8.38    8.86
  -4   0  20    4.51    7.57
  -4   0  20   -4.85    7.41
  -4   0  20   10.98    8.48
  -4   0  20    6.90    7.96
  -4   0  20   -0.83    7.03
  -3   0  20   -8.56    6.63
  -3   0  20   -5.51    6.54
  -3   0  20    9.56    7.13
  -3   0  20    1.97    7.13
  -3   0  20   -3.74    6.77
  -2   0  20  105.59   12.78
  -2   0  20  103.67   12.10
  -2   0  20  118.78   13.01
  -2   0  20  107.74   12.54
  -2   0  20  124.15   11.57
  -2   0  20  134.01   13.35
  -1   0  20   -6.28    4.89
  -1   0  20    0.99    6.15
  -1   0  20   -8.46    5.43
  -1   0  20   -8.91    4.87
  -1   0  20    5.64    6.77
  -1   0  20   -3.49    5.88
  -1   0  20    2.66    6.48
   0   0  20   21.65    7.01
   0   0  20   15.71    6.01
   0   0  20   25.65    6.55
   0   0  20   27.40    7.56
   0   0  20   25.25    7.51
   0   0  20   27.55    7.58
   0   0  20   24.37    7.62
   0   0  20   25.22    6.89
   1   0  20  -10.19    5.28
   1   0  20    6.46    6.44
   1   0  20    5.75    5.45
   1   0  20    6.00    6.17
   1   0  20    9.17    6.52
   1   0  20   -0.75    4.68
   1   0  20   -4.65    5.78
   1   0  20   -2.34    5.28
   2   0  20   -4.79    5.12
   2   0  20   -1.57    5.13
   2   0  20   -2.51    5.82
   2   0  20   11.84    6.59
   2   0  20   -4.84    6.21
   2   0  20   -3.18    7.58
   2   0  20    4.89    6.24
   2   0  20  -10.36    5.66
   3   0  20   11.37    9.68
   3   0  20    9.47    6.24
   3   0  20   -2.99    6.25
   3   0  20    8.19    7.08
   3   0  20    9.27    7.14
   3   0  20   -4.26    6.36
   3   0  20   10.95    6.03
   4   0  20    1.36    6.42
   4   0  20   -3.67    6.61
   4   0  20   -8.33    9.58
   4   0  20    5.66    6.58
   4   0  20   -3.67    6.51
   5   0  20  -11.77    6.56
   5   0  20   -1.38    7.37
  -6  -1  20   -7.48    7.81
  -6  -1  20    4.78   10.03
  -6  -1  20   -6.40    8.31
  -6  -1  20    7.43    9.94
  -5  -1  20   22.97   10.47
  -5  -1  20   33.43   10.96
  -5  -1  20   13.92    9.45
  -5  -1  20   34.73   10.59
  -4  -1  20   -5.77    7.54
  -4  -1  20   -4.75    7.05
  -4  -1  20   -7.26    6.81
  -4  -1  20   -9.75    7.31
  -3  -1  20   18.53    8.00
  -3  -1  20   -2.19    7.37
  -3  -1  20   -2.53    7.22
  -3  -1  20   -2.52    7.02
  -3  -1  20   13.93    7.88
  -2  -1  20    1.56    6.47
  -2  -1  20   -3.45    5.64
  -2  -1  20   12.23    7.47
  -2  -1  20    5.45    7.12
  -2  -1  20   -6.22    6.44
  -1  -1  20   53.67    9.26
  -1  -1  20   48.91    9.21
  -1  -1  20   44.70    8.83
  -1  -1  20   46.57    9.09
  -1  -1  20   72.53   10.59
  -1  -1  20   36.04    7.14
   0  -1  20   20.92    7.44
   0  -1  20    6.37    6.11
   0  -1  20   18.06    7.53
   0  -1  20   33.82    8.28
   0  -1  20   24.02    6.48
   0  -1  20   15.81    6.17
   0  -1  20   10.10    6.88
   1  -1  20    5.08    6.33
   1  -1  20    2.83    5.80
   1  -1  20   -1.84    5.05
   1  -1  20    1.31    6.05
   1  -1  20   16.22    6.52
   1  -1  20    0.63    5.20
   1  -1  20   -3.32    5.52
   1  -1  20   -5.73    5.54
   2  -1  20    8.68    6.79
   2  -1  20   16.58    9.41
   2  -1  20    5.61    6.98
   2  -1  20    4.31    5.75
   2  -1  20   12.34    7.15
   2  -1  20    7.79    5.85
   2  -1  20    9.89    7.03
   3  -1  20    3.84    6.80
   3  -1  20    2.53    6.56
   3  -1  20    1.74    5.88
   3  -1  20    3.05    7.02
   3  -1  20    6.67    7.15
   3  -1  20    2.16    9.12
   4  -1  20    7.59    7.57
   4  -1  20   12.28   11.09
   4  -1  20   12.31    8.38
   4  -1  20    8.02    7.91
   4  -1  20   15.37    7.09
   4  -1  20    9.99    7.33
   5  -1  20   -0.16    7.63
   5  -1  20    7.87    8.34
  -6  -2  20   14.01   10.47
  -6  -2  20   30.96   10.89
  -6  -2  20   14.08   10.64
  -6  -2  20   20.08   10.37
  -5  -2  20   13.19    9.04
  -5  -2  20    5.75    8.90
  -5  -2  20    6.31    8.92
  -5  -2  20   -0.37    8.31
  -4  -2  20    2.32    7.53
  -4  -2  20   -1.53    7.48
  -4  -2  20    2.85    8.33
  -4  -2  20    6.44    8.12
  -3  -2  20    3.87    7.59
  -3  -2  20    2.75    7.11
  -3  -2  20    6.66    7.32
  -3  -2  20    4.04    7.39
  -3  -2  20   12.09    7.75
  -2  -2  20  118.99   13.26
  -2  -2  20   88.18   11.79
  -2  -2  20   96.04   11.97
  -2  -2  20   79.88   11.92
  -2  -2  20   80.34   11.29
  -1  -2  20   66.20   10.21
  -1  -2  20   69.15    8.91
  -1  -2  20   72.68   10.50
  -1  -2  20   79.76   10.77
  -1  -2  20   65.71   10.08
  -1  -2  20   66.10   10.42
   0  -2  20   16.08    7.10
   0  -2  20   11.29    7.00
   0  -2  20   20.45    7.68
   0  -2  20   28.10    8.11
   0  -2  20   18.77    6.11
   0  -2  20   10.62    7.16
   1  -2  20   39.29    8.38
   1  -2  20   47.21    8.67
   1  -2  20   32.12    8.38
   1  -2  20   31.42    8.21
   1  -2  20   37.21    7.30
   1  -2  20   39.50    8.94
   2  -2  20   98.18   10.31
   2  -2  20  113.68   12.72
   2  -2  20  119.59   12.64
   2  -2  20   98.96   13.83
   2  -2  20  115.13   12.79
   2  -2  20  109.15   12.10
   2  -2  20  121.71   12.75
   3  -2  20   81.90   11.42
   3  -2  20   64.44   12.76
   3  -2  20   86.63   12.11
   3  -2  20   63.00   10.97
   3  -2  20   60.93   10.46
   3  -2  20   92.93   10.17
   4  -2  20  -10.42    6.03
   4  -2  20   -8.56   10.08
   4  -2  20   -6.54    7.05
   4  -2  20   -2.60    7.16
   4  -2  20   -5.15    7.50
   5  -2  20   40.10   10.11
   5  -2  20   24.21    8.98
   5  -2  20   18.43    9.09
  -6  -3  20   -0.01    9.65
  -6  -3  20   -0.21    8.92
  -6  -3  20    8.16    9.68
  -6  -3  20   -5.84    8.67
  -5  -3  20   39.67   11.21
  -5  -3  20   20.22    9.78
  -5  -3  20   14.41    9.73
  -5  -3  20   41.04   10.94
  -4  -3  20   18.98    9.63
  -4  -3  20   26.26    9.43
  -4  -3  20   35.89    9.62
  -4  -3  20   30.53    9.88
  -3  -3  20   10.25    7.58
  -3  -3  20   19.04    8.41
  -3  -3  20   15.36    8.09
  -3  -3  20   28.38    8.48
  -3  -3  20   16.87    8.28
  -2  -3  20   73.92   11.45
  -2  -3  20   56.26   10.28
  -2  -3  20   65.83   10.76
  -2  -3  20   55.23    9.55
  -2  -3  20   57.79   10.48
  -1  -3  20   94.37   12.45
  -1  -3  20   98.56   11.76
  -1  -3  20   82.06   11.30
  -1  -3  20   84.33   11.06
  -1  -3  20   91.43   11.63
   0  -3  20   20.30    6.59
   0  -3  20    3.35    6.92
   0  -3  20   14.43    7.53
   0  -3  20   15.02    6.92
   0  -3  20   -1.28    6.55
   0  -3  20    5.76    6.84
   1  -3  20   30.27    8.53
   1  -3  20   23.87    6.79
   1  -3  20   36.68    8.67
   1  -3  20   26.05    8.04
   1  -3  20   34.87    8.27
   1  -3  20   30.86    8.45
   2  -3  20   -4.07    6.45
   2  -3  20   17.24    8.90
   2  -3  20   15.48    6.95
   2  -3  20    8.96    7.41
   2  -3  20   21.95    8.25
   2  -3  20   14.33    7.91
   2  -3  20   13.98    6.57
   3  -3  20   24.44    8.44
   3  -3  20   17.46    7.85
   3  -3  20   26.05   10.08
   3  -3  20    3.68    7.53
   3  -3  20   15.65    7.95
   4  -3  20   18.62    8.90
   4  -3  20   30.00    9.37
   4  -3  20   42.93   10.02
   4  -3  20   14.47    8.65
   4  -3  20    2.41   11.53
   5  -3  20    5.08    8.47
   5  -3  20    1.49    8.53
   5  -3  20    9.72    8.43
   5  -3  20    2.03    7.62
  -5  -4  20   10.46    9.08
  -5  -4  20    2.36    8.87
  -5  -4  20    7.21    9.00
  -5  -4  20   28.17   10.66
  -4  -4  20    3.05    7.82
  -4  -4  20   -6.04    7.12
  -4  -4  20   -0.99    7.65
  -4  -4  20    0.23    7.83
  -3  -4  20   15.98    9.02
  -3  -4  20   34.11    9.85
  -3  -4  20   34.33    9.55
  -3  -4  20   29.74    9.84
  -2  -4  20   64.48   10.82
  -2  -4  20   84.15   12.14
  -2  -4  20   52.00    9.87
  -2  -4  20   63.12   10.87
  -2  -4  20   84.83   11.68
  -1  -4  20   -0.09    6.89
  -1  -4  20   13.98    7.77
  -1  -4  20   11.99    7.61
  -1  -4  20   14.87    7.42
  -1  -4  20   -0.50    6.34
   0  -4  20   11.30    7.49
   0  -4  20   -5.32    6.41
   0  -4  20    7.03    7.14
   0  -4  20    5.62    6.78
   0  -4  20    4.67    7.03
   1  -4  20   56.56   10.19
   1  -4  20   52.72   10.13
   1  -4  20   47.53    9.81
   1  -4  20   38.10    9.21
   1  -4  20   52.39    9.81
   1  -4  20   72.35   10.18
   2  -4  20   83.59   12.62
   2  -4  20  106.08   12.81
   2  -4  20  121.78   14.39
   2  -4  20  115.82   13.24
   2  -4  20  125.36   13.38
   2  -4  20  150.56   14.94
   3  -4  20    1.54    7.22
   3  -4  20    0.94    9.04
   3  -4  20  -11.34    6.41
   3  -4  20   13.87    8.21
   3  -4  20   -3.46    6.69
   3  -4  20    2.32    7.11
   4  -4  20    5.74    8.38
   4  -4  20    3.88    8.00
   4  -4  20   24.24    9.14
   4  -4  20   -0.63    7.44
   5  -4  20   11.87    9.02
   5  -4  20    1.29    7.93
   5  -4  20   11.25    9.44
   5  -4  20    9.48    8.77
  -5  -5  20   46.30   11.83
  -5  -5  20   50.21   12.18
  -5  -5  20   24.43   10.20
  -5  -5  20   49.74   11.81
  -4  -5  20    2.80    8.20
  -4  -5  20   17.97    9.48
  -4  -5  20   18.18    9.15
  -4  -5  20   14.55    9.26
  -3  -5  20   12.26    8.22
  -3  -5  20   14.82    8.83
  -3  -5  20   16.04    9.03
  -3  -5  20   34.78    9.83
  -2  -5  20   21.31    8.91
  -2  -5  20    6.63    6.96
  -2  -5  20   22.12    8.55
  -2  -5  20   12.44    7.76
  -2  -5  20    7.03    7.56
  -1  -5  20  132.58   14.79
  -1  -5  20  162.10   15.09
  -1  -5  20  147.68   14.09
  -1  -5  20  112.72   13.68
  -1  -5  20  144.36   14.73
   0  -5  20   90.75   12.00
   0  -5  20   79.96   11.57
   0  -5  20   83.60   11.70
   0  -5  20   77.21   10.84
   0  -5  20   68.84   10.89
   1  -5  20   18.39    7.38
   1  -5  20   11.54    7.64
   1  -5  20   31.01    9.27
   1  -5  20   31.68    8.69
   1  -5  20    8.82    7.13
   1  -5  20   15.98    8.05
   2  -5  20    0.58    7.33
   2  -5  20   -5.47    6.55
   2  -5  20  -13.71    6.03
   2  -5  20   -7.30    7.21
   2  -5  20    5.19    8.13
   2  -5  20    3.67    6.83
   3  -5  20   42.72    9.86
   3  -5  20   36.68   10.18
   3  -5  20   49.02   10.46
   3  -5  20   41.64   10.95
   3  -5  20   51.95   10.02
   3  -5  20   41.85   10.53
   4  -5  20    4.78    8.14
   4  -5  20    5.85    7.77
   4  -5  20   18.45    9.53
   4  -5  20  -11.13    6.90
   5  -5  20   12.44    9.34
   5  -5  20   13.60    9.08
   5  -5  20   13.83   10.04
  -5  -6  20   32.05   11.18
  -5  -6  20   12.60    9.35
  -5  -6  20   24.97   10.66
  -5  -6  20   23.02   10.42
  -4  -6  20    7.12    8.63
  -4  -6  20   22.85    9.12
  -4  -6  20    4.79    8.45
  -4  -6  20   21.33    9.58
  -3  -6  20    7.02    7.88
  -3  -6  20   24.82    9.40
  -3  -6  20   38.20   10.25
  -3  -6  20   27.89    9.71
  -2  -6  20   92.89   12.76
  -2  -6  20   76.42   12.44
  -2  -6  20   92.44   12.56
  -2  -6  20  105.32   13.12
  -1  -6  20   27.71    8.45
  -1  -6  20   21.03    8.53
  -1  -6  20   29.47    8.78
  -1  -6  20   24.57    9.03
  -1  -6  20   22.43    8.92
   0  -6  20    1.97    7.19
   0  -6  20   16.27    8.12
   0  -6  20   -5.95    6.13
   0  -6  20    8.43    7.23
   0  -6  20    3.09    7.06
   1  -6  20    5.07    7.87
   1  -6  20   15.82    8.03
   1  -6  20   10.84    7.77
   1  -6  20   11.74    7.23
   1  -6  20    0.00    7.07
   1  -6  20    8.27    6.99
   2  -6  20   62.33   10.81
   2  -6  20   47.52    9.75
   2  -6  20   48.84   10.73
   2  -6  20   38.22   10.07
   2  -6  20   62.16   10.72
   2  -6  20   34.17    9.66
   3  -6  20   -3.49    8.83
   3  -6  20   -2.49    7.30
   3  -6  20    6.67    8.03
   3  -6  20    1.18    8.00
   3  -6  20    4.80    7.79
   3  -6  20   -4.36    7.49
   4  -6  20    5.16    8.27
   4  -6  20   18.60    9.91
   4  -6  20    0.17    8.29
   5  -6  20    7.05    9.18
   5  -6  20    0.52    9.15
   5  -6  20    9.45    8.67
  -5  -7  20   16.23   10.81
  -5  -7  20    3.05    8.68
  -5  -7  20  -12.19    8.11
  -5  -7  20    0.25    9.51
  -4  -7  20   45.90   11.44
  -4  -7  20   35.67   10.70
  -4  -7  20   46.25   11.15
  -4  -7  20   25.82   10.16
  -3  -7  20   17.50    8.39
  -3  -7  20    2.00    8.15
  -3  -7  20   22.98    9.54
  -3  -7  20    9.22    8.85
  -2  -7  20   -0.91    7.75
  -2  -7  20  -10.01    6.92
  -2  -7  20    2.39    7.44
  -2  -7  20    1.95    7.18
  -1  -7  20   73.12   11.31
  -1  -7  20   26.45    9.72
  -1  -7  20   57.51   10.60
  -1  -7  20   46.55   10.55
   0  -7  20   69.21   10.86
   0  -7  20   25.99    9.38
   0  -7  20   14.77    8.34
   0  -7  20   30.30    9.45
   1  -7  20    1.62    6.97
   1  -7  20   -4.98    6.89
   1  -7  20    3.29    6.82
   1  -7  20    3.79    7.63
   1  -7  20    3.44    7.15
   1  -7  20   -2.55    7.55
   2  -7  20  -12.16    6.40
   2  -7  20  -11.42    6.54
   2  -7  20    1.05    7.47
   2  -7  20    9.09    8.60
   2  -7  20    0.24    7.11
   3  -7  20    9.86    9.23
   3  -7  20   18.29    8.90
   3  -7  20   -0.55    7.53
   3  -7  20   10.92    8.92
   4  -7  20   30.77   10.19
   4  -7  20   40.86   10.98
   4  -7  20   26.16   10.53
  -5  -8  20   28.07   11.16
  -5  -8  20    6.34    9.57
  -5  -8  20   13.95    9.23
  -5  -8  20    6.67    9.87
  -4  -8  20   -5.65    7.80
  -4  -8  20    1.72    8.15
  -4  -8  20    4.05    8.55
  -4  -8  20   -3.78    8.09
  -3  -8  20   76.73   12.73
  -3  -8  20   47.57   10.79
  -3  -8  20   75.33   12.42
  -3  -8  20   70.27   12.34
  -2  -8  20   47.11   10.69
  -2  -8  20   40.95   10.39
  -2  -8  20   33.83    9.95
  -2  -8  20   41.34   10.05
  -1  -8  20    5.33    8.11
  -1  -8  20   12.34    8.12
  -1  -8  20    6.13    7.63
  -1  -8  20    1.00    7.67
   0  -8  20   20.28    8.61
   0  -8  20    4.66    7.68
   0  -8  20   27.02    9.23
   0  -8  20   25.58    9.47
   1  -8  20   48.80   10.03
   1  -8  20   46.00   10.92
   1  -8  20   36.99   10.04
   1  -8  20   58.22   10.87
   2  -8  20   -0.75    7.44
   2  -8  20    5.97    8.77
   2  -8  20    8.14    8.28
   2  -8  20    0.54    7.77
   3  -8  20  -10.68    7.67
   3  -8  20   13.78    8.78
   3  -8  20   -0.81    8.03
   3  -8  20    4.33    8.02
   4  -8  20    8.46    9.15
   4  -8  20   14.55    9.83
   4  -8  20    6.87    8.64
   4  -8  20    4.48    8.71
  -4  -9  20   49.90   11.78
  -4  -9  20   36.01   10.47
  -4  -9  20   15.44   10.34
  -4  -9  20   21.47   10.24
  -3  -9  20   35.84   10.31
  -3  -9  20   20.41    9.53
  -3  -9  20   16.31    9.83
  -3  -9  20   14.73    8.90
  -2  -9  20   -6.67    7.37
  -2  -9  20   13.91    9.13
  -2  -9  20   17.98    8.75
  -2  -9  20   15.45    7.95
  -1  -9  20    8.48    8.03
  -1  -9  20   15.80    8.49
  -1  -9  20   16.85    9.14
  -1  -9  20    9.38    8.39
   0  -9  20   75.09   12.66
   0  -9  20   91.94   12.08
   0  -9  20   69.40   12.10
   0  -9  20   78.21   12.08
   1  -9  20   11.15    8.77
   1  -9  20   25.83    9.15
   1  -9  20   17.02    8.83
   1  -9  20   12.93    8.67
   2  -9  20    2.53    8.01
   2  -9  20   -6.51    7.60
   2  -9  20   14.17    8.81
   2  -9  20    7.61    8.10
   3  -9  20   18.49    9.31
   3  -9  20   19.96    9.89
   3  -9  20   12.69    9.11
   3  -9  20   10.71    9.61
   4  -9  20   34.84   11.27
   4  -9  20   51.51   12.64
   4  -9  20   31.21   11.19
   4  -9  20   38.67   11.37
  -4 -10  20   -9.87    7.45
  -4 -10  20    4.88    8.66
  -4 -10  20  -13.31    7.51
  -4 -10  20   19.83   10.43
  -3 -10  20   31.67   10.67
  -3 -10  20   54.52   11.35
  -3 -10  20   49.68   12.13
  -3 -10  20   50.32   11.67
  -2 -10  20    3.09    8.64
  -2 -10  20   -8.88    7.03
  -2 -10  20   -2.46    7.57
  -2 -10  20    7.28    8.14
  -1 -10  20   23.07    9.82
  -1 -10  20    6.05    7.96
  -1 -10  20    4.06    8.04
  -1 -10  20    9.13    8.49
   0 -10  20   18.94   10.15
   0 -10  20   12.91    8.50
   0 -10  20   39.08   10.16
   0 -10  20   34.43    9.94
   1 -10  20   34.51   10.04
   1 -10  20   14.05    8.98
   1 -10  20   27.96   10.27
   1 -10  20    9.64    8.76
   2 -10  20   -7.89    8.00
   2 -10  20    6.35    8.02
   2 -10  20    7.02    8.84
   2 -10  20   -4.89    7.37
   3 -10  20    7.10    8.97
   3 -10  20    4.20    8.08
   3 -10  20   10.25    9.92
   3 -10  20    6.48    8.82
   4 -10  20   -3.63    9.40
  -4 -11  20   46.63   12.30
  -4 -11  20   26.77   11.01
  -4 -11  20   31.07   11.25
  -4 -11  20   13.96    9.76
  -3 -11  20   21.33   10.12
  -3 -11  20   30.91   10.71
  -3 -11  20   19.15   10.50
  -3 -11  20   24.86    9.80
  -2 -11  20  -15.39    6.60
  -2 -11  20   -1.20    8.03
  -2 -11  20    6.83    8.89
  -2 -11  20   -5.60    7.24
  -1 -11  20   -6.58    7.61
  -1 -11  20    0.46    8.64
  -1 -11  20   15.53    8.85
  -1 -11  20   -5.86    6.65
   0 -11  20   57.04   12.14
   0 -11  20   86.57   12.95
   0 -11  20   59.50   11.15
   0 -11  20   34.98   10.59
   1 -11  20    8.56    8.38
   1 -11  20   19.52    9.76
   1 -11  20   11.39    9.77
   1 -11  20   19.96    9.51
   2 -11  20  -10.07    8.44
   2 -11  20   -4.27    7.74
   2 -11  20   17.05    9.11
   2 -11  20    5.13    8.81
   3 -11  20    1.74    9.23
   3 -11  20   -4.91    9.20
   3 -11  20    6.70    9.54
   3 -11  20    4.27    8.42
  -3 -12  20   29.10   10.62
  -3 -12  20   28.00   11.00
  -3 -12  20   30.29   11.23
  -3 -12  20   26.20   11.06
  -2 -12  20    3.94    8.79
  -2 -12  20    5.22    9.62
  -2 -12  20    6.50    8.65
  -2 -12  20   18.10    9.79
  -1 -12  20    5.04    8.73
  -1 -12  20    6.36    8.24
  -1 -12  20   21.87   10.16
  -1 -12  20    3.90    8.16
   0 -12  20   10.62    8.86
   0 -12  20    1.68    9.44
   0 -12  20   10.05    9.07
   0 -12  20   13.26    8.73
   1 -12  20    8.37    9.18
   1 -12  20   16.18   10.48
   1 -12  20   14.11    9.77
   1 -12  20   20.32    9.85
   2 -12  20   -0.58    9.15
   2 -12  20   -2.48    8.25
   2 -12  20    1.48    9.11
   2 -12  20    0.88    8.40
   3 -12  20    3.40    9.90
   3 -12  20  -11.83    7.71
   3 -12  20   -5.24    9.64
   3 -12  20    2.17    9.21
  -2 -13  20   -5.56    8.27
  -2 -13  20    4.38    9.26
  -2 -13  20  -12.13    7.96
  -2 -13  20   -9.06    8.04
  -1 -13  20    1.24    8.86
  -1 -13  20   -9.31    7.61
  -1 -13  20    8.74    9.81
  -1 -13  20    7.47    8.75
   0 -13  20   33.22   10.98
   0 -13  20   21.67    9.91
   0 -13  20   38.83   11.14
   0 -13  20   52.90   12.55
   1 -13  20   -0.87    7.58
   1 -13  20   -7.59    8.87
   1 -13  20    2.01    8.36
   1 -13  20    7.07    9.10
   2 -13  20    5.78    9.24
   2 -13  20   -8.61    7.77
   2 -13  20    3.96    9.10
   2 -13  20  -17.13    8.78
  -1 -14  20    6.45   10.35
  -1 -14  20   24.33   10.76
  -1 -14  20   31.57   10.95
  -1 -14  20   26.93   11.13
   0 -14  20   -0.26    8.59
   0 -14  20   -6.11    8.66
   0 -14  20   -3.79    8.80
   0 -14  20   -8.13    9.28
   1 -14  20   13.89   10.78
   1 -14  20   20.25    9.99
   1 -14  20   25.96   10.80
   1 -14  20   27.62   10.71
  -1  15  19   37.75    7.11
  -1  15  19   33.04    6.83
  -1  15  19   36.87    6.81
  -1  15  19   26.33    5.87
  -1  15  19   25.36    7.12
   0  15  19    7.02    4.71
   0  15  19   13.09    5.42
   0  15  19    4.15    4.73
   0  15  19    2.55    3.26
   0  15  19   -0.96    4.77
   1  15  19   36.65    6.00
   1  15  19   41.02    5.67
   1  15  19   40.58    5.61
  -2  14  19   34.14    7.48
  -2  14  19   29.33    7.83
  -2  14  19   28.28    7.78
  -2  14  19   48.84    7.76
  -2  14  19   42.37    7.88
  -1  14  19    0.13    4.99
  -1  14  19   -7.07    4.15
  -1  14  19    3.42    5.33
  -1  14  19   -6.00    5.04
  -1  14  19    6.22    5.47
   0  14  19    2.22    4.75
   0  14  19   -4.16    4.16
   0  14  19    1.05    4.46
   0  14  19   -0.03    3.13
   0  14  19   -4.21    4.10
   1  14  19    5.75    4.50
   1  14  19    4.89    4.26
   1  14  19    1.34    3.95
   2  14  19   20.02    4.91
   2  14  19   19.78    4.83
   2  14  19   16.37    4.18
   2  14  19    5.92    4.22
  -3  13  19   36.25    9.05
  -3  13  19   23.95    7.79
  -3  13  19   21.63    7.76
  -3  13  19   33.85    8.51
  -2  13  19   -0.88    5.90
  -2  13  19    3.58    5.66
  -2  13  19   -5.32    5.39
  -2  13  19    2.06    6.01
  -2  13  19   -1.69    5.50
  -1  13  19    3.84    4.67
  -1  13  19   -0.35    5.06
  -1  13  19   -5.25    4.57
  -1  13  19    2.28    5.36
  -1  13  19   17.08    6.18
   0  13  19   -2.95    4.00
   0  13  19    5.01    4.54
   0  13  19    4.54    4.83
   0  13  19   -1.37    4.60
   0  13  19    3.57    3.37
   1  13  19   14.34    4.77
   1  13  19    5.72    4.49
   1  13  19   12.32    4.39
   1  13  19   15.06    4.63
   2  13  19    1.40    4.02
   2  13  19    8.34    4.21
   2  13  19    0.36    4.14
   2  13  19    0.07    3.50
   3  13  19   19.76    4.90
   3  13  19   16.75    5.23
   3  13  19   14.54    4.43
  -4  12  19   -6.71    7.33
  -4  12  19    2.08    7.66
  -4  12  19  -15.05    6.78
  -3  12  19    6.10    6.64
  -3  12  19   -8.17    6.09
  -3  12  19   -2.35    6.32
  -3  12  19   -0.46    6.87
  -3  12  19    6.67    6.84
  -2  12  19   16.72    6.50
  -2  12  19   35.01    7.05
  -2  12  19   18.16    7.15
  -2  12  19   34.25    6.98
  -2  12  19   47.91    8.44
  -1  12  19   -5.37    4.23
  -1  12  19   -5.28    4.38
  -1  12  19   -4.15    5.21
  -1  12  19    3.51    5.28
  -1  12  19    6.58    5.54
   0  12  19    6.49    5.01
   0  12  19    2.64    4.76
   0  12  19    2.40    4.68
   0  12  19    0.67    4.27
   0  12  19    6.85    3.64
   1  12  19   -4.22    4.00
   1  12  19    2.09    4.23
   1  12  19    2.41    3.82
   1  12  19    5.59    4.41
   1  12  19   -2.45    3.84
   2  12  19   15.81    4.26
   2  12  19   18.25    4.79
   2  12  19   10.76    4.85
   2  12  19   29.03   10.88
   2  12  19   19.63    4.82
   2  12  19   22.96    5.09
   3  12  19    6.59    4.53
   3  12  19    5.44    4.77
   3  12  19   13.47    4.55
  -4  11  19   -1.16    7.21
  -4  11  19    3.64    7.09
  -4  11  19   11.00    7.97
  -3  11  19   11.71    7.52
  -3  11  19   17.31    7.88
  -3  11  19   23.84    7.42
  -3  11  19   20.08    7.12
  -3  11  19   29.85    7.46
  -2  11  19   -1.91    5.30
  -2  11  19   -4.93    5.61
  -2  11  19    1.64    5.50
  -2  11  19   -8.07    4.74
  -2  11  19    3.37    5.90
  -1  11  19   33.60    7.26
  -1  11  19   32.69    7.10
  -1  11  19   28.05    6.50
  -1  11  19   45.61    6.90
  -1  11  19   41.63    6.18
   0  11  19    8.90    3.89
   0  11  19    7.21    5.22
   0  11  19   24.15    5.52
   0  11  19    4.68    5.06
   0  11  19   15.18    4.88
   1  11  19   39.84    5.66
   1  11  19   36.30    6.08
   1  11  19   46.45    6.38
   1  11  19   32.94    5.76
   1  11  19   38.72    6.33
   2  11  19    4.43    4.43
   2  11  19   28.71   10.77
   2  11  19    3.26    4.51
   2  11  19   -1.53    3.68
   2  11  19    1.79    4.13
   2  11  19   -0.26    4.03
   3  11  19   64.74    6.73
   3  11  19   31.45    6.46
   3  11  19   48.13    6.38
   3  11  19   46.08   13.32
   3  11  19   46.60    6.14
   4  11  19   12.92    5.60
   4  11  19    0.44    5.18
   4  11  19    2.60    4.66
   4  11  19    7.28    4.68
  -5  10  19    6.30    8.96
  -5  10  19    1.84    8.53
  -4  10  19    0.19    7.51
  -4  10  19   15.45    8.08
  -4  10  19   -5.09    6.75
  -3  10  19   13.30    6.80
  -3  10  19    6.89    6.37
  -3  10  19   19.49    7.94
  -3  10  19   13.88    7.39
  -3  10  19    7.78    6.67
  -2  10  19   57.49    8.08
  -2  10  19   65.82    9.30
  -2  10  19   50.10    8.17
  -2  10  19   52.13    8.95
  -2  10  19   49.27    7.79
  -1  10  19   18.04    5.37
  -1  10  19    9.70    5.83
  -1  10  19   12.54    6.15
  -1  10  19   14.24    6.29
  -1  10  19   13.91    5.00
   0  10  19   10.90    4.62
   0  10  19    6.95    5.27
   0  10  19    5.41    4.76
   0  10  19    9.06    3.96
   0  10  19    2.46    4.96
   1  10  19    5.11    4.74
   1  10  19    3.45    4.65
   1  10  19    6.46    4.59
   1  10  19   -2.24    2.93
   1  10  19    0.51    3.85
   1  10  19    4.21    4.68
   2  10  19   51.47    6.70
   2  10  19   58.02    6.60
   2  10  19   53.57    6.88
   2  10  19   45.13   11.96
   2  10  19   53.14    6.39
   2  10  19   46.43    6.57
   3  10  19   15.92    5.05
   3  10  19   10.83    5.29
   3  10  19   19.84    5.27
   3  10  19   17.54   10.32
   3  10  19   13.06    4.93
   4  10  19    2.34    5.31
   4  10  19   -3.34    4.39
   4  10  19   14.67    5.40
   4  10  19    1.77    4.81
  -5   9  19   20.49    9.58
  -5   9  19   26.16    9.55
  -5   9  19   17.25    9.01
  -4   9  19    7.26    7.51
  -4   9  19   24.85    9.15
  -4   9  19   19.38    8.61
  -3   9  19   30.57    8.66
  -3   9  19   30.64    7.62
  -3   9  19   39.20    8.80
  -3   9  19   27.40    7.86
  -3   9  19   27.42    7.39
  -2   9  19    7.90    6.26
  -2   9  19    1.64    5.77
  -2   9  19    1.30    5.45
  -2   9  19    1.60    6.13
  -2   9  19    9.53    6.52
  -1   9  19   12.57    5.09
  -1   9  19    3.83    5.02
  -1   9  19    8.69    5.90
  -1   9  19   17.36    5.62
  -1   9  19    5.15    5.82
   0   9  19   24.08    4.82
   0   9  19   20.79    5.83
   0   9  19   26.38    5.51
   0   9  19   19.89    5.63
   0   9  19   22.09    6.28
   1   9  19    8.35    4.47
   1   9  19   15.23    5.29
   1   9  19    8.69    4.86
   1   9  19   12.26    5.01
   1   9  19    9.65    5.13
   1   9  19   15.23    3.97
   2   9  19   35.47    5.83
   2   9  19   35.35    6.33
   2   9  19   36.34   11.05
   2   9  19   34.56    6.22
   2   9  19   28.87    5.38
   2   9  19   33.91    6.18
   3   9  19   19.76    5.56
   3   9  19   26.39    6.01
   3   9  19    4.88    8.92
   3   9  19   26.68    6.17
   3   9  19   29.11    5.67
   4   9  19    1.11    5.04
   4   9  19   11.74    5.82
   4   9  19   13.75    5.71
   4   9  19    8.20    5.40
  -5   8  19   -4.98    7.64
  -5   8  19   10.54    8.42
  -5   8  19    4.37    8.52
  -5   8  19   10.54    9.36
  -4   8  19   -3.86    7.04
  -4   8  19  -10.59    6.22
  -4   8  19    5.35    7.31
  -4   8  19   -5.89    6.67
  -3   8  19   19.58    7.46
  -3   8  19   27.76    8.23
  -3   8  19   10.19    7.19
  -3   8  19    9.77    6.92
  -3   8  19   10.35    6.64
  -3   8  19   16.79    6.72
  -2   8  19   91.34    9.49
  -2   8  19   94.74   11.15
  -2   8  19   89.15   10.30
  -2   8  19   79.65    9.43
  -2   8  19   93.74    9.91
  -1   8  19   29.08    6.78
  -1   8  19   29.01    5.88
  -1   8  19   38.77    7.83
  -1   8  19   41.53    6.62
  -1   8  19   35.39    6.72
   0   8  19   10.64    4.42
   0   8  19   16.69    6.11
   0   8  19   10.74    4.87
   0   8  19   21.31    5.65
   0   8  19   12.20    5.29
   1   8  19    0.53    4.77
   1   8  19    4.03    3.88
   1   8  19    3.80    4.70
   1   8  19   14.30    5.26
   1   8  19    3.80    4.41
   1   8  19    3.81    4.72
   2   8  19   17.36    5.12
   2   8  19   12.29    4.74
   2   8  19   17.52    9.44
   2   8  19   14.85    5.34
   2   8  19   16.38    4.16
   2   8  19   13.28    5.37
   3   8  19   33.69   11.15
   3   8  19   24.77    6.15
   3   8  19   25.65    6.30
   3   8  19   30.14    6.18
   3   8  19   28.32    5.66
   4   8  19    0.72    4.90
   4   8  19    5.36   10.73
   4   8  19   -4.73    4.95
   4   8  19   -0.37    5.04
   4   8  19   -0.87    5.24
   5   8  19   -9.98    4.59
   5   8  19   -2.32    5.71
   5   8  19   -5.75    5.31
   5   8  19   -4.84    5.49
  -5   7  19    7.98    8.02
  -5   7  19   -1.15    7.69
  -5   7  19   -1.73    7.73
  -5   7  19    3.98    8.05
  -4   7  19   62.07   10.95
  -4   7  19   58.97   10.14
  -4   7  19   44.86    9.61
  -4   7  19   55.05   10.35
  -3   7  19   42.32    8.87
  -3   7  19   45.03    9.28
  -3   7  19   51.72    8.60
  -3   7  19   40.28    7.95
  -3   7  19   39.38    8.75
  -3   7  19   56.21    9.89
  -2   7  19   16.66    6.17
  -2   7  19   30.69    7.79
  -2   7  19   16.20    7.00
  -2   7  19    8.26    5.85
  -2   7  19   12.06    6.23
  -2   7  19   11.22    6.57
  -1   7  19    8.68    5.16
  -1   7  19   14.35    5.33
  -1   7  19   17.99    6.36
  -1   7  19    8.38    5.42
  -1   7  19   12.37    6.25
   0   7  19   94.80   10.29
   0   7  19  105.47    9.44
   0   7  19   83.07    9.28
   0   7  19  109.68    8.49
   0   7  19  107.43    9.19
   1   7  19   69.80    8.14
   1   7  19   55.54    7.56
   1   7  19   65.01    8.16
   1   7  19   60.98    7.07
   1   7  19   60.57    7.37
   1   7  19   55.57    6.30
   2   7  19    4.82    4.90
   2   7  19    4.99    4.81
   2   7  19    0.24    3.88
   2   7  19   -3.34    3.95
   2   7  19   -2.95    4.66
   2   7  19    8.03    8.55
   3   7  19  -10.03    4.33
   3   7  19    7.46    5.31
   3   7  19    3.83    5.24
   3   7  19   11.64    9.60
   3   7  19    0.06    4.48
   3   7  19    0.22    4.12
   4   7  19   14.59    6.19
   4   7  19    8.80    5.44
   4   7  19   26.04   11.79
   4   7  19   16.76    6.18
   4   7  19   16.02    6.16
   5   7  19   -2.57    5.70
   5   7  19    1.95    6.00
   5   7  19    7.09    5.56
   5   7  19   -0.87    5.72
  -6   6  19   19.20    9.72
  -6   6  19   16.80   10.05
  -6   6  19   15.56   10.11
  -5   6  19    9.44    8.50
  -5   6  19    9.85    8.37
  -5   6  19   -6.46    7.30
  -5   6  19    4.85    8.32
  -4   6  19   -5.85    6.12
  -4   6  19   -2.61    6.89
  -4   6  19   10.81    7.87
  -4   6  19   -5.68    6.89
  -3   6  19   16.90    7.49
  -3   6  19   28.61    7.58
  -3   6  19   40.45    8.90
  -3   6  19   29.34    8.78
  -3   6  19   21.93    7.91
  -3   6  19   51.00    8.21
  -2   6  19   25.46    7.46
  -2   6  19   34.41    6.91
  -2   6  19   46.25    7.59
  -2   6  19   27.49    8.14
  -2   6  19   32.58    7.81
  -2   6  19   29.70    7.68
  -2   6  19   32.20    7.08
  -1   6  19   20.14    5.76
  -1   6  19   15.27    6.62
  -1   6  19   24.40    6.62
  -1   6  19    8.83    6.40
  -1   6  19   19.77    6.78
  -1   6  19   12.77    5.28
  -1   6  19   16.86    6.27
   0   6  19    8.65    5.26
   0   6  19   14.63    5.81
   0   6  19    0.22    4.41
   0   6  19   12.34    4.84
   0   6  19    8.45    5.92
   1   6  19   60.79    7.52
   1   6  19   86.42    8.12
   1   6  19   65.20    7.02
   1   6  19   58.03    8.06
   1   6  19   81.66    8.46
   1   6  19   70.05    8.64
   2   6  19   26.53    5.24
   2   6  19   16.36    5.99
   2   6  19   39.18   10.51
   2   6  19   17.99    5.88
   2   6  19   18.17    5.47
   2   6  19   24.38    5.86
   3   6  19    0.59    8.96
   3   6  19    7.68    5.33
   3   6  19    1.16    4.34
   3   6  19   -0.73    5.24
   3   6  19   -1.63    4.54
   3   6  19    5.26    5.70
   4   6  19   11.99    5.32
   4   6  19   16.86   11.49
   4   6  19   16.92    6.48
   4   6  19   17.87    6.09
   4   6  19    0.96    5.52
   4   6  19   11.83    6.43
   5   6  19    1.83    5.89
   5   6  19    7.20    6.41
   5   6  19    0.28    6.28
   5   6  19    7.22    6.49
   5   6  19    6.43    5.89
  -6   5  19   -3.58    8.28
  -6   5  19   -0.37    8.73
  -6   5  19   10.49    9.00
  -5   5  19   -2.02    7.85
  -5   5  19   -0.14    7.93
  -5   5  19  -13.01    6.80
  -5   5  19   -0.52    7.74
  -4   5  19   32.64    9.05
  -4   5  19   50.78    9.96
  -4   5  19   35.92    9.16
  -4   5  19   30.60    9.39
  -3   5  19   36.13    7.69
  -3   5  19   29.33    8.30
  -3   5  19   27.83    7.90
  -3   5  19   43.97    9.20
  -3   5  19   25.81    8.35
  -3   5  19   14.31    6.63
  -2   5  19   -6.06    5.69
  -2   5  19  -12.76    4.69
  -2   5  19   -5.17    5.92
  -2   5  19   -6.52    5.46
  -2   5  19   -0.86    5.96
  -2   5  19    0.71    5.33
  -2   5  19   10.73    6.18
  -1   5  19   14.75    6.62
  -1   5  19   21.17    6.99
  -1   5  19   25.52    7.13
  -1   5  19   11.66    5.60
  -1   5  19   26.44    5.95
  -1   5  19    6.01    5.76
  -1   5  19   22.20    6.33
   0   5  19  104.41   10.68
   0   5  19  118.47   10.16
   0   5  19  119.27   10.40
   0   5  19  111.92   11.16
   0   5  19  130.43    9.89
   0   5  19  106.42   10.91
   0   5  19  128.95   11.49
   1   5  19   17.20    6.09
   1   5  19   18.21    5.52
   1   5  19   15.39    5.10
   1   5  19   14.75    5.81
   1   5  19   22.02    5.59
   2   5  19   12.08    5.85
   2   5  19    0.84    4.34
   2   5  19    1.82    8.68
   2   5  19    5.51    5.19
   2   5  19    8.56    4.96
   2   5  19    1.51    5.22
   3   5  19   22.45    6.28
   3   5  19   39.64    6.60
   3   5  19   22.58   10.76
   3   5  19   24.80    6.92
   3   5  19   30.13    7.07
   3   5  19   29.91    5.85
   4   5  19   11.66    6.39
   4   5  19   10.01    5.55
   4   5  19   17.62    5.89
   4   5  19   18.25   11.24
   4   5  19   14.34    6.27
   4   5  19   27.31    6.76
   5   5  19   12.40    7.16
   5   5  19    7.14    6.20
   5   5  19   -2.93    6.00
   5   5  19   13.94    7.00
   5   5  19    3.51    5.91
   5   5  19    1.25   11.23
  -6   4  19   15.62   10.25
  -6   4  19    1.73    8.77
  -6   4  19   11.15    8.96
  -5   4  19    1.80    7.59
  -5   4  19   16.55    8.95
  -5   4  19    7.25    8.36
  -5   4  19   13.08    8.37
  -4   4  19    4.10    7.55
  -4   4  19    0.54    7.10
  -4   4  19    1.95    7.00
  -4   4  19    0.16    7.10
  -3   4  19  143.57   13.44
  -3   4  19  122.09   13.44
  -3   4  19  113.44   12.95
  -3   4  19  110.80   11.26
  -3   4  19  120.02   12.72
  -3   4  19  121.91   13.08
  -2   4  19   14.53    6.67
  -2   4  19   24.69    7.59
  -2   4  19    3.91    5.97
  -2   4  19   21.76    6.60
  -2   4  19   14.66    6.76
  -2   4  19   16.38    7.12
  -2   4  19   19.08    6.32
  -2   4  19   25.11    7.59
  -1   4  19  164.95   13.34
  -1   4  19  139.68   12.67
  -1   4  19  138.45   12.00
  -1   4  19  110.39   10.91
  -1   4  19  151.55   11.18
  -1   4  19  162.29   13.72
  -1   4  19  127.56   12.18
   0   4  19    2.34    4.55
   0   4  19    5.51    5.77
   0   4  19  -11.63    4.47
   0   4  19    7.37    5.79
   0   4  19    2.91    5.38
   0   4  19   -2.32    4.42
   0   4  19    8.10    5.20
   1   4  19  198.48   14.75
   1   4  19  212.22   14.02
   1   4  19  188.14   14.69
   1   4  19  202.86   13.93
   1   4  19  215.46   15.52
   1   4  19  200.51   13.27
   1   4  19  202.88   15.26
   2   4  19   22.03    5.79
   2   4  19   30.05    6.36
   2   4  19   28.65    9.84
   2   4  19   28.06    6.79
   2   4  19   27.92    6.78
   2   4  19   34.46    6.37
   3   4  19   54.00   12.51
   3   4  19   34.10    6.75
   3   4  19   49.27    8.02
   3   4  19   36.40    7.96
   3   4  19   42.82    6.78
   3   4  19   42.07    7.28
   4   4  19   -0.55    9.78
   4   4  19    4.00    5.81
   4   4  19    1.06    5.36
   4   4  19    8.91    6.54
   4   4  19    7.60    5.74
   4   4  19    3.66    6.11
   5   4  19    8.72    7.16
   5   4  19   15.41    7.15
   5   4  19    3.91   12.35
   5   4  19   22.70    6.87
   5   4  19   29.89    7.92
   5   4  19   21.31    6.96
  -6   3  19   -2.87    8.56
  -6   3  19   11.60    9.41
  -6   3  19  -12.00    7.82
  -6   3  19    1.55    8.23
  -5   3  19   12.69    8.66
  -5   3  19    1.21    7.61
  -5   3  19   17.57    9.09
  -5   3  19   28.73    9.16
  -5   3  19    6.43    8.38
  -4   3  19   94.52   12.96
  -4   3  19  130.34   13.68
  -4   3  19  106.56   13.67
  -4   3  19  124.00   13.41
  -4   3  19   94.15   12.81
  -3   3  19    5.43    6.06
  -3   3  19  -11.99    5.84
  -3   3  19    7.73    6.82
  -3   3  19   -3.60    6.57
  -3   3  19    1.69    6.62
  -3   3  19    5.38    6.91
  -2   3  19   17.20    6.39
  -2   3  19    9.55    6.26
  -2   3  19    0.16    6.20
  -2   3  19   10.26    6.89
  -2   3  19   14.49    6.78
  -2   3  19    1.82    6.40
  -2   3  19    6.82    5.89
  -2   3  19    3.52    5.92
  -1   3  19  105.21   11.28
  -1   3  19   96.05    9.93
  -1   3  19   79.17   10.35
  -1   3  19   79.25   10.08
  -1   3  19   86.27    9.93
  -1   3  19   91.54   10.60
  -1   3  19   90.18    8.99
  -1   3  19  104.50   10.00
   0   3  19   66.70    8.17
   0   3  19   94.38   10.03
   0   3  19   59.95    8.86
   0   3  19   64.19    7.63
   0   3  19   69.83    8.17
   0   3  19   64.95    9.32
   0   3  19   75.24    9.04
   1   3  19    8.80    5.89
   1   3  19   10.66    5.55
   1   3  19   10.42    5.16
   1   3  19    8.80    6.16
   1   3  19   13.83    5.27
   1   3  19    9.62    5.77
   1   3  19   14.00    6.18
   2   3  19    3.48    5.73
   2   3  19   11.79    6.04
   2   3  19    6.09    5.44
   2   3  19   28.46    9.82
   2   3  19    6.27    6.27
   2   3  19   12.56    5.38
   2   3  19   12.95    5.32
   2   3  19    2.67    5.20
   3   3  19   51.19    8.80
   3   3  19   52.26   12.13
   3   3  19   61.45    8.74
   3   3  19   77.37    8.98
   3   3  19   59.71    7.80
   3   3  19   64.39    8.25
   4   3  19   21.21    6.72
   4   3  19   20.33    6.81
   4   3  19   40.24   12.37
   4   3  19   11.43    6.92
   4   3  19   28.95    6.83
   4   3  19   20.68    7.15
   5   3  19   20.03    7.67
   5   3  19   12.23    6.80
   5   3  19   15.09   12.30
   5   3  19   38.91    7.80
   5   3  19   24.04    7.98
  -6   2  19    0.53    9.37
  -6   2  19   13.29    9.42
  -6   2  19    2.12    8.25
  -6   2  19    4.24    9.31
  -5   2  19   28.29    9.51
  -5   2  19   54.86   10.95
  -5   2  19   35.77   10.43
  -5   2  19   56.67   11.64
  -4   2  19   11.38    7.75
  -4   2  19   11.31    8.07
  -4   2  19    5.81    7.53
  -4   2  19    2.61    7.41
  -4   2  19   10.08    7.55
  -3   2  19   -3.36    6.66
  -3   2  19   24.20    7.20
  -3   2  19   13.02    7.73
  -3   2  19   22.42    8.28
  -3   2  19   14.54    7.60
  -3   2  19   28.90    8.55
  -2   2  19   40.16    8.37
  -2   2  19   56.01    8.28
  -2   2  19   58.70    9.52
  -2   2  19   64.19    8.63
  -2   2  19   52.19    8.11
  -2   2  19   47.32    9.07
  -2   2  19   62.06    9.65
  -2   2  19   60.48    9.46
  -1   2  19   35.88    7.91
  -1   2  19   44.12    8.36
  -1   2  19   62.97    8.90
  -1   2  19   44.15    8.56
  -1   2  19   47.11    7.42
  -1   2  19   43.05    8.27
  -1   2  19   47.59    7.19
  -1   2  19   51.56    7.78
   0   2  19  117.24   12.13
   0   2  19  101.28   10.48
   0   2  19  135.08   10.52
   0   2  19  117.95   11.42
   0   2  19  104.03   11.29
   0   2  19  138.57   12.32
   0   2  19  120.85   10.79
   0   2  19  129.29   11.80
   1   2  19    2.20    4.93
   1   2  19   12.00    6.10
   1   2  19   15.91    5.60
   1   2  19   14.18    6.03
   1   2  19   14.71    6.47
   1   2  19   12.81    6.32
   1   2  19    6.69    5.62
   2   2  19   -1.36    5.71
   2   2  19   -0.82    5.73
   2   2  19    2.38    7.67
   2   2  19    0.41    5.62
   2   2  19    1.86    4.99
   2   2  19    5.48    6.17
   2   2  19    7.31    5.11
   2   2  19    4.12    5.59
   3   2  19    2.61    6.09
   3   2  19   -5.35    5.20
   3   2  19   -0.97    4.77
   3   2  19   12.63    9.42
   3   2  19   -0.95    4.99
   3   2  19   -5.57    5.35
   3   2  19   -2.39    5.36
   4   2  19   12.98    6.31
   4   2  19    8.64    6.60
   4   2  19   -0.19    9.39
   4   2  19    5.76    6.37
   4   2  19    4.14    5.83
   4   2  19   -0.36    6.24
   5   2  19   18.09    7.73
   5   2  19   37.03    7.95
   5   2  19   35.91    8.97
   5   2  19   27.27    7.65
   5   2  19   19.07   12.81
  -6   1  19   -1.11    9.00
  -6   1  19   -3.07    8.76
  -6   1  19    0.36    9.16
  -6   1  19    8.39    8.66
  -5   1  19    2.11    7.92
  -5   1  19    3.42    8.11
  -5   1  19   -7.28    7.05
  -5   1  19   -2.97    7.54
  -4   1  19  103.95   12.54
  -4   1  19   76.44   12.08
  -4   1  19   79.60   11.84
  -4   1  19   62.95   11.56
  -4   1  19   92.69   12.12
  -3   1  19    6.73    6.69
  -3   1  19  -10.89    5.97
  -3   1  19    2.78    5.88
  -3   1  19   -7.43    6.06
  -3   1  19    2.15    6.65
  -3   1  19   -1.52    6.71
  -2   1  19    3.77    6.09
  -2   1  19   -2.22    5.25
  -2   1  19    0.70    5.43
  -2   1  19   -3.97    6.08
  -2   1  19   -0.88    5.95
  -2   1  19  -10.85    5.69
  -2   1  19    4.99    6.68
  -1   1  19   10.40    6.66
  -1   1  19   13.32    5.72
  -1   1  19   18.21    6.78
  -1   1  19    6.63    6.41
  -1   1  19   10.68    5.77
  -1   1  19   10.84    6.48
  -1   1  19   17.03    6.17
  -1   1  19   14.30    6.41
   0   1  19   39.13    7.94
   0   1  19   23.23    7.39
   0   1  19   36.92    7.05
   0   1  19   31.06    7.40
   0   1  19   39.86    6.86
   0   1  19   34.64    7.54
   0   1  19   39.66    7.76
   0   1  19   27.07    6.47
   1   1  19   58.99    8.67
   1   1  19   50.42    8.74
   1   1  19   80.96    8.36
   1   1  19   86.43   10.10
   1   1  19   73.79    8.46
   1   1  19   54.81    8.92
   1   1  19   60.83    8.70
   1   1  19   65.21    8.42
   2   1  19    2.30    5.19
   2   1  19    4.08    6.01
   2   1  19   -8.26    4.29
   2   1  19    1.84    6.13
   2   1  19    4.08    6.03
   2   1  19   -3.08    7.71
   2   1  19   -7.71    5.13
   2   1  19    7.91    6.35
   3   1  19   29.57    7.92
   3   1  19   32.97    7.84
   3   1  19   34.10    8.17
   3   1  19   29.72    7.38
   3   1  19   36.21    7.18
   3   1  19   30.17    7.17
   3   1  19   35.17    8.41
   3   1  19   36.99   10.62
   4   1  19   18.15    6.47
   4   1  19    8.84   10.48
   4   1  19   23.19    7.94
   4   1  19   17.63    7.44
   4   1  19   13.55    6.27
   4   1  19   20.54    7.69
   4   1  19   21.56    7.42
   5   1  19   12.18    7.82
   5   1  19   21.13    8.39
   5   1  19   13.06    7.24
   6   1  19   -4.17    7.36
   6   1  19    0.09    7.21
  -6   0  19  -11.45    7.84
  -6   0  19   -1.19    8.11
  -6   0  19   -6.94    8.32
  -6   0  19   -6.49    7.99
  -5   0  19   37.67   10.32
  -5   0  19   59.35   11.75
  -5   0  19   49.11   11.64
  -5   0  19   78.91   12.65
  -4   0  19  -13.84    6.04
  -4   0  19   -3.80    6.65
  -4   0  19  -11.35    6.15
  -4   0  19    2.90    7.36
  -4   0  19   10.17    7.72
  -3   0  19   21.70    8.15
  -3   0  19   19.12    7.98
  -3   0  19   20.29    8.06
  -3   0  19   18.78    7.45
  -3   0  19   22.98    8.42
  -2   0  19   -5.61    5.04
  -2   0  19    7.09    6.68
  -2   0  19    1.74    6.47
  -2   0  19    4.42    6.72
  -2   0  19   -6.20    5.30
  -2   0  19   -5.11    5.84
  -1   0  19   -1.02    5.88
  -1   0  19   -1.22    5.35
  -1   0  19    4.81    6.76
  -1   0  19   -1.37    5.80
  -1   0  19    0.03    5.72
  -1   0  19   17.04    7.00
  -1   0  19    0.91    5.23
  -1   0  19   -0.35    5.32
   0   0  19    0.59    5.71
   0   0  19    1.88    5.98
   0   0  19   -2.10    4.84
   0   0  19   -1.87    5.68
   0   0  19   -3.24    4.92
   0   0  19    1.72    6.00
   0   0  19   13.87    6.63
   0   0  19    1.10    5.41
   1   0  19    1.46    4.90
   1   0  19    4.99    6.14
   1   0  19   11.94    6.47
   1   0  19    8.67    6.36
   1   0  19    3.00    6.27
   1   0  19    1.20    5.78
   1   0  19    1.99    5.05
   1   0  19   12.34    6.15
   2   0  19   -7.55    4.52
   2   0  19   -2.76    5.82
   2   0  19   -4.33    5.72
   2   0  19   -7.24    5.43
   2   0  19   -6.33    5.02
   2   0  19    1.85    6.13
   2   0  19    3.31    5.10
   2   0  19   -1.47    5.74
   2   0  19    7.59    7.87
   3   0  19   -3.24    8.47
   3   0  19   -1.11    5.86
   3   0  19    6.46    6.84
   3   0  19   -0.01    5.36
   3   0  19   -0.51    5.87
   3   0  19    7.64    7.03
   3   0  19    5.00    5.37
   3   0  19    9.22    6.52
   4   0  19   -7.34    6.25
   4   0  19    0.28    6.15
   4   0  19    6.59    6.21
   4   0  19    1.92    5.97
   4   0  19    1.46    6.64
   4   0  19   -1.78    9.70
   4   0  19   -2.79    6.58
   5   0  19   12.16    8.06
   5   0  19    7.94    7.83
   5   0  19   10.02    6.94
   6   0  19   -8.50    7.21
   6   0  19   -1.22    7.58
  -6  -1  19    6.70    8.12
  -6  -1  19  -11.19    7.68
  -6  -1  19  -18.28    7.40
  -6  -1  19   -2.50    8.87
  -5  -1  19    1.37    7.80
  -5  -1  19    2.77    8.44
  -5  -1  19    2.66    8.55
  -5  -1  19    0.72    8.00
  -4  -1  19  118.72   13.00
  -4  -1  19   87.49   12.56
  -4  -1  19   63.96   12.09
  -4  -1  19   94.07   12.99
  -4  -1  19   83.47   12.41
  -3  -1  19    5.19    7.34
  -3  -1  19   -3.42    6.95
  -3  -1  19   -3.15    6.52
  -3  -1  19    2.90    6.75
  -3  -1  19   -5.34    6.71
  -2  -1  19    3.78    6.65
  -2  -1  19   -4.06    5.38
  -2  -1  19    7.25    7.30
  -2  -1  19    6.43    6.71
  -2  -1  19   10.59    6.94
  -2  -1  19   10.40    7.12
  -1  -1  19   -4.31    5.75
  -1  -1  19   -1.36    5.14
  -1  -1  19    9.48    6.76
  -1  -1  19    3.40    6.32
  -1  -1  19    4.78    6.56
  -1  -1  19    9.07    6.56
  -1  -1  19   16.68    6.06
  -1  -1  19    5.98    5.88
   0  -1  19   32.24    6.77
   0  -1  19   38.46    7.10
   0  -1  19   40.82    8.01
   0  -1  19   34.03    7.87
   0  -1  19   33.04    7.97
   0  -1  19   40.26    8.03
   0  -1  19   26.93    7.79
   0  -1  19   38.01    7.33
   1  -1  19   69.63    9.94
   1  -1  19   62.51    8.10
   1  -1  19   63.16    9.65
   1  -1  19   64.03    8.96
   1  -1  19   79.77    9.59
   1  -1  19   81.49   10.17
   1  -1  19   68.85    8.56
   1  -1  19   69.72    9.82
   2  -1  19    8.13    6.14
   2  -1  19   -3.27    5.45
   2  -1  19   -1.37    7.47
   2  -1  19    1.54    5.49
   2  -1  19   -6.12    4.90
   2  -1  19    1.39    6.04
   2  -1  19   -3.05    6.26
   2  -1  19   -2.48    5.96
   2  -1  19    5.65    6.55
   3  -1  19   46.29    8.81
   3  -1  19   22.07    8.01
   3  -1  19   32.72   10.99
   3  -1  19   43.57    7.72
   3  -1  19   29.67    8.18
   3  -1  19   27.36    8.07
   3  -1  19   37.85    7.73
   4  -1  19   12.45    7.03
   4  -1  19   26.18    8.36
   4  -1  19   24.64    8.29
   4  -1  19   16.31    8.02
   4  -1  19    5.29    7.44
   4  -1  19   11.37   10.42
   5  -1  19   17.29    8.29
   5  -1  19    6.73    7.78
   5  -1  19   10.53    7.73
   6  -1  19   -5.97    7.12
   6  -1  19   -6.54    7.25
  -6  -2  19   -0.16    8.29
  -6  -2  19    7.56    9.04
  -6  -2  19    9.38    9.30
  -6  -2  19    7.79    9.60
  -5  -2  19   53.03   11.40
  -5  -2  19   60.08   11.97
  -5  -2  19   35.13   10.35
  -5  -2  19   68.02   12.32
  -4  -2  19   -4.22    7.38
  -4  -2  19    8.05    7.96
  -4  -2  19   -3.69    7.44
  -4  -2  19   -1.98    7.50
  -3  -2  19   17.69    8.17
  -3  -2  19   19.06    8.57
  -3  -2  19   24.51    8.14
  -3  -2  19   19.74    7.95
  -3  -2  19    9.97    7.67
  -2  -2  19   52.28    9.47
  -2  -2  19   39.44    9.28
  -2  -2  19   28.56    8.59
  -2  -2  19   67.46    9.67
  -2  -2  19   36.23    9.09
  -1  -2  19   44.40    8.55
  -1  -2  19   39.91    8.63
  -1  -2  19   51.89    9.20
  -1  -2  19   61.47    9.86
  -1  -2  19   50.19    7.54
  -1  -2  19   51.37    9.14
   0  -2  19  118.07   12.26
   0  -2  19  101.38   11.75
   0  -2  19  104.93   10.84
   0  -2  19  111.41   10.32
   0  -2  19  126.75   11.51
   0  -2  19  100.01   11.92
   0  -2  19  105.76   11.83
   0  -2  19   95.67   11.06
   1  -2  19   15.70    7.11
   1  -2  19   17.52    7.03
   1  -2  19    8.74    6.39
   1  -2  19   15.29    6.52
   1  -2  19    4.60    5.38
   1  -2  19   17.70    7.23
   1  -2  19    4.24    6.04
   1  -2  19   12.27    5.81
   2  -2  19   -0.80    5.96
   2  -2  19    1.46    6.21
   2  -2  19    2.35    5.76
   2  -2  19    4.98    7.85
   2  -2  19    3.96    6.95
   2  -2  19    1.85    6.26
   2  -2  19   12.58    6.99
   2  -2  19    4.63    5.55
   3  -2  19    7.27    6.99
   3  -2  19   -0.80    6.51
   3  -2  19   -2.24    5.97
   3  -2  19   -0.79    8.68
   3  -2  19    1.81    5.78
   3  -2  19    5.62    6.61
   3  -2  19    1.83    6.82
   4  -2  19   -9.15    8.83
   4  -2  19   -5.13    6.93
   4  -2  19   -2.06    6.64
   4  -2  19    8.58    6.38
   4  -2  19   -2.35    6.56
   4  -2  19   10.40    7.50
   5  -2  19   19.02    8.89
   5  -2  19   22.42    8.66
   5  -2  19   22.78    8.98
   5  -2  19   30.80    9.59
  -6  -3  19   -1.34    8.19
  -6  -3  19   10.85   10.10
  -6  -3  19  -12.94    7.78
  -6  -3  19    6.65    8.80
  -5  -3  19   14.12    9.52
  -5  -3  19   12.07    9.03
  -5  -3  19    6.44    8.54
  -5  -3  19    6.94    8.42
  -4  -3  19  126.23   14.48
  -4  -3  19  108.25   14.36
  -4  -3  19  144.15   15.06
  -4  -3  19  114.41   14.42
  -3  -3  19    6.31    7.17
  -3  -3  19   -2.99    6.91
  -3  -3  19    9.57    7.42
  -3  -3  19   -8.42    6.49
  -3  -3  19   -2.90    6.99
  -2  -3  19    8.72    7.20
  -2  -3  19   11.08    7.43
  -2  -3  19   15.91    8.05
  -2  -3  19   15.09    7.75
  -2  -3  19   13.02    7.23
  -1  -3  19   86.09   11.19
  -1  -3  19   81.17   11.00
  -1  -3  19   70.94   10.48
  -1  -3  19   90.62    9.42
  -1  -3  19   87.37   11.58
  -1  -3  19   85.93   10.66
   0  -3  19   60.75    9.28
   0  -3  19   68.06   10.21
   0  -3  19   55.15    9.70
   0  -3  19   69.76   10.33
   0  -3  19   73.98    8.58
   0  -3  19   74.96   10.46
   1  -3  19    7.96    6.31
   1  -3  19   20.18    7.29
   1  -3  19   15.90    7.22
   1  -3  19    9.78    6.94
   1  -3  19    4.97    6.95
   1  -3  19   11.86    5.82
   2  -3  19   13.57    7.41
   2  -3  19    5.75    6.34
   2  -3  19   -1.71    6.25
   2  -3  19    7.96    8.01
   2  -3  19   -0.64    5.41
   2  -3  19    7.78    7.23
   2  -3  19    9.57    6.91
   3  -3  19   40.43    9.57
   3  -3  19   71.41   10.29
   3  -3  19   37.18    9.43
   3  -3  19   55.60   10.53
   3  -3  19   59.92    9.89
   3  -3  19   60.32   12.05
   3  -3  19   54.36    8.53
   4  -3  19   25.75    8.69
   4  -3  19   14.39    7.88
   4  -3  19   25.39   10.93
   4  -3  19   12.70    8.33
   4  -3  19   31.16    9.63
   5  -3  19    7.30    8.40
   5  -3  19   14.51    8.70
   5  -3  19   18.41    8.75
   5  -3  19   21.65    9.39
  -6  -4  19   15.09   10.35
  -6  -4  19   10.59   10.43
  -6  -4  19   37.76   11.36
  -6  -4  19   41.37   11.92
  -5  -4  19    0.75    8.03
  -5  -4  19    4.65    8.96
  -5  -4  19   -9.07    7.28
  -5  -4  19   -2.66    8.05
  -4  -4  19   13.55    8.41
  -4  -4  19   -1.33    6.73
  -4  -4  19    4.84    8.08
  -4  -4  19   -7.04    7.74
  -3  -4  19  136.23   14.44
  -3  -4  19  130.15   14.57
  -3  -4  19  105.56   13.42
  -3  -4  19  136.04   14.51
  -2  -4  19   11.45    7.91
  -2  -4  19   14.33    7.91
  -2  -4  19   31.42    8.60
  -2  -4  19    8.20    6.76
  -2  -4  19   16.78    7.73
  -1  -4  19  161.55   14.16
  -1  -4  19  112.69   13.22
  -1  -4  19  125.53   14.00
  -1  -4  19  139.04   13.78
  -1  -4  19  150.77   14.26
   0  -4  19   -6.76    6.09
   0  -4  19   -4.91    6.58
   0  -4  19   -4.72    6.21
   0  -4  19    7.33    5.77
   0  -4  19   -0.32    6.40
   0  -4  19   -0.56    6.14
   1  -4  19  210.45   16.56
   1  -4  19  194.31   17.17
   1  -4  19  155.63   15.35
   1  -4  19  211.27   16.84
   1  -4  19  195.41   16.16
   1  -4  19  234.79   18.27
   1  -4  19  208.96   14.54
   2  -4  19   22.07    7.85
   2  -4  19   26.52    8.05
   2  -4  19   25.32    8.14
   2  -4  19   12.60    7.59
   2  -4  19   33.50    9.39
   2  -4  19   18.75    8.05
   2  -4  19   26.03    6.94
   3  -4  19   62.92   10.34
   3  -4  19   44.90    9.90
   3  -4  19   24.25    8.97
   3  -4  19   41.13    9.32
   3  -4  19   38.95   10.97
   3  -4  19   53.15   10.04
   4  -4  19   -2.46    7.27
   4  -4  19   -1.54    7.01
   4  -4  19  -12.12    6.87
   4  -4  19    4.59    7.67
   5  -4  19   33.70   10.11
   5  -4  19   31.35    9.59
   5  -4  19    9.37    8.14
   5  -4  19   19.65    8.88
  -6  -5  19    1.30    9.21
  -6  -5  19    4.57    9.71
  -6  -5  19   -0.27    8.96
  -6  -5  19   -0.76    9.04
  -5  -5  19   -4.14    8.30
  -5  -5  19    8.06    8.63
  -5  -5  19   17.06    9.51
  -5  -5  19    0.10    8.02
  -4  -5  19   39.22   10.37
  -4  -5  19   41.77   10.52
  -4  -5  19   43.40   10.17
  -4  -5  19   32.99   10.07
  -3  -5  19   38.33    9.84
  -3  -5  19   33.57    9.81
  -3  -5  19   49.65   10.32
  -3  -5  19   19.63    8.58
  -2  -5  19   -2.60    6.71
  -2  -5  19   -6.82    6.58
  -2  -5  19    4.73    7.31
  -2  -5  19    2.32    6.40
  -2  -5  19    0.29    6.78
  -1  -5  19   19.28    7.85
  -1  -5  19   15.43    7.80
  -1  -5  19    7.66    7.33
  -1  -5  19   20.39    7.83
  -1  -5  19    5.85    6.35
   0  -5  19   91.51   12.19
   0  -5  19  119.65   12.30
   0  -5  19  109.35   12.63
   0  -5  19  100.89   12.53
   0  -5  19  116.11   12.69
   1  -5  19   10.67    7.36
   1  -5  19   18.64    7.85
   1  -5  19   15.01    7.44
   1  -5  19   15.43    7.14
   1  -5  19    0.91    7.21
   1  -5  19   25.74    7.72
   2  -5  19    2.86    7.03
   2  -5  19    6.03    7.16
   2  -5  19    9.76    7.97
   2  -5  19    2.11    6.40
   2  -5  19   -7.01    6.29
   2  -5  19    9.55    8.04
   3  -5  19   21.01   10.13
   3  -5  19   30.20    9.60
   3  -5  19   28.98    8.65
   3  -5  19   25.95    8.51
   3  -5  19   24.20    8.42
   3  -5  19   27.68    9.21
   4  -5  19   16.20    8.65
   4  -5  19    8.74    8.59
   4  -5  19    7.58    8.15
   4  -5  19   10.96    8.02
   5  -5  19   -2.57    7.67
   5  -5  19   10.28    8.71
   5  -5  19    5.83    8.26
   5  -5  19   -7.09    8.07
  -6  -6  19    6.99    9.73
  -6  -6  19    7.60   10.52
  -6  -6  19   11.73    9.97
  -6  -6  19   25.89   11.27
  -5  -6  19   13.09    9.60
  -5  -6  19    3.66    8.64
  -5  -6  19   21.76   10.25
  -5  -6  19    3.72    8.08
  -4  -6  19   -3.35    7.80
  -4  -6  19   -4.46    7.62
  -4  -6  19    5.86    8.30
  -4  -6  19    9.84    8.19
  -3  -6  19   30.23    9.41
  -3  -6  19   36.13    9.84
  -3  -6  19   27.59    9.55
  -3  -6  19   35.75    9.76
  -2  -6  19   45.63    9.91
  -2  -6  19   24.90    8.71
  -2  -6  19   30.69    8.96
  -2  -6  19   47.03   10.24
  -1  -6  19   16.91    7.98
  -1  -6  19   16.36    7.88
  -1  -6  19   -1.10    6.96
  -1  -6  19   23.68    7.71
  -1  -6  19   23.54    8.57
   0  -6  19   26.16    8.63
   0  -6  19    2.71    6.41
   0  -6  19   11.66    7.56
   0  -6  19   15.20    7.64
   0  -6  19   13.47    7.70
   1  -6  19   69.68   11.08
   1  -6  19   80.12   10.84
   1  -6  19   67.06   10.95
   1  -6  19   65.74   11.16
   1  -6  19   75.14   10.81
   1  -6  19   90.36   11.44
   2  -6  19   23.11    8.84
   2  -6  19    0.81    7.74
   2  -6  19   11.88    7.70
   2  -6  19   24.57    8.83
   2  -6  19   36.44    9.41
   2  -6  19   36.01    8.60
   3  -6  19    1.20    7.48
   3  -6  19   -6.10    6.94
   3  -6  19   -8.24    6.57
   3  -6  19   -3.30    8.68
   3  -6  19    0.47    6.82
   3  -6  19   -1.95    6.59
   4  -6  19   15.01    8.35
   4  -6  19   16.94    8.62
   4  -6  19    9.21    8.63
   4  -6  19    7.22    8.64
   4  -6  19   26.72    9.55
   5  -6  19   -5.04    7.50
   5  -6  19   14.76    9.55
   5  -6  19    2.50    8.36
  -5  -7  19    7.27    9.02
  -5  -7  19    4.24    8.44
  -5  -7  19   23.50    9.59
  -5  -7  19   -5.65    8.65
  -4  -7  19   73.87   12.46
  -4  -7  19   60.69   11.43
  -4  -7  19   49.11   11.49
  -4  -7  19   55.97   11.91
  -3  -7  19   48.59   10.19
  -3  -7  19   40.04    9.63
  -3  -7  19   57.59   10.99
  -3  -7  19   21.65    9.22
  -2  -7  19   15.11    7.98
  -2  -7  19   12.08    8.40
  -2  -7  19   18.04    8.14
  -2  -7  19   13.13    8.38
  -1  -7  19   32.20    9.10
  -1  -7  19   30.68    8.72
  -1  -7  19   15.11    8.29
  -1  -7  19   13.34    8.27
   0  -7  19   90.33   12.00
   0  -7  19   47.15   10.35
   0  -7  19   85.42   11.94
   0  -7  19   92.69   12.20
   0  -7  19   93.77   11.21
   1  -7  19   51.27   10.70
   1  -7  19   62.20    9.74
   1  -7  19   65.65    9.91
   1  -7  19   36.22    9.50
   1  -7  19   50.37   10.38
   1  -7  19   56.87   10.49
   2  -7  19    4.83    7.58
   2  -7  19    7.05    7.60
   2  -7  19   -1.24    6.59
   2  -7  19   -7.78    6.92
   2  -7  19    2.02    7.62
   2  -7  19    3.48    7.80
   3  -7  19   -8.23    6.85
   3  -7  19    3.74    7.55
   3  -7  19    3.21    7.76
   3  -7  19   -4.15    7.43
   4  -7  19   24.56   10.07
   4  -7  19   17.15    9.51
   4  -7  19   15.27    9.30
   4  -7  19   26.73    9.58
   5  -7  19    2.57    8.29
   5  -7  19   16.35    9.09
   5  -7  19    0.49    9.23
  -5  -8  19   10.77    9.52
  -5  -8  19    6.58    8.97
  -5  -8  19   14.74    9.71
  -5  -8  19    4.45    9.65
  -4  -8  19   -9.42    7.09
  -4  -8  19    8.62    8.37
  -4  -8  19   -0.27    7.88
  -4  -8  19    2.77    8.10
  -3  -8  19   14.02    8.99
  -3  -8  19   10.64    8.61
  -3  -8  19   26.18    9.56
  -3  -8  19    6.66    7.65
  -2  -8  19   67.97   11.91
  -2  -8  19   78.86   12.05
  -2  -8  19   92.02   11.94
  -2  -8  19   88.71   12.54
  -1  -8  19   25.42    9.35
  -1  -8  19   30.98    9.42
  -1  -8  19   29.06    8.94
  -1  -8  19   35.12    9.24
   0  -8  19   15.77    8.03
   0  -8  19   13.61    8.03
   0  -8  19    6.49    7.71
   0  -8  19   12.54    7.90
   1  -8  19  -10.77    6.66
   1  -8  19    4.98    7.72
   1  -8  19   11.61    7.85
   1  -8  19    3.66    7.96
   2  -8  19    9.32    8.11
   2  -8  19    8.36    8.05
   2  -8  19    9.90    8.55
   2  -8  19   18.69    8.38
   3  -8  19   24.74    9.81
   3  -8  19   36.14    9.93
   3  -8  19   28.70   10.10
   3  -8  19   35.21   10.44
   4  -8  19    0.56    7.49
   4  -8  19   -3.30    7.55
   4  -8  19   -7.74    7.12
   4  -8  19    7.59    9.26
   5  -8  19   -7.31    7.86
   5  -8  19   -1.68    9.50
   5  -8  19    7.73    9.10
  -5  -9  19   23.21   10.51
  -5  -9  19   28.51   10.73
  -5  -9  19   29.33   10.89
  -5  -9  19   14.28   10.45
  -4  -9  19   20.40    9.63
  -4  -9  19   19.95    9.53
  -4  -9  19   13.84    9.40
  -4  -9  19   11.62    8.71
  -3  -9  19   30.39   10.05
  -3  -9  19   39.74   10.21
  -3  -9  19   32.77   10.40
  -3  -9  19   36.79   10.78
  -2  -9  19    7.66    7.60
  -2  -9  19   11.31    8.15
  -2  -9  19    5.34    8.05
  -2  -9  19   11.77    8.71
  -1  -9  19   14.87    8.41
  -1  -9  19   -1.02    7.76
  -1  -9  19   15.92    8.27
  -1  -9  19    1.12    7.41
   0  -9  19   21.15    9.07
   0  -9  19   15.80    8.54
   0  -9  19   25.05    8.97
   0  -9  19   23.74    8.90
   1  -9  19   11.61    7.93
   1  -9  19   14.51    8.65
   1  -9  19   11.60    7.34
   1  -9  19    9.29    7.98
   2  -9  19   50.12   11.09
   2  -9  19   51.34   10.72
   2  -9  19   14.35    9.03
   2  -9  19   35.74   10.06
   3  -9  19   27.93   10.31
   3  -9  19   29.87   10.08
   3  -9  19   17.64    9.39
   3  -9  19   17.06    9.07
   4  -9  19    0.69    9.28
   4  -9  19    1.30    8.45
   4  -9  19   20.18    9.76
   4  -9  19   10.65    8.92
  -5 -10  19   15.49   10.39
  -5 -10  19    4.97   10.07
  -5 -10  19   21.26    9.84
  -5 -10  19   -6.04    8.25
  -4 -10  19   13.67    8.66
  -4 -10  19   17.63    9.48
  -4 -10  19  -13.29    7.97
  -4 -10  19   -3.54    8.35
  -3 -10  19   -2.86    8.32
  -3 -10  19    6.22    8.44
  -3 -10  19    7.63    7.90
  -3 -10  19    0.60    8.03
  -2 -10  19   44.34   10.83
  -2 -10  19   66.72   11.86
  -2 -10  19   57.85   11.52
  -2 -10  19   46.45   10.85
  -1 -10  19   14.30    8.61
  -1 -10  19    6.51    7.95
  -1 -10  19   13.13    8.01
  -1 -10  19   13.86    8.78
   0 -10  19    3.89    7.40
   0 -10  19   -7.86    7.18
   0 -10  19    9.31    8.86
   0 -10  19    6.24    7.62
   1 -10  19    6.85    7.71
   1 -10  19    9.46    7.99
   1 -10  19    1.54    8.02
   1 -10  19    4.62    7.96
   2 -10  19   48.11   10.63
   2 -10  19   48.39   11.52
   2 -10  19   63.53   11.92
   2 -10  19   54.17   11.41
   3 -10  19   19.97   10.10
   3 -10  19   -5.69    8.13
   3 -10  19   15.32    9.19
   3 -10  19   23.34    9.88
   4 -10  19   -2.75    8.28
   4 -10  19   -4.52    7.81
   4 -10  19   -1.64    8.25
   4 -10  19  -10.68    9.00
  -4 -11  19   10.18    8.88
  -4 -11  19   -1.87    8.53
  -4 -11  19   -1.25    8.71
  -4 -11  19   -1.38    8.68
  -3 -11  19   28.23   10.11
  -3 -11  19   21.59    9.69
  -3 -11  19   36.09   10.66
  -3 -11  19   13.54    9.03
  -2 -11  19   -2.47    7.50
  -2 -11  19   -2.01    7.84
  -2 -11  19    4.47    7.79
  -2 -11  19   11.48    9.14
  -1 -11  19   53.82   11.25
  -1 -11  19   58.56   11.77
  -1 -11  19   42.04   10.40
  -1 -11  19   34.06   10.14
   0 -11  19   20.31    9.05
   0 -11  19   26.01    9.42
   0 -11  19   21.33    9.21
   0 -11  19   28.03    9.98
   1 -11  19   40.58   10.56
   1 -11  19   40.30   10.58
   1 -11  19   29.96   10.41
   1 -11  19   15.99    8.98
   2 -11  19   -6.23    7.26
   2 -11  19   -3.88    8.73
   2 -11  19    6.46    8.73
   2 -11  19    5.61    8.45
   3 -11  19   39.07   10.94
   3 -11  19   44.90   11.65
   3 -11  19   53.81   11.54
   3 -11  19   31.70   11.90
   4 -11  19   10.75    9.64
   4 -11  19   27.23   10.84
   4 -11  19   -6.91    9.55
   4 -11  19   -0.64    9.01
  -4 -12  19    2.03    9.15
  -4 -12  19    9.75    9.74
  -4 -12  19   -6.19    7.75
  -4 -12  19    0.82    8.67
  -3 -12  19    5.61    9.34
  -3 -12  19   13.83    9.36
  -3 -12  19    2.70    8.73
  -3 -12  19   24.81    9.90
  -2 -12  19   30.61   10.03
  -2 -12  19   34.00   10.16
  -2 -12  19   42.75   11.11
  -2 -12  19   37.16   10.61
  -1 -12  19   23.86    9.47
  -1 -12  19   -2.13    7.53
  -1 -12  19   -0.56    8.47
  -1 -12  19   -3.57    7.50
   0 -12  19    9.33    8.74
   0 -12  19   -0.96    7.32
   0 -12  19   -6.01    7.51
   0 -12  19    4.99    9.00
   1 -12  19   -6.32    6.52
   1 -12  19    3.48    8.92
   1 -12  19   -3.60    7.70
   1 -12  19   -2.48    7.62
   2 -12  19   10.26    9.39
   2 -12  19   15.27    9.53
   2 -12  19   15.61    9.50
   2 -12  19   34.34   10.77
   3 -12  19  -11.08    8.05
   3 -12  19    7.57    9.42
   3 -12  19    3.14    9.16
   3 -12  19  -10.43    9.07
  -3 -13  19   19.98   10.62
  -3 -13  19   25.36    9.95
  -3 -13  19   41.68   11.53
  -3 -13  19   35.43   11.37
  -2 -13  19   -6.09    7.86
  -2 -13  19   -9.09    8.20
  -2 -13  19    3.49    8.42
  -2 -13  19   11.52    9.07
  -1 -13  19   -6.97    7.40
  -1 -13  19   -0.24    7.97
  -1 -13  19   16.45    9.39
  -1 -13  19    6.31    9.42
   0 -13  19    6.35    8.54
   0 -13  19    0.05    8.07
   0 -13  19    9.52    9.47
   0 -13  19    4.63    8.46
   1 -13  19   15.02    9.22
   1 -13  19   20.25    9.55
   1 -13  19   23.41   10.02
   1 -13  19    3.14    9.37
   2 -13  19   -7.15    7.86
   2 -13  19    3.54   10.01
   2 -13  19   -0.24    8.17
   2 -13  19    8.78    9.76
   3 -13  19    5.65    9.59
   3 -13  19   -1.23    9.47
   3 -13  19   12.34   10.18
   3 -13  19    4.85    9.45
  -2 -14  19   35.59   10.60
  -2 -14  19   39.11   11.47
  -2 -14  19   43.81   11.34
  -2 -14  19   24.82   11.08
  -1 -14  19    7.77    9.27
  -1 -14  19    7.59    9.39
  -1 -14  19   -0.67    9.09
  -1 -14  19   -2.77    7.80
   0 -14  19  -12.54    7.19
   0 -14  19  -23.42    7.30
   0 -14  19   -8.16    7.65
   0 -14  19   10.69    8.91
   1 -14  19   14.58    9.59
   1 -14  19   -8.79    8.85
   1 -14  19    3.22    8.73
   1 -14  19    5.48    8.78
   2 -14  19   16.39   10.92
   2 -14  19    8.46    9.39
   2 -14  19   35.81   11.81
   2 -14  19   12.09    9.96
  -1 -15  19   33.64   11.19
  -1 -15  19   19.75   10.43
  -1 -15  19   33.63   11.13
  -1 -15  19   17.46   10.04
   0 -15  19   14.60    9.66
   0 -15  19    7.75   10.33
   0 -15  19   -1.00    8.44
   0 -15  19    7.50    9.32
   1 -15  19   31.76   11.33
   1 -15  19   38.15   11.47
   1 -15  19   54.53   13.02
   1 -15  19   48.73   11.88
  -1  16  18    2.95    5.14
  -1  16  18   23.21    6.08
  -1  16  18   10.06    4.97
  -1  16  18    0.42    5.28
  -1  16  18   16.79    6.32
   0  16  18    3.07    4.43
   0  16  18    0.50    4.37
   0  16  18   -0.66    4.57
  -2  15  18   17.19    6.40
  -2  15  18    9.62    6.25
  -2  15  18   16.22    6.25
  -2  15  18    7.67    6.86
  -2  15  18    9.14    6.32
  -1  15  18   -1.03    4.81
  -1  15  18   -3.01    4.95
  -1  15  18    5.78    4.48
  -1  15  18    1.75    5.04
  -1  15  18   -0.73    5.00
   0  15  18   31.07    5.88
   0  15  18   27.79    5.37
   0  15  18   21.40    5.15
   0  15  18   22.47    5.35
   1  15  18    8.97    4.08
   1  15  18    4.13    3.77
   1  15  18    3.92    4.06
   1  15  18   -1.80    3.71
   2  15  18    2.94    3.67
   2  15  18   -5.42    3.32
   2  15  18    0.30    3.34
   2  15  18   -1.89    3.11
  -3  14  18    6.48    7.28
  -3  14  18   12.77    7.11
  -3  14  18    5.77    6.59
  -3  14  18    3.05    6.37
  -3  14  18   23.80    7.51
  -2  14  18   -5.29    5.18
  -2  14  18   -2.72    5.49
  -2  14  18    0.62    5.77
  -2  14  18    4.78    5.77
  -2  14  18   -0.59    6.05
  -1  14  18   37.51    6.78
  -1  14  18   30.84    6.37
  -1  14  18   26.85    6.49
  -1  14  18   38.73    6.46
  -1  14  18   22.46    5.22
   0  14  18    6.24    4.38
   0  14  18   -0.98    4.25
   0  14  18    6.79    4.85
   0  14  18    0.70    4.10
   1  14  18    9.57    3.72
   1  14  18    4.71    4.01
   1  14  18   11.46    4.38
   1  14  18    1.02    3.65
   2  14  18   10.05    4.04
   2  14  18   15.76   10.83
   2  14  18    4.47    3.49
   2  14  18    3.34    3.37
   2  14  18   -3.83    3.42
   3  14  18   15.41    4.71
   3  14  18   22.28    4.34
   3  14  18   17.77    4.06
   3  14  18   12.02    4.61
  -4  13  18   35.17    9.13
  -4  13  18   27.90    9.39
  -4  13  18   34.77    9.49
  -3  13  18   -1.00    6.07
  -3  13  18    4.79    6.22
  -3  13  18    9.66    7.25
  -3  13  18    5.44    6.29
  -3  13  18    0.15    6.75
  -2  13  18   -5.67    5.23
  -2  13  18   -3.37    5.42
  -2  13  18   -0.94    5.02
  -2  13  18    1.61    5.12
  -2  13  18   13.61    6.24
  -1  13  18    2.18    4.56
  -1  13  18   -4.51    4.05
  -1  13  18    1.35    5.24
  -1  13  18  -12.62    4.25
  -1  13  18   -0.72    4.92
   0  13  18   72.37    7.31
   0  13  18   66.66    7.62
   0  13  18   65.93    7.76
   0  13  18   71.92    7.15
   1  13  18    2.91    3.83
   1  13  18    3.35    3.50
   1  13  18    6.07    4.00
   1  13  18    9.38    4.22
   1  13  18    0.41    3.70
   2  13  18   15.11    9.93
   2  13  18   -2.89    3.14
   2  13  18    2.24    3.98
   2  13  18   10.75    4.06
   2  13  18    2.72    3.77
   3  13  18    2.49    4.25
   3  13  18    6.20    3.78
   3  13  18    4.20    4.34
   3  13  18    5.37    3.99
  -4  12  18    4.45    7.35
  -4  12  18    5.93    7.52
  -4  12  18   -3.54    7.10
  -3  12  18   13.75    7.04
  -3  12  18   14.86    6.91
  -3  12  18    3.27    7.10
  -3  12  18   10.21    6.42
  -3  12  18   19.82    7.02
  -2  12  18    3.43    5.46
  -2  12  18    5.20    5.46
  -2  12  18   -4.71    4.93
  -2  12  18    3.19    5.44
  -2  12  18   -3.19    5.54
  -1  12  18   34.66    6.19
  -1  12  18   51.90    7.57
  -1  12  18   37.83    5.70
  -1  12  18   48.17    7.46
  -1  12  18   48.20    7.08
   0  12  18    2.58    4.14
   0  12  18   -8.28    3.86
   0  12  18    3.07    2.91
   0  12  18   11.28    4.92
   0  12  18   -1.75    4.14
   0  12  18    3.91    4.23
   1  12  18   21.87    4.80
   1  12  18   18.60    4.78
   1  12  18   15.43    4.34
   1  12  18   18.35    4.67
   1  12  18   20.14    4.82
   2  12  18   -1.50    3.71
   2  12  18   -1.15    3.62
   2  12  18    2.64    3.68
   2  12  18   -5.29    3.13
   2  12  18    2.33    8.62
   2  12  18    0.98    3.83
   3  12  18   68.50    7.02
   3  12  18   63.27    6.41
   3  12  18   48.11   13.58
   3  12  18   51.24    5.95
   3  12  18   66.38    6.84
   4  12  18   11.45    5.22
   4  12  18    1.79    4.61
   4  12  18    5.84    4.21
  -5  11  18    6.35    9.07
  -5  11  18   -2.03    8.07
  -4  11  18   28.48    8.12
  -4  11  18   19.23    8.38
  -4  11  18   30.69    8.99
  -3  11  18   -0.55    5.97
  -3  11  18    7.65    6.31
  -3  11  18    2.84    6.07
  -3  11  18   -5.89    5.66
  -3  11  18    2.70    6.77
  -2  11  18    3.86    5.91
  -2  11  18    9.87    5.85
  -2  11  18   -1.90    5.22
  -2  11  18    0.01    5.81
  -2  11  18    3.54    5.45
  -1  11  18    3.81    4.32
  -1  11  18    4.92    4.69
  -1  11  18   16.31    5.66
  -1  11  18   14.04    5.35
  -1  11  18    8.95    5.46
   0  11  18   38.19    5.93
   0  11  18   39.32    6.18
   0  11  18   44.44    5.89
   0  11  18   36.89    6.38
   0  11  18   36.83    6.20
   0  11  18   35.50    4.42
   1  11  18   -0.55    4.02
   1  11  18   -1.01    3.73
   1  11  18    3.86    4.20
   1  11  18    1.87    4.27
   1  11  18    2.69    3.55
   2  11  18    8.79    9.39
   2  11  18    3.98    4.20
   2  11  18    6.18    3.99
   2  11  18    2.51    3.65
   2  11  18    1.77    3.82
   2  11  18    2.65    4.05
   3  11  18   -5.34    3.57
   3  11  18   -1.88    9.23
   3  11  18   -2.41    4.15
   3  11  18   -3.90    3.95
   3  11  18    8.09    4.77
   3  11  18    0.08    3.69
   4  11  18   34.39    6.07
   4  11  18   31.06    5.93
   4  11  18   31.57    5.46
   4  11  18   23.45    5.52
  -5  10  18    6.31    8.62
  -5  10  18   10.12    8.91
  -4  10  18   -6.55    6.41
  -4  10  18    1.79    7.32
  -4  10  18   -7.68    6.42
  -3  10  18   15.76    7.58
  -3  10  18   12.21    6.39
  -3  10  18   21.53    6.93
  -3  10  18   23.45    7.18
  -3  10  18   22.88    7.46
  -2  10  18   17.80    5.91
  -2  10  18    8.59    6.41
  -2  10  18   18.72    6.16
  -2  10  18   18.97    5.96
  -2  10  18    4.93    6.06
  -1  10  18   49.14    7.74
  -1  10  18   43.55    6.47
  -1  10  18   41.59    5.88
  -1  10  18   39.31    7.08
  -1  10  18   41.51    6.59
   0  10  18    1.69    4.30
   0  10  18   -1.46    4.52
   0  10  18   -6.21    4.12
   0  10  18   -1.96    3.88
   0  10  18    5.16    3.33
   0  10  18   -1.21    4.29
   1  10  18    9.32    4.22
   1  10  18   18.85    4.77
   1  10  18   11.56    4.70
   1  10  18   12.92    4.87
   1  10  18   18.48    5.17
   2  10  18   13.13    4.19
   2  10  18   16.88    4.51
   2  10  18   19.94    4.99
   2  10  18   22.94   10.01
   2  10  18   -2.36    4.03
   2  10  18    6.97    4.50
   3  10  18   16.26    4.90
   3  10  18   17.57    5.13
   3  10  18   24.62    5.56
   3  10  18   24.24    5.09
   3  10  18   24.65    4.93
   3  10  18   28.19   11.06
   4  10  18   -7.02    3.93
   4  10  18   -0.18    4.66
   4  10  18    6.10    4.83
   4  10  18   -1.49   10.55
   4  10  18   -1.27    4.55
  -5   9  18   -0.44    7.89
  -5   9  18   -2.10    7.49
  -5   9  18   -6.49    7.62
  -4   9  18   19.41    8.22
  -4   9  18    6.26    7.07
  -4   9  18   32.28    8.75
  -4   9  18    9.25    7.90
  -3   9  18   41.76    7.72
  -3   9  18   26.95    7.93
  -3   9  18   32.88    7.45
  -3   9  18   25.65    8.16
  -3   9  18   16.27    6.76
  -2   9  18   13.60    5.76
  -2   9  18   11.68    6.51
  -2   9  18   18.91    5.98
  -2   9  18   11.67    5.99
  -2   9  18   19.61    6.66
  -1   9  18   15.22    4.83
  -1   9  18   14.23    5.95
  -1   9  18    5.10    5.54
  -1   9  18    8.96    4.88
  -1   9  18    8.83    5.34
   0   9  18  103.06    8.90
   0   9  18  104.65    9.91
   0   9  18  111.91    9.71
   0   9  18  104.04    7.75
   0   9  18  110.80    9.59
   0   9  18  104.44    8.95
   1   9  18   11.95    4.73
   1   9  18   19.74    4.68
   1   9  18    4.05    4.63
   1   9  18   15.56    3.14
   1   9  18   20.30    5.03
   1   9  18   12.69    4.95
   2   9  18   11.17    4.56
   2   9  18   21.25    5.09
   2   9  18   14.05    4.99
   2   9  18    3.11    4.08
   2   9  18   13.42    4.97
   3   9  18    4.47    4.55
   3   9  18   16.50    4.67
   3   9  18    6.70    4.77
   3   9  18    4.24    4.71
   3   9  18   19.87   10.96
   3   9  18   19.80    5.40
   4   9  18   32.38    6.40
   4   9  18   33.22    6.74
   4   9  18   17.40   11.66
   4   9  18   51.23    6.63
   4   9  18   44.88    6.85
   5   9  18    2.83    4.89
   5   9  18   -0.19    5.34
   5   9  18   -2.18    5.70
   5   9  18   17.88    6.10
  -5   8  18   48.98   10.99
  -5   8  18   57.68   11.08
  -5   8  18   37.25   10.09
  -5   8  18   60.39   11.12
  -4   8  18    3.56    6.80
  -4   8  18   -7.88    6.40
  -4   8  18   -0.21    6.66
  -4   8  18   -8.29    6.39
  -4   8  18   -5.53    6.97
  -3   8  18    0.73    5.89
  -3   8  18    6.51    6.61
  -3   8  18    2.85    5.85
  -3   8  18    7.96    6.88
  -3   8  18    4.00    6.68
  -3   8  18    0.30    6.01
  -3   8  18    3.70    6.38
  -2   8  18   34.36    7.38
  -2   8  18   17.05    6.06
  -2   8  18   27.92    7.21
  -2   8  18   19.88    6.50
  -2   8  18   29.03    6.37
  -2   8  18   34.01    7.13
  -1   8  18   28.02    6.37
  -1   8  18    9.50    5.91
  -1   8  18    9.10    5.18
  -1   8  18   11.27    5.00
  -1   8  18   13.30    4.88
   0   8  18    9.69    4.90
   0   8  18   10.76    4.90
   0   8  18    5.98    5.32
   0   8  18    4.08    4.25
   0   8  18    4.33    4.82
   0   8  18    4.27    3.78
   1   8  18   -1.61    4.18
   1   8  18    6.07    3.93
   1   8  18    0.97    3.12
   1   8  18   -3.76    4.22
   1   8  18    2.87    4.27
   1   8  18   -0.91    4.41
   2   8  18   18.96    5.07
   2   8  18    5.81    4.36
   2   8  18   13.66    4.74
   2   8  18   14.70    5.04
   2   8  18    9.73    4.86
   3   8  18   18.07    5.00
   3   8  18   18.96   10.51
   3   8  18   27.60    6.16
   3   8  18   21.63    5.69
   3   8  18   16.50    5.53
   3   8  18   17.54    5.17
   4   8  18  -10.67    8.83
   4   8  18    9.52    5.36
   4   8  18    4.47    5.43
   4   8  18    3.76    5.04
   4   8  18    3.19    4.67
   5   8  18   -2.53    5.62
   5   8  18  -10.49    4.50
   5   8  18   -6.40    5.29
   5   8  18    4.05    5.70
  -6   7  18   10.03    9.30
  -6   7  18   -6.77    8.53
  -6   7  18   12.54    8.64
  -5   7  18   -1.80    7.37
  -5   7  18   21.41    9.40
  -5   7  18    9.91    8.50
  -5   7  18   17.58    8.64
  -4   7  18   27.49    8.53
  -4   7  18    8.08    7.31
  -4   7  18   20.71    8.00
  -4   7  18   28.79    8.86
  -4   7  18   14.05    7.16
  -3   7  18   12.70    6.49
  -3   7  18    8.23    6.79
  -3   7  18   17.70    6.67
  -3   7  18   21.49    7.41
  -3   7  18   29.91    8.01
  -3   7  18   19.27    7.33
  -3   7  18   11.94    6.79
  -2   7  18   14.01    6.65
  -2   7  18   13.32    5.89
  -2   7  18   11.64    5.42
  -2   7  18   17.21    6.36
  -2   7  18   10.23    5.72
  -2   7  18   12.45    6.29
  -2   7  18   19.32    7.03
  -1   7  18    4.23    5.55
  -1   7  18   -4.09    4.19
  -1   7  18    3.34    4.86
  -1   7  18   -4.66    4.95
  -1   7  18    8.15    5.65
  -1   7  18   -2.33    4.31
   0   7  18   34.34    5.99
   0   7  18   16.50    5.97
   0   7  18   11.61    5.38
   0   7  18   25.97    6.07
   0   7  18   25.36    4.81
   0   7  18   19.81    5.15
   1   7  18   10.11    4.28
   1   7  18    6.39    4.81
   1   7  18    4.77    3.64
   1   7  18   14.88    5.16
   1   7  18   11.85    5.14
   1   7  18    0.77    4.43
   2   7  18    4.28    4.55
   2   7  18    1.85    4.48
   2   7  18   -6.34    3.08
   2   7  18    8.89    4.85
   2   7  18    4.30    4.54
   2   7  18    0.93    4.00
   3   7  18   25.74    5.71
   3   7  18   21.30    5.92
   3   7  18   17.83    5.56
   3   7  18    4.78    8.88
   3   7  18   14.50    5.05
   4   7  18   31.10    6.80
   4   7  18   24.38    6.29
   4   7  18   17.64    5.53
   4   7  18   11.39   10.51
   4   7  18   26.62    6.31
   5   7  18    0.38   11.52
   5   7  18    8.52    5.89
   5   7  18   18.82    6.79
   5   7  18   14.27    6.14
   5   7  18   22.51    6.83
  -6   6  18   32.74   10.39
  -6   6  18    8.34    8.62
  -6   6  18   12.23    9.55
  -5   6  18   20.39    8.67
  -5   6  18   28.19    9.89
  -5   6  18   20.11    9.14
  -5   6  18   20.81    9.25
  -4   6  18   11.57    7.29
  -4   6  18   13.87    7.96
  -4   6  18    1.30    7.28
  -4   6  18   12.45    6.90
  -4   6  18   13.29    7.88
  -3   6  18   11.13    7.21
  -3   6  18   13.72    7.01
  -3   6  18   20.00    6.84
  -3   6  18   14.60    6.09
  -3   6  18   16.49    6.33
  -3   6  18    6.93    6.57
  -3   6  18    9.13    6.72
  -2   6  18   38.14    6.96
  -2   6  18   41.21    7.23
  -2   6  18   32.85    7.48
  -2   6  18   34.53    7.77
  -2   6  18   42.26    7.02
  -2   6  18   36.70    7.71
  -2   6  18   35.27    7.45
  -1   6  18   27.32    5.73
  -1   6  18   24.87    6.36
  -1   6  18   24.05    6.85
  -1   6  18   35.75    6.54
  -1   6  18   28.92    7.01
  -1   6  18   24.73    6.45
  -1   6  18   28.27    6.72
  -1   6  18   22.63    5.83
   0   6  18   -0.93    4.73
   0   6  18   -0.73    4.69
   0   6  18   -1.57    4.09
   0   6  18    0.55    4.96
   0   6  18    3.06    4.09
   0   6  18   -1.52    4.61
   0   6  18    0.61    4.77
   0   6  18    5.89    5.26
   1   6  18    0.28    3.76
   1   6  18    1.22    4.20
   1   6  18    7.80    4.73
   1   6  18    5.31    5.07
   1   6  18   10.73    5.26
   1   6  18    4.94    4.87
   2   6  18   34.45    6.14
   2   6  18   33.86    6.56
   2   6  18   31.89    6.55
   2   6  18   42.72    5.37
   2   6  18   33.12    5.82
   2   6  18   35.34    6.50
   3   6  18   13.97    5.65
   3   6  18   12.48    4.87
   3   6  18    6.06    5.06
   3   6  18   10.62    4.41
   3   6  18   14.00    9.78
   3   6  18   10.84    5.70
   4   6  18    0.85    5.12
   4   6  18   -5.21    4.71
   4   6  18   -8.79    9.12
   4   6  18    1.73    5.44
   4   6  18    1.17    4.62
   5   6  18    8.14    6.32
   5   6  18    7.04    6.18
   5   6  18    1.21   11.45
   5   6  18   -8.57    5.33
   5   6  18    6.57    5.62
  -6   5  18    1.70    8.26
  -6   5  18   -3.98    8.35
  -6   5  18    2.21    8.09
  -5   5  18   22.56    8.67
  -5   5  18   14.80    8.31
  -5   5  18   22.73    9.00
  -5   5  18   19.31    8.90
  -4   5  18   44.90    8.52
  -4   5  18   15.56    8.16
  -4   5  18   41.51    9.28
  -4   5  18   48.06    9.39
  -4   5  18   47.83    9.72
  -3   5  18   83.35    9.72
  -3   5  18   62.87    9.04
  -3   5  18   76.23   10.23
  -3   5  18   77.73    9.34
  -3   5  18   61.46    9.66
  -3   5  18   69.47   10.21
  -3   5  18   60.70    9.74
  -3   5  18   70.13   10.02
  -2   5  18   20.53    7.16
  -2   5  18   21.67    6.29
  -2   5  18   19.22    7.05
  -2   5  18   18.08    6.32
  -2   5  18   13.69    6.72
  -2   5  18   26.83    6.49
  -2   5  18   17.49    6.85
  -2   5  18   25.52    7.07
  -1   5  18   14.03    5.48
  -1   5  18   15.45    6.10
  -1   5  18   12.49    5.20
  -1   5  18   21.43    6.36
  -1   5  18   10.73    6.09
  -1   5  18   20.95    6.43
  -1   5  18   13.21    6.17
  -1   5  18    7.49    5.17
   0   5  18   -0.61    5.08
   0   5  18    4.70    4.35
   0   5  18    6.76    5.37
   0   5  18    6.95    5.14
   0   5  18    9.11    4.81
   0   5  18   -5.20    4.91
   0   5  18    1.14    5.28
   0   5  18    3.71    4.88
   1   5  18   52.38    7.27
   1   5  18   50.46    6.02
   1   5  18   52.63    7.51
   1   5  18   37.71    6.56
   1   5  18   49.10    7.42
   1   5  18   43.38    7.25
   1   5  18   52.67    6.74
   1   5  18   38.54    6.90
   2   5  18    9.61    5.59
   2   5  18   11.08    5.33
   2   5  18   15.28    8.75
   2   5  18   15.99    4.99
   2   5  18   14.83    5.75
   2   5  18   12.26    5.70
   2   5  18   17.73    4.66
   3   5  18   40.36    7.40
   3   5  18   42.17    6.98
   3   5  18   38.11   11.14
   3   5  18   46.87    6.84
   3   5  18   30.34    7.03
   3   5  18   52.26    6.43
   4   5  18    7.64    5.32
   4   5  18    1.65    5.61
   4   5  18   -0.80    5.23
   4   5  18    2.17    5.48
   4   5  18   -0.73    9.66
   4   5  18   -2.71    4.53
   5   5  18    9.64    5.84
   5   5  18    8.04    6.45
   5   5  18   -0.75   11.57
   5   5  18   13.58    6.08
   5   5  18    7.62    6.10
   5   5  18    1.45    6.20
   6   5  18    1.21    6.25
   6   5  18   -3.77    6.32
   6   5  18    1.35    6.55
   6   5  18    3.80    6.65
  -6   4  18   33.23   11.33
  -6   4  18   58.30   12.15
  -6   4  18   69.64   12.26
  -6   4  18   43.24   11.31
  -5   4  18   13.93    8.18
  -5   4  18   14.57    8.66
  -5   4  18   10.09    8.33
  -5   4  18   21.28    9.09
  -5   4  18   11.30    7.99
  -4   4  18   21.11    8.22
  -4   4  18   18.01    8.28
  -4   4  18   15.08    7.88
  -4   4  18   10.97    7.44
  -4   4  18   12.30    7.36
  -3   4  18   -3.03    5.50
  -3   4  18    5.87    6.55
  -3   4  18    7.49    6.06
  -3   4  18    3.20    5.57
  -3   4  18    5.14    6.66
  -3   4  18    8.35    6.79
  -3   4  18   12.60    7.13
  -3   4  18    3.35    6.02
  -2   4  18   66.09    9.21
  -2   4  18   87.57   10.66
  -2   4  18  100.48    9.89
  -2   4  18   79.28    9.38
  -2   4  18   96.10   10.99
  -2   4  18   83.86   10.32
  -2   4  18   86.62    9.09
  -2   4  18   75.46   10.15
  -1   4  18   54.73    7.09
  -1   4  18   42.06    7.73
  -1   4  18   56.72    7.53
  -1   4  18   57.33    8.21
  -1   4  18   52.08    8.42
  -1   4  18   36.67    7.78
  -1   4  18   55.35    8.43
  -1   4  18   49.15    7.36
  -1   4  18   59.08    8.75
   0   4  18   22.92    5.34
   0   4  18   17.84    6.17
   0   4  18   18.81    6.25
   0   4  18   19.12    5.48
   0   4  18   18.34    6.48
   0   4  18   27.29    6.66
   0   4  18   21.63    5.96
   0   4  18   24.80    6.32
   0   4  18   27.95    6.82
   1   4  18    6.76    4.81
   1   4  18   -0.21    5.09
   1   4  18    4.18    4.40
   1   4  18    3.92    5.20
   1   4  18    1.88    5.12
   1   4  18    0.34    5.04
   1   4  18    4.12    4.83
   1   4  18   -1.10    4.64
   2   4  18   22.38    5.63
   2   4  18   30.01    6.67
   2   4  18   34.96   10.01
   2   4  18   39.34    7.15
   2   4  18   41.09    6.97
   2   4  18   25.09    5.39
   2   4  18   25.20    5.99
   2   4  18   35.39    6.74
   3   4  18   -1.19    4.53
   3   4  18    0.86    4.54
   3   4  18    1.09    5.46
   3   4  18    6.29    5.81
   3   4  18    1.92    5.13
   3   4  18    9.83    9.25
   4   4  18   -1.50    5.51
   4   4  18   -1.93    4.94
   4   4  18   -0.21    5.60
   4   4  18    3.94    9.84
   4   4  18    4.08    5.11
   4   4  18    6.13    5.74
   5   4  18    8.73    6.72
   5   4  18    9.41    5.99
   5   4  18    4.52    5.91
   5   4  18  -11.69   10.53
   5   4  18   14.92    6.86
   5   4  18   -2.28    6.23
   6   4  18   -4.51    5.77
   6   4  18   -3.69    6.62
   6   4  18    3.29    6.76
   6   4  18   -2.05    6.30
  -6   3  18   12.85    9.08
  -6   3  18   10.14    8.28
  -6   3  18    9.30    8.99
  -6   3  18   13.85    9.24
  -5   3  18   16.57    8.35
  -5   3  18   24.86    8.81
  -5   3  18   10.49    8.43
  -5   3  18   20.35    8.91
  -5   3  18   15.88    8.74
  -4   3  18   17.26    7.79
  -4   3  18   11.56    7.69
  -4   3  18   16.94    7.65
  -4   3  18    4.92    7.37
  -4   3  18   21.83    8.41
  -3   3  18   91.70   10.75
  -3   3  18   87.17    9.87
  -3   3  18   77.76   11.26
  -3   3  18   92.59   11.25
  -3   3  18   87.02   10.99
  -3   3  18   64.44   10.61
  -2   3  18    2.82    6.13
  -2   3  18    6.03    5.54
  -2   3  18   13.94    6.59
  -2   3  18   19.55    6.92
  -2   3  18    2.35    6.04
  -2   3  18   18.79    6.16
  -2   3  18   10.83    5.88
  -2   3  18   10.76    6.39
  -1   3  18  198.76   15.34
  -1   3  18  201.93   14.25
  -1   3  18  220.35   14.46
  -1   3  18  179.97   14.72
  -1   3  18  185.99   15.87
  -1   3  18  234.61   14.00
  -1   3  18  176.21   15.04
  -1   3  18  202.82   15.30
  -1   3  18  211.28   15.21
   0   3  18    8.27    5.27
   0   3  18    8.27    5.67
   0   3  18    7.33    5.43
   0   3  18   -0.67    5.41
   0   3  18   15.50    6.18
   0   3  18    8.49    4.96
   0   3  18   20.35    6.34
   0   3  18   15.87    5.86
   0   3  18    5.76    4.70
   1   3  18  306.52   17.97
   1   3  18  330.76   20.04
   1   3  18  297.73   19.69
   1   3  18  322.58   18.90
   1   3  18  300.27   19.68
   1   3  18  305.37   20.36
   1   3  18  315.40   20.20
   1   3  18  307.04   19.64
   1   3  18  317.36   18.76
   2   3  18    5.89    7.83
   2   3  18   -4.14    4.32
   2   3  18    4.96    5.83
   2   3  18   -5.09    5.08
   2   3  18   -2.52    4.92
   2   3  18    4.60    5.01
   2   3  18   -6.78    4.66
   2   3  18    2.54    4.62
   2   3  18    7.25    5.60
   3   3  18   25.14    6.09
   3   3  18   19.69    6.10
   3   3  18   19.67    6.42
   3   3  18   12.45    9.25
   3   3  18   11.79    6.11
   3   3  18   14.14    6.29
   3   3  18   18.79    5.67
   4   3  18    3.31    5.81
   4   3  18    4.65    6.27
   4   3  18    4.08    9.52
   4   3  18   17.13    5.72
   4   3  18    9.26    6.18
   4   3  18    6.07    5.74
   5   3  18   14.04    6.57
   5   3  18   18.83    6.84
   5   3  18   21.60   12.24
   5   3  18   20.95    7.45
   5   3  18   13.85    7.02
   5   3  18    4.26    6.79
   6   3  18    1.65    6.96
   6   3  18    6.62    7.26
   6   3  18    8.17    7.06
  -6   2  18   37.99   10.53
  -6   2  18   59.01   11.98
  -6   2  18   51.14   11.97
  -6   2  18   46.89   11.90
  -5   2  18    4.26    7.88
  -5   2  18    3.83    7.27
  -5   2  18   -3.22    7.01
  -5   2  18    0.65    7.59
  -5   2  18   14.25    8.09
  -4   2  18   10.98    7.61
  -4   2  18   13.19    7.58
  -4   2  18    4.40    6.78
  -4   2  18   14.45    7.95
  -4   2  18    4.29    7.18
  -3   2  18    2.66    6.06
  -3   2  18    6.46    6.41
  -3   2  18   -8.69    5.53
  -3   2  18   -2.07    6.33
  -3   2  18   -2.82    5.46
  -3   2  18    2.89    6.55
  -2   2  18  237.49   17.67
  -2   2  18  196.57   16.88
  -2   2  18  237.45   15.67
  -2   2  18  233.07   16.31
  -2   2  18  218.76   15.74
  -2   2  18  255.00   18.01
  -2   2  18  207.46   16.43
  -2   2  18  255.17   17.47
  -1   2  18   -7.13    5.15
  -1   2  18    5.03    5.23
  -1   2  18    3.74    5.90
  -1   2  18    3.19    5.90
  -1   2  18   -3.72    5.29
  -1   2  18    4.97    5.05
  -1   2  18    0.11    5.59
  -1   2  18    2.47    4.76
   0   2  18   41.69    7.14
   0   2  18   47.48    7.68
   0   2  18   38.37    7.30
   0   2  18   48.06    6.76
   0   2  18   52.27    7.23
   0   2  18   52.83    8.38
   0   2  18   54.68    8.36
   0   2  18   58.15    8.74
   0   2  18   58.40    8.19
   1   2  18   56.60    8.72
   1   2  18   64.53    8.38
   1   2  18   71.99    8.87
   1   2  18   67.57    8.97
   1   2  18   61.80    7.90
   1   2  18   63.94    8.00
   1   2  18   56.26    7.25
   1   2  18   61.77    8.57
   1   2  18   70.40    8.56
   2   2  18   61.42    8.58
   2   2  18   63.41   11.64
   2   2  18   55.22    7.38
   2   2  18   64.79    7.81
   2   2  18   79.37    9.69
   2   2  18   70.40    9.35
   2   2  18   74.08    8.33
   2   2  18   59.16    8.49
   3   2  18    3.39    5.20
   3   2  18    7.66    6.01
   3   2  18    5.85    5.62
   3   2  18   -0.56    7.96
   3   2  18    8.99    5.83
   3   2  18    3.70    5.76
   3   2  18    8.42    5.85
   3   2  18    4.25    4.94
   4   2  18   33.23    7.56
   4   2  18   18.11    6.93
   4   2  18   35.29    7.04
   4   2  18   19.23   10.72
   4   2  18   36.10    7.04
   4   2  18   33.38    7.29
   5   2  18   51.82    8.42
   5   2  18   44.09   13.60
   5   2  18   16.54    7.49
   5   2  18   31.34    7.61
   5   2  18   48.78    9.33
   6   2  18   19.85    8.44
   6   2  18   14.31    7.78
   6   2  18    5.92    6.93
  -6   1  18  -12.13    8.01
  -6   1  18    0.70    8.41
  -6   1  18    4.19    8.27
  -6   1  18    4.97    8.49
  -5   1  18   33.40   10.06
  -5   1  18   20.38    9.16
  -5   1  18   23.63    9.98
  -5   1  18   30.83    9.07
  -4   1  18   -3.67    6.89
  -4   1  18    1.31    6.95
  -4   1  18   -0.55    7.63
  -4   1  18   -3.99    6.91
  -4   1  18   -0.44    6.05
  -3   1  18   91.34   11.26
  -3   1  18  108.40   12.18
  -3   1  18  147.80   13.72
  -3   1  18  103.64   12.37
  -3   1  18  105.69   12.27
  -3   1  18   92.06   10.33
  -2   1  18    7.56    6.73
  -2   1  18   18.46    6.59
  -2   1  18   19.93    7.37
  -2   1  18   20.72    6.71
  -2   1  18   14.74    7.20
  -2   1  18   16.83    7.29
  -2   1  18   16.39    6.03
  -2   1  18   15.09    6.04
  -1   1  18   12.60    6.60
  -1   1  18    2.79    5.58
  -1   1  18    9.27    6.45
  -1   1  18    3.48    5.10
  -1   1  18    9.41    5.57
  -1   1  18    5.14    5.25
  -1   1  18    4.73    5.56
  -1   1  18   12.97    6.31
   0   1  18   34.57    6.53
   0   1  18   18.06    6.59
   0   1  18   18.72    6.69
   0   1  18   25.07    6.82
   0   1  18   28.71    6.51
   0   1  18   38.96    6.98
   0   1  18   31.21    5.98
   0   1  18   25.34    7.11
   0   1  18   41.17    7.32
   1   1  18    5.33    5.12
   1   1  18   12.33    6.16
   1   1  18    4.30    5.43
   1   1  18    0.86    5.38
   1   1  18    7.29    5.08
   1   1  18    1.14    5.62
   1   1  18    7.24    5.15
   1   1  18   12.36    5.88
   1   1  18   13.60    5.96
   2   1  18   28.13    6.07
   2   1  18   24.60    6.20
   2   1  18   19.94    6.34
   2   1  18   15.46    6.69
   2   1  18   18.71    7.17
   2   1  18   14.06    6.57
   2   1  18   26.42    6.64
   2   1  18   16.93    6.67
   2   1  18   27.90    9.41
   3   1  18   -4.84    5.37
   3   1  18   -0.06    5.75
   3   1  18   -0.52    5.58
   3   1  18    3.46    6.36
   3   1  18   -0.84    5.31
   3   1  18    3.97    5.29
   3   1  18    1.69    5.28
   3   1  18   14.69    9.16
   4   1  18   -2.78    6.00
   4   1  18    8.76    7.14
   4   1  18    3.89    9.48
   4   1  18   -8.93    5.00
   4   1  18    4.75    6.45
   4   1  18   -7.69    5.26
   4   1  18   -1.78    6.23
   4   1  18   -2.31    5.80
   5   1  18   47.52    9.22
   5   1  18   35.31    7.92
   5   1  18   43.54    9.56
   6   1  18    4.95    7.36
   6   1  18    6.30    7.69
  -6   0  18   43.72   11.49
  -6   0  18   47.18   11.84
  -6   0  18   60.90   12.35
  -6   0  18   56.41   11.64
  -5   0  18   -1.28    7.64
  -5   0  18   -1.09    6.94
  -5   0  18    7.42    7.81
  -5   0  18   -2.32    7.92
  -4   0  18   -4.02    6.46
  -4   0  18   -3.58    6.70
  -4   0  18   -4.85    6.45
  -4   0  18   -0.66    7.08
  -4   0  18   -0.24    7.42
  -3   0  18    3.97    6.46
  -3   0  18    6.89    6.71
  -3   0  18   -1.32    6.48
  -3   0  18   -6.77    6.18
  -3   0  18   -2.82    6.33
  -3   0  18    3.89    5.68
  -2   0  18  107.63   12.48
  -2   0  18  130.76   11.75
  -2   0  18  113.08   11.03
  -2   0  18  142.36   11.94
  -2   0  18  120.37   12.24
  -2   0  18  149.88   13.42
  -2   0  18  174.91   14.09
  -2   0  18  130.27   13.24
  -1   0  18   -0.52    4.90
  -1   0  18    3.69    6.20
  -1   0  18   -5.98    5.37
  -1   0  18    1.94    4.96
  -1   0  18   -4.84    4.63
  -1   0  18   -2.66    5.86
  -1   0  18    2.03    5.61
  -1   0  18    3.18    6.10
   0   0  18   30.65    6.16
   0   0  18   29.08    7.73
   0   0  18   36.37    7.06
   0   0  18   27.25    7.25
   0   0  18   24.20    6.16
   0   0  18   35.11    6.97
   0   0  18   32.87    7.48
   0   0  18   38.73    7.57
   0   0  18   32.95    6.62
   1   0  18    3.06    5.79
   1   0  18   10.05    6.13
   1   0  18   -0.30    4.55
   1   0  18    2.40    5.80
   1   0  18   -3.91    5.05
   1   0  18    2.64    5.47
   1   0  18   -0.45    4.57
   1   0  18    5.67    5.62
   2   0  18  136.71   12.81
   2   0  18  126.63   11.52
   2   0  18  124.48   12.46
   2   0  18  159.15   13.73
   2   0  18  135.92   12.58
   2   0  18  146.59   12.16
   2   0  18  119.31   12.88
   2   0  18  163.67   16.47
   2   0  18  153.17   11.53
   3   0  18   -0.51    5.72
   3   0  18   -3.52    5.42
   3   0  18    0.31    5.30
   3   0  18   -4.41    5.99
   3   0  18    0.83    5.83
   3   0  18  -10.97    7.93
   3   0  18    2.51    5.48
   3   0  18    1.54    6.03
   4   0  18    0.67    9.09
   4   0  18    0.97    6.52
   4   0  18   -1.49    5.47
   4   0  18    3.80    6.84
   4   0  18    5.76    5.93
   4   0  18    3.64    6.32
   4   0  18    4.00    6.70
   4   0  18    1.57    6.61
   5   0  18   -7.48    6.22
   5   0  18   -9.39    5.96
   5   0  18   -4.45    6.14
   5   0  18   -2.55    6.53
   6   0  18   77.66   11.89
   6   0  18   79.83   12.08
  -6  -1  18   -2.76    8.13
  -6  -1  18   -3.53    8.24
  -6  -1  18    5.99    8.93
  -6  -1  18   11.11    9.45
  -5  -1  18   33.43   10.17
  -5  -1  18   16.18    9.14
  -5  -1  18   18.65    8.92
  -5  -1  18   26.51    9.43
  -4  -1  18   -4.88    6.58
  -4  -1  18    0.24    6.89
  -4  -1  18   11.71    7.16
  -4  -1  18   -4.34    6.64
  -4  -1  18    0.60    7.41
  -3  -1  18   89.20   10.86
  -3  -1  18   76.90   11.32
  -3  -1  18   89.01   11.74
  -3  -1  18   81.53   11.58
  -3  -1  18   85.95   11.51
  -2  -1  18   23.23    7.13
  -2  -1  18   18.03    7.40
  -2  -1  18   17.00    7.36
  -2  -1  18   16.86    7.52
  -2  -1  18   16.14    5.96
  -2  -1  18   13.29    7.30
  -1  -1  18    3.34    6.28
  -1  -1  18    5.34    5.94
  -1  -1  18    4.17    5.57
  -1  -1  18    8.76    6.48
  -1  -1  18    0.89    5.15
  -1  -1  18    6.59    6.37
  -1  -1  18   12.24    6.83
  -1  -1  18    8.42    5.52
   0  -1  18   33.22    7.33
   0  -1  18   26.02    6.56
   0  -1  18   23.92    7.06
   0  -1  18   36.31    6.92
   0  -1  18    9.43    6.48
   0  -1  18   29.14    7.50
   0  -1  18   27.32    7.41
   0  -1  18   20.96    5.99
   1  -1  18    3.35    5.85
   1  -1  18    7.76    6.17
   1  -1  18   11.00    5.37
   1  -1  18    5.94    6.12
   1  -1  18    7.57    5.48
   1  -1  18    5.19    6.21
   1  -1  18   12.86    6.03
   1  -1  18    9.10    6.58
   2  -1  18   29.45    9.17
   2  -1  18   11.63    6.96
   2  -1  18   22.73    6.21
   2  -1  18   18.26    6.73
   2  -1  18   16.03    6.02
   2  -1  18   18.20    7.10
   2  -1  18   21.55    7.09
   2  -1  18    4.89    6.42
   2  -1  18   23.51    7.07
   3  -1  18    0.49    5.29
   3  -1  18    4.03    6.52
   3  -1  18   -3.07    5.59
   3  -1  18    4.01    6.19
   3  -1  18   -0.52    6.17
   3  -1  18   -0.12    8.21
   3  -1  18    3.10    5.18
   3  -1  18    1.94    5.72
   3  -1  18    2.80    6.55
   4  -1  18   -3.14    5.95
   4  -1  18    0.16    6.66
   4  -1  18   -3.22    9.57
   4  -1  18   -5.09    5.62
   4  -1  18    8.26    7.03
   4  -1  18    4.32    6.11
   4  -1  18   -9.50    6.27
   5  -1  18   40.94    9.43
   5  -1  18   34.70    9.19
   5  -1  18   28.78    8.06
   5  -1  18   32.81    8.85
   5  -1  18   45.89    9.79
   6  -1  18   -7.01    7.00
   6  -1  18    4.66    7.87
  -6  -2  18   70.27   13.27
  -6  -2  18   57.55   12.39
  -6  -2  18   34.36   11.27
  -6  -2  18   51.52   11.71
  -5  -2  18   12.58    8.40
  -5  -2  18    0.72    8.02
  -5  -2  18   10.08    8.39
  -5  -2  18   15.18    8.93
  -4  -2  18   -3.66    6.71
  -4  -2  18   20.88    8.60
  -4  -2  18    3.30    7.04
  -4  -2  18    5.86    8.02
  -4  -2  18   20.48    8.18
  -3  -2  18   -8.58    5.89
  -3  -2  18    4.56    6.48
  -3  -2  18   -3.46    6.04
  -3  -2  18    3.32    7.05
  -3  -2  18    4.88    7.02
  -2  -2  18  219.45   17.18
  -2  -2  18  248.61   15.89
  -2  -2  18  192.92   16.25
  -2  -2  18  233.06   17.65
  -2  -2  18  202.52   16.94
  -2  -2  18  214.45   17.65
  -1  -2  18    2.16    6.29
  -1  -2  18    8.55    5.66
  -1  -2  18    4.05    5.87
  -1  -2  18   -3.85    6.05
  -1  -2  18    1.76    6.36
  -1  -2  18    5.43    5.42
  -1  -2  18    6.84    6.51
  -1  -2  18    8.51    5.55
   0  -2  18   49.43    8.03
   0  -2  18   54.71    8.96
   0  -2  18   32.78    8.05
   0  -2  18   46.37    7.59
   0  -2  18   55.62    8.43
   0  -2  18   49.35    7.38
   0  -2  18   34.97    8.35
   0  -2  18   51.16    9.00
   1  -2  18   67.40    9.42
   1  -2  18   80.03    9.86
   1  -2  18   92.70    9.48
   1  -2  18   57.34    7.94
   1  -2  18   57.03    9.45
   1  -2  18   71.79    9.92
   1  -2  18   58.67    9.33
   1  -2  18   63.25    8.54
   2  -2  18   64.43    8.55
   2  -2  18   65.01    9.29
   2  -2  18   52.50    9.37
   2  -2  18   70.06    9.45
   2  -2  18   46.22    9.03
   2  -2  18   73.29    8.56
   2  -2  18   79.14   11.66
   2  -2  18   91.33   10.45
   2  -2  18   69.10    9.94
   3  -2  18    0.98    5.50
   3  -2  18    2.59    5.20
   3  -2  18    5.21    6.46
   3  -2  18    6.42    8.65
   3  -2  18   -1.60    5.97
   3  -2  18    0.56    6.16
   3  -2  18    9.38    6.72
   3  -2  18    5.38    6.70
   4  -2  18   14.81    7.96
   4  -2  18   21.28    7.99
   4  -2  18   21.11    7.09
   4  -2  18   25.68    8.16
   4  -2  18   34.89    9.02
   4  -2  18   32.50   11.31
   5  -2  18   33.26    9.52
   5  -2  18   26.42    9.01
   5  -2  18   52.22   10.62
   5  -2  18   49.66    9.75
   6  -2  18   23.43    9.46
   6  -2  18    4.17    8.00
   6  -2  18    8.52    8.22
  -6  -3  18  -14.37    7.94
  -6  -3  18    2.38    9.25
  -6  -3  18    8.78    8.48
  -6  -3  18   -0.74    8.22
  -5  -3  18   30.32    9.56
  -5  -3  18   27.21    9.95
  -5  -3  18    3.06    8.45
  -5  -3  18   31.35    9.93
  -4  -3  18    2.89    7.61
  -4  -3  18   17.45    8.47
  -4  -3  18   17.83    8.69
  -4  -3  18   15.06    8.75
  -3  -3  18   56.43   10.69
  -3  -3  18   81.33   11.62
  -3  -3  18  101.94   12.03
  -3  -3  18   93.21   11.04
  -3  -3  18   80.62   11.55
  -2  -3  18   12.37    6.79
  -2  -3  18   19.39    7.71
  -2  -3  18   15.86    7.49
  -2  -3  18    5.80    6.69
  -2  -3  18   15.61    7.60
  -2  -3  18   10.41    5.93
  -1  -3  18  203.76   14.41
  -1  -3  18  150.69   15.26
  -1  -3  18  200.94   16.06
  -1  -3  18  215.80   16.60
  -1  -3  18  212.88   16.88
  -1  -3  18  199.27   15.98
   0  -3  18    2.84    5.18
   0  -3  18   11.41    5.75
   0  -3  18    6.75    5.93
   0  -3  18   16.50    6.45
   0  -3  18    6.92    6.36
   0  -3  18    7.61    6.62
   0  -3  18   12.78    6.92
   0  -3  18    3.76    6.41
   1  -3  18  292.23   20.30
   1  -3  18  295.42   19.17
   1  -3  18  279.79   20.80
   1  -3  18  320.52   21.25
   1  -3  18  305.63   18.58
   1  -3  18  320.16   19.28
   1  -3  18  295.14   20.41
   1  -3  18  268.03   20.08
   2  -3  18   -0.54    5.35
   2  -3  18    9.27    6.19
   2  -3  18    5.99    6.58
   2  -3  18    1.83    6.20
   2  -3  18    5.14    6.97
   2  -3  18    3.22    6.27
   2  -3  18    1.97    5.79
   2  -3  18    8.15    5.89
   2  -3  18    2.31    7.39
   3  -3  18   29.95    9.85
   3  -3  18   20.29    6.62
   3  -3  18   21.73    7.88
   3  -3  18   17.21    7.67
   3  -3  18   28.62    7.75
   3  -3  18   19.00    8.29
   3  -3  18   12.00    7.50
   4  -3  18   13.16    7.58
   4  -3  18    8.67    7.77
   4  -3  18   15.25    8.09
   4  -3  18   17.85    8.08
   5  -3  18    0.11    7.23
   5  -3  18   11.91    8.73
   5  -3  18    6.71    7.61
   5  -3  18   14.60    8.00
   6  -3  18   -2.82    7.52
   6  -3  18   -3.52    8.78
   6  -3  18    0.25    7.99
   6  -3  18   -6.34    7.12
  -6  -4  18   53.85   12.29
  -6  -4  18   41.21   11.47
  -6  -4  18   36.61   11.06
  -6  -4  18    8.25    9.94
  -5  -4  18   14.31    8.54
  -5  -4  18   15.65    9.21
  -5  -4  18   21.90    9.73
  -5  -4  18   18.96    8.77
  -4  -4  18   21.09    9.03
  -4  -4  18   -3.20    7.25
  -4  -4  18    7.66    8.00
  -4  -4  18   10.90    8.37
  -3  -4  18    4.82    6.78
  -3  -4  18    6.67    7.27
  -3  -4  18   -3.84    6.34
  -3  -4  18   -1.43    6.66
  -3  -4  18    7.05    7.24
  -2  -4  18   93.02   11.83
  -2  -4  18  104.74   11.37
  -2  -4  18   84.20   11.24
  -2  -4  18  105.61   12.19
  -2  -4  18   89.60   11.83
  -1  -4  18   43.09    8.78
  -1  -4  18   47.85    7.72
  -1  -4  18   46.18    8.98
  -1  -4  18   41.05    8.48
  -1  -4  18   45.13    9.37
  -1  -4  18   43.00    8.93
   0  -4  18   14.09    6.02
   0  -4  18   26.96    7.77
   0  -4  18   18.11    7.58
   0  -4  18   15.70    6.97
   0  -4  18   18.30    7.51
   0  -4  18   26.73    7.94
   1  -4  18    0.08    6.10
   1  -4  18   -5.61    5.79
   1  -4  18    2.87    5.36
   1  -4  18    4.07    6.54
   1  -4  18   12.77    7.13
   1  -4  18    3.91    6.48
   1  -4  18    3.87    6.08
   2  -4  18   23.09    8.03
   2  -4  18   26.81    7.93
   2  -4  18   25.49    6.65
   2  -4  18   17.93    7.25
   2  -4  18   30.53    8.93
   2  -4  18   43.16    9.52
   2  -4  18   18.53    7.98
   3  -4  18    0.27    6.73
   3  -4  18    0.72    6.37
   3  -4  18   13.64    7.36
   3  -4  18    4.31    5.59
   3  -4  18    1.48    6.27
   3  -4  18    3.55    8.08
   3  -4  18    1.53    7.05
   4  -4  18  -12.46    6.02
   4  -4  18    7.91    7.19
   4  -4  18   -2.89    6.94
   4  -4  18   -2.90    7.22
   4  -4  18   -6.58    6.52
   5  -4  18    5.06    8.27
   5  -4  18   -7.83    6.73
   5  -4  18   14.60    8.38
   5  -4  18   30.05    8.75
   6  -4  18    7.44    8.66
   6  -4  18    7.52    8.93
   6  -4  18    1.66    9.24
   6  -4  18    0.41    8.06
  -6  -5  18   -4.29    8.81
  -6  -5  18    7.96    9.15
  -6  -5  18  -11.65    8.67
  -6  -5  18   -2.37    7.82
  -5  -5  18   18.13    9.37
  -5  -5  18   29.75   10.48
  -5  -5  18   31.22   10.49
  -5  -5  18   28.25    9.78
  -4  -5  18   46.83   10.60
  -4  -5  18   45.30   10.38
  -4  -5  18   44.32   10.41
  -4  -5  18   32.14    9.82
  -3  -5  18   60.89   10.80
  -3  -5  18   74.81   11.29
  -3  -5  18   59.74   10.72
  -3  -5  18   48.51   10.03
  -2  -5  18   23.60    7.63
  -2  -5  18   10.63    7.76
  -2  -5  18   12.91    7.46
  -2  -5  18   17.88    7.81
  -2  -5  18   21.56    8.06
  -1  -5  18   13.82    7.40
  -1  -5  18   15.86    7.69
  -1  -5  18   11.87    6.70
  -1  -5  18   21.85    7.94
  -1  -5  18    3.59    6.77
   0  -5  18   -0.49    6.47
   0  -5  18    1.05    5.24
   0  -5  18    5.87    6.35
   0  -5  18    2.12    6.68
   0  -5  18    0.63    6.15
   0  -5  18    2.63    6.64
   1  -5  18   62.72    9.52
   1  -5  18   45.04    8.48
   1  -5  18   41.50    7.53
   1  -5  18   43.23    9.24
   1  -5  18   43.61    9.01
   1  -5  18   44.58    9.45
   1  -5  18   34.00    8.80
   2  -5  18   10.32    7.71
   2  -5  18   15.74    7.66
   2  -5  18   22.55    7.48
   2  -5  18   15.18    7.81
   2  -5  18    6.31    6.98
   2  -5  18   12.18    7.67
   3  -5  18   46.57    9.35
   3  -5  18   47.28   10.11
   3  -5  18   41.63   10.22
   3  -5  18   41.22    9.28
   3  -5  18   39.33    9.38
   3  -5  18   38.55    9.14
   4  -5  18   20.59    8.30
   4  -5  18    4.21    7.51
   4  -5  18    7.68    7.58
   4  -5  18   -5.39    7.59
   4  -5  18    3.36    6.78
   5  -5  18   13.74    8.71
   5  -5  18   12.41    8.51
   5  -5  18    1.32    8.39
   5  -5  18    6.94    7.54
   6  -5  18    9.44    9.90
   6  -5  18   13.51    9.28
   6  -5  18    8.06    9.01
  -6  -6  18   26.13   10.42
  -6  -6  18   29.85   11.11
  -6  -6  18   15.76   10.50
  -6  -6  18   19.23   10.03
  -5  -6  18   32.18   10.20
  -5  -6  18   23.05   10.10
  -5  -6  18   19.14    9.85
  -5  -6  18   21.98    9.58
  -4  -6  18   17.71    8.91
  -4  -6  18    1.70    7.17
  -4  -6  18   -2.31    6.81
  -4  -6  18    3.85    8.16
  -3  -6  18    8.18    7.69
  -3  -6  18   16.06    7.95
  -3  -6  18    0.55    7.57
  -3  -6  18    6.48    7.66
  -2  -6  18   50.70    9.25
  -2  -6  18   58.06   10.06
  -2  -6  18   36.36    9.49
  -2  -6  18   37.30    9.28
  -2  -6  18   30.68    8.68
  -1  -6  18   26.45    7.88
  -1  -6  18   20.48    7.69
  -1  -6  18   28.25    8.23
  -1  -6  18   32.40    8.65
  -1  -6  18   20.17    8.12
   0  -6  18   -0.30    6.57
   0  -6  18    7.13    6.71
   0  -6  18    5.91    6.27
   0  -6  18   11.45    7.08
   0  -6  18    3.23    6.88
   1  -6  18    0.15    7.14
   1  -6  18   10.96    7.43
   1  -6  18    1.30    6.72
   1  -6  18    7.76    6.52
   1  -6  18   19.54    7.46
   1  -6  18    9.12    7.11
   2  -6  18   26.88    8.58
   2  -6  18   61.73   10.31
   2  -6  18   22.33    8.24
   2  -6  18   41.69    8.62
   2  -6  18   27.04    8.96
   2  -6  18   37.27    9.47
   3  -6  18   -1.26    7.57
   3  -6  18   23.03    8.30
   3  -6  18   17.35    8.09
   3  -6  18    0.89    7.00
   3  -6  18    3.63    7.35
   4  -6  18   -2.60    7.91
   4  -6  18    8.04    8.04
   4  -6  18  -11.62    6.98
   4  -6  18    3.11    7.70
   4  -6  18   -4.62    6.87
   5  -6  18    5.08    7.98
   5  -6  18   -9.36    8.17
   5  -6  18    1.47    7.78
  -6  -7  18    2.18    9.76
  -6  -7  18   -2.24    8.66
  -6  -7  18    0.04    8.94
  -6  -7  18   17.34   10.64
  -5  -7  18    7.94    8.47
  -5  -7  18    2.80    8.64
  -5  -7  18   13.85    9.00
  -5  -7  18   27.22   10.11
  -4  -7  18   30.24   10.11
  -4  -7  18   16.33    8.88
  -4  -7  18   33.86   10.11
  -4  -7  18   22.72    8.83
  -3  -7  18    8.94    7.74
  -3  -7  18    9.65    8.04
  -3  -7  18    8.10    7.64
  -3  -7  18   11.86    8.05
  -2  -7  18    8.55    7.22
  -2  -7  18    8.77    7.53
  -2  -7  18    8.22    7.79
  -2  -7  18   24.88    8.48
  -1  -7  18    2.74    6.87
  -1  -7  18    5.83    7.03
  -1  -7  18    2.18    6.70
  -1  -7  18    1.66    6.46
  -1  -7  18   -0.41    6.83
   0  -7  18   16.58    6.90
   0  -7  18   13.29    7.96
   0  -7  18   23.64    8.13
   0  -7  18   31.17    8.84
   0  -7  18   18.17    7.65
   1  -7  18   10.59    7.80
   1  -7  18    8.08    7.39
   1  -7  18   22.54    8.28
   1  -7  18   19.77    7.23
   1  -7  18    0.12    6.75
   1  -7  18   14.28    6.83
   2  -7  18    6.19    6.65
   2  -7  18   -3.40    7.01
   2  -7  18   -1.87    6.53
   2  -7  18   -2.11    6.83
   2  -7  18   -3.28    6.69
   2  -7  18   -3.20    6.86
   3  -7  18   28.64    9.09
   3  -7  18   21.37    8.17
   3  -7  18   12.66    8.06
   3  -7  18   13.77    8.13
   3  -7  18   18.84    9.14
   4  -7  18   16.02    8.82
   4  -7  18   11.18    9.00
   4  -7  18   28.75    9.71
   4  -7  18   14.93    9.16
   5  -7  18   27.66    9.84
   5  -7  18    7.48    8.93
   5  -7  18   14.77    9.77
   5  -7  18    4.57    8.78
  -5  -8  18   53.49   12.15
  -5  -8  18   49.26   11.30
  -5  -8  18   51.85   12.03
  -5  -8  18   41.45   10.75
  -4  -8  18   -0.60    7.28
  -4  -8  18    8.97    7.95
  -4  -8  18  -13.61    6.89
  -4  -8  18  -10.71    6.90
  -3  -8  18    7.61    8.27
  -3  -8  18   -0.78    7.42
  -3  -8  18    5.91    7.75
  -3  -8  18   -0.23    7.26
  -2  -8  18   37.93    9.40
  -2  -8  18   35.53    9.55
  -2  -8  18   33.34    9.19
  -2  -8  18   36.08    9.67
  -1  -8  18   13.23    8.07
  -1  -8  18   15.61    8.08
  -1  -8  18   15.98    7.97
  -1  -8  18    8.94    7.51
   0  -8  18   10.49    7.53
   0  -8  18   16.46    7.88
   0  -8  18    9.00    6.57
   0  -8  18   12.78    7.97
   0  -8  18   17.29    7.90
   1  -8  18   -0.75    5.84
   1  -8  18   10.72    7.78
   1  -8  18    3.77    7.02
   1  -8  18   -3.08    7.02
   1  -8  18   -1.78    6.01
   1  -8  18   -7.35    6.56
   2  -8  18   13.40    8.25
   2  -8  18    9.60    8.54
   2  -8  18    8.26    6.91
   2  -8  18    8.04    7.91
   2  -8  18   21.53    8.13
   2  -8  18   31.63    8.80
   3  -8  18   14.30    8.86
   3  -8  18   19.12    9.02
   3  -8  18   11.99    7.97
   3  -8  18   29.12    9.21
   4  -8  18    1.15    8.46
   4  -8  18   14.10    8.95
   4  -8  18   -6.22    7.59
   4  -8  18   -2.73    7.34
   5  -8  18    3.72    8.79
   5  -8  18    6.65    8.80
   5  -8  18  -13.23    8.32
   5  -8  18   -1.28    8.24
  -5  -9  18    4.41    9.14
  -5  -9  18    5.73    9.02
  -5  -9  18    5.75    8.26
  -5  -9  18   15.09    9.19
  -4  -9  18   35.61   10.38
  -4  -9  18    7.16    8.41
  -4  -9  18   28.88   10.13
  -4  -9  18   28.43   10.13
  -3  -9  18   26.33    9.28
  -3  -9  18   22.77    9.28
  -3  -9  18   30.79    9.55
  -3  -9  18   19.15    8.93
  -2  -9  18   24.58    8.69
  -2  -9  18   18.24    8.62
  -2  -9  18   10.14    8.50
  -2  -9  18   16.64    8.21
  -1  -9  18    4.52    7.46
  -1  -9  18   16.14    8.39
  -1  -9  18   12.23    8.11
  -1  -9  18    2.65    7.22
   0  -9  18  101.18   12.80
   0  -9  18   66.64   11.39
   0  -9  18  114.80   13.35
   0  -9  18   91.79   12.40
   1  -9  18   28.55    8.91
   1  -9  18   18.16    8.43
   1  -9  18   21.99    8.41
   1  -9  18    8.41    8.01
   2  -9  18   13.68    8.39
   2  -9  18    8.30    7.89
   2  -9  18   10.03    8.25
   2  -9  18   12.37    8.90
   3  -9  18   19.74    8.97
   3  -9  18    6.21    8.17
   3  -9  18    9.55    8.64
   3  -9  18   18.97    9.05
   4  -9  18   37.32   11.35
   4  -9  18   21.70    9.77
   4  -9  18   63.64   12.00
   4  -9  18   44.61   11.27
   5  -9  18    7.36    8.95
   5  -9  18   -3.90    8.48
   5  -9  18   -4.66    8.54
   5  -9  18    3.20    9.81
  -5 -10  18    5.02    9.11
  -5 -10  18    0.74    9.41
  -5 -10  18   15.42    9.33
  -5 -10  18    4.32    8.72
  -4 -10  18   -0.13    7.36
  -4 -10  18   -0.38    8.54
  -4 -10  18   14.80    8.83
  -4 -10  18    1.96    8.33
  -3 -10  18   18.23    8.95
  -3 -10  18    2.04    8.08
  -3 -10  18   22.27    9.25
  -3 -10  18   22.13    9.10
  -2 -10  18   14.47    8.56
  -2 -10  18   15.22    8.67
  -2 -10  18   14.06    8.77
  -2 -10  18   18.03    9.10
  -1 -10  18   45.08   10.34
  -1 -10  18   34.42   10.16
  -1 -10  18   46.75   10.07
  -1 -10  18   41.89   10.09
   0 -10  18    1.43    7.12
   0 -10  18    8.84    7.75
   0 -10  18    1.64    7.47
   0 -10  18   11.50    7.54
   1 -10  18   14.30    8.59
   1 -10  18    8.90    8.09
   1 -10  18   17.24    8.65
   1 -10  18   20.65    8.83
   2 -10  18   23.45    9.15
   2 -10  18   28.21    9.51
   2 -10  18    7.51    8.15
   2 -10  18   27.18    9.49
   3 -10  18   21.55    9.86
   3 -10  18   17.63    9.31
   3 -10  18   24.83    9.36
   3 -10  18    9.89    8.93
   4 -10  18    3.74    8.22
   4 -10  18    5.24    9.01
   4 -10  18    0.79    7.96
   4 -10  18    4.06    8.97
  -5 -11  18   -2.49    9.69
  -5 -11  18  -12.96    8.38
  -5 -11  18  -10.18    7.60
  -5 -11  18    7.05    9.69
  -5 -11  18    6.77    9.43
  -4 -11  18   13.79    9.77
  -4 -11  18   27.41    9.79
  -4 -11  18   27.30   10.08
  -4 -11  18   19.05   10.05
  -3 -11  18   -2.71    8.33
  -3 -11  18   -8.18    7.40
  -3 -11  18    1.65    7.54
  -3 -11  18    5.69    7.92
  -2 -11  18    3.80    7.76
  -2 -11  18    6.65    8.61
  -2 -11  18    1.43    7.52
  -2 -11  18    2.51    7.97
  -1 -11  18   10.96    8.04
  -1 -11  18   12.33    8.45
  -1 -11  18   10.43    8.08
  -1 -11  18   -4.42    7.01
   0 -11  18   28.69    9.26
   0 -11  18   22.49    9.45
   0 -11  18   20.43    8.97
   0 -11  18   34.56    9.59
   1 -11  18   16.60    8.96
   1 -11  18   -0.76    7.30
   1 -11  18   -6.43    6.87
   1 -11  18   10.65    7.97
   2 -11  18   -0.44    7.90
   2 -11  18    2.47    8.05
   2 -11  18    5.46    8.88
   2 -11  18    4.72    8.14
   3 -11  18   18.68   10.06
   3 -11  18   -1.34    7.86
   3 -11  18   11.07    9.32
   3 -11  18   -6.62    7.82
   4 -11  18   29.50   10.81
   4 -11  18   19.86    9.96
   4 -11  18   37.00   11.22
   4 -11  18   25.28   11.49
  -4 -12  18   -1.91    7.67
  -4 -12  18   -8.58    8.42
  -4 -12  18   18.60    9.81
  -4 -12  18   15.08    9.53
  -3 -12  18   23.56    9.86
  -3 -12  18   26.52    9.91
  -3 -12  18    9.13    8.27
  -3 -12  18   -0.42    8.05
  -2 -12  18  -13.07    6.91
  -2 -12  18    6.11    8.32
  -2 -12  18   -4.16    7.23
  -2 -12  18   -2.69    7.26
  -1 -12  18   50.54   10.86
  -1 -12  18   48.01   10.95
  -1 -12  18   33.54    9.88
  -1 -12  18   32.18   10.54
   0 -12  18   11.48    8.25
   0 -12  18   -4.27    7.32
   0 -12  18    1.83    7.03
   0 -12  18  -13.18    7.82
   1 -12  18   10.52    9.18
   1 -12  18   22.41    9.01
   1 -12  18   25.97    9.54
   1 -12  18   12.74    8.94
   2 -12  18   -2.09    8.28
   2 -12  18    0.52    7.62
   2 -12  18   -5.04    7.81
   2 -12  18    7.60    9.36
   3 -12  18   70.35   12.77
   3 -12  18   50.46   11.85
   3 -12  18   55.54   12.11
   3 -12  18   60.36   12.74
   4 -12  18   12.03    9.34
   4 -12  18   -8.21    8.00
   4 -12  18    1.01   10.20
   4 -12  18    9.69    9.49
  -4 -13  18   12.34    9.32
  -4 -13  18   34.40   11.63
  -4 -13  18   31.51   10.69
  -3 -13  18    8.59    8.51
  -3 -13  18   11.70    8.20
  -3 -13  18    6.78    9.09
  -3 -13  18    9.40    8.70
  -2 -13  18  -10.40    7.17
  -2 -13  18    7.28    8.86
  -2 -13  18   10.41    8.98
  -2 -13  18    3.12    7.56
  -1 -13  18   -6.83    7.18
  -1 -13  18  -15.94    6.35
  -1 -13  18    9.34    8.37
  -1 -13  18   -8.24    7.63
   0 -13  18   78.56   12.48
   0 -13  18   77.94   12.59
   0 -13  18   40.74   10.82
   0 -13  18   63.52   12.31
   1 -13  18   -0.57    7.67
   1 -13  18    2.77    7.65
   1 -13  18    1.60    8.52
   1 -13  18    3.19    8.03
   2 -13  18    8.53    9.25
   2 -13  18  -11.89    8.63
   2 -13  18    5.82    8.72
   2 -13  18    4.27    8.27
   3 -13  18   -2.58    8.04
   3 -13  18   20.40   11.26
   3 -13  18   -2.23    8.56
   3 -13  18   12.48    9.32
  -3 -14  18    8.11    8.63
  -3 -14  18   15.99    9.63
  -3 -14  18   31.89    9.87
  -3 -14  18   10.71    9.65
  -2 -14  18    1.74    8.40
  -2 -14  18   -0.11    7.89
  -2 -14  18   10.50    9.34
  -2 -14  18  -10.92    7.16
  -1 -14  18   13.28    9.59
  -1 -14  18   26.48    9.62
  -1 -14  18   26.61    9.86
  -1 -14  18   34.44   11.04
   0 -14  18    5.48    8.30
   0 -14  18    1.42    8.35
   0 -14  18   15.67    9.83
   0 -14  18   -7.75    7.14
   1 -14  18    6.33    8.99
   1 -14  18   -1.52    8.19
   1 -14  18   17.06    9.39
   1 -14  18   -4.44    8.40
   2 -14  18   -5.63    8.80
   2 -14  18   -2.62    8.42
   2 -14  18   -5.52    7.83
   2 -14  18   -2.74    8.92
   3 -14  18   26.86   11.30
   3 -14  18   26.59   10.72
   3 -14  18   13.09   10.09
   3 -14  18   14.05   10.28
  -2 -15  18    3.58    9.59
  -2 -15  18   14.02    9.72
  -2 -15  18   18.85    9.24
  -1 -15  18   -0.31    8.08
  -1 -15  18  -10.31    7.76
  -1 -15  18   15.37    9.84
  -1 -15  18    5.29    8.13
   0 -15  18    6.19    8.63
   0 -15  18   34.10   11.18
   0 -15  18   35.90   10.63
   0 -15  18   26.34   10.48
   1 -15  18   11.84    9.82
   1 -15  18   12.15    9.21
   1 -15  18   -5.55    7.94
   1 -15  18   -4.21    8.33
   2 -15  18   -0.77    8.87
   2 -15  18  -16.26    7.70
   2 -15  18  -17.33    8.72
   2 -15  18   -9.47    8.81
  -1 -16  18    5.98    9.95
  -1 -16  18    1.20    9.33
  -1 -16  18   20.46    9.91
   0 -16  18    3.86    9.07
   0 -16  18    7.84    9.36
   0 -16  18   -8.03    8.88
   0 -16  18    0.83    8.50
   0  17  17    0.96    4.16
  -2  16  17   12.25    6.85
  -2  16  17   17.11    6.30
  -2  16  17   12.53    6.02
  -2  16  17   11.24    6.14
  -2  16  17    9.70    6.13
  -1  16  17   -3.66    4.18
  -1  16  17   -1.12    5.12
  -1  16  17    8.31    5.06
  -1  16  17    5.09    5.17
  -1  16  17    8.95    5.16
   0  16  17   25.72    5.17
   0  16  17   26.89    5.25
   0  16  17   27.05    5.65
   1  16  17    9.43    4.28
   1  16  17   16.42    3.96
   1  16  17    9.95    3.67
   1  16  17   20.46    4.20
   2  16  17   -1.41    2.90
   2  16  17    4.64    3.10
  -3  15  17   39.20    8.64
  -3  15  17    8.00    7.59
  -3  15  17   18.40    7.11
  -3  15  17   13.90    7.08
  -3  15  17   16.83    7.09
  -2  15  17   -6.66    5.03
  -2  15  17   -1.62    5.20
  -2  15  17   -5.71    5.33
  -2  15  17   -5.25    5.63
  -2  15  17   12.79    6.04
  -1  15  17    1.18    4.64
  -1  15  17    6.37    4.05
  -1  15  17   -5.60    4.98
  -1  15  17    4.79    4.81
  -1  15  17   -2.24    4.61
   0  15  17    4.39    4.24
   0  15  17    1.32    3.97
   0  15  17    5.62    4.06
   0  15  17    0.91    4.50
   1  15  17   35.01    4.75
   1  15  17   38.67    5.06
   1  15  17   31.71    4.50
   1  15  17   25.85    4.92
   2  15  17   -3.10    2.53
   2  15  17    3.03    2.81
   2  15  17   -1.88    3.02
   2  15  17    0.91    3.16
   2  15  17   10.94   10.56
   3  15  17   -2.38    2.82
   3  15  17    1.68    3.51
   3  15  17    1.31    3.30
   3  15  17    0.70    2.65
  -4  14  17    7.07    7.81
  -4  14  17    0.23    8.05
  -4  14  17    4.70    8.31
  -3  14  17   -5.89    5.81
  -3  14  17   -1.85    6.02
  -3  14  17   13.38    7.21
  -3  14  17   -0.58    6.06
  -3  14  17    2.04    6.38
  -2  14  17   40.22    7.34
  -2  14  17   38.11    7.71
  -2  14  17   45.20    8.08
  -2  14  17   32.85    6.59
  -2  14  17   31.50    6.98
  -1  14  17    3.46    3.96
  -1  14  17    3.70    4.80
  -1  14  17    1.47    4.95
  -1  14  17   -4.57    4.33
  -1  14  17    5.05    5.15
   0  14  17   12.08    4.56
   0  14  17   18.12    4.98
   0  14  17   27.22    5.30
   0  14  17   10.75    4.49
   0  14  17   20.47    4.94
   1  14  17   15.90    3.78
   1  14  17   16.41    3.93
   1  14  17   11.61    4.04
   1  14  17   11.35    4.11
   2  14  17   49.09    5.29
   2  14  17   54.39    4.83
   2  14  17   57.99    5.37
   2  14  17   49.24    4.80
   2  14  17   66.64   13.41
   3  14  17    0.94    3.13
   3  14  17   -3.80    3.32
   3  14  17    5.62    3.02
   3  14  17   -2.91    3.60
   3  14  17  -10.75    9.50
  -4  13  17   -7.04    7.18
  -4  13  17   -0.85    7.19
  -4  13  17   -9.30    5.83
  -3  13  17   35.23    7.59
  -3  13  17   38.76    8.46
  -3  13  17   22.45    7.02
  -3  13  17   21.99    7.95
  -3  13  17   32.87    7.82
  -2  13  17    5.05    5.31
  -2  13  17    3.31    5.24
  -2  13  17   -1.55    5.06
  -2  13  17    8.27    5.79
  -2  13  17   -1.46    5.67
  -1  13  17   15.30    5.17
  -1  13  17   15.95    5.47
  -1  13  17    9.70    4.14
  -1  13  17    9.45    4.85
  -1  13  17   13.51    5.63
   0  13  17    6.86    4.06
   0  13  17    3.48    3.93
   0  13  17    5.87    4.06
   0  13  17    1.58    4.17
   0  13  17   -0.18    4.16
   1  13  17   68.69    6.47
   1  13  17   63.70    5.98
   1  13  17   66.20    6.19
   1  13  17   76.13    6.75
   1  13  17   78.77    6.73
   2  13  17    8.43    3.55
   2  13  17   13.76   10.14
   2  13  17    4.61    3.16
   2  13  17    8.21    3.37
   2  13  17    7.35    3.74
   3  13  17   -0.64   10.09
   3  13  17    9.15    4.03
   3  13  17   12.91    3.52
   3  13  17    4.39    3.96
   3  13  17   11.22    3.71
   4  13  17    5.83    4.29
   4  13  17    1.84    3.79
   4  13  17   -0.19    4.14
  -5  12  17   -4.94    7.63
  -5  12  17  -13.98    7.11
  -4  12  17   13.00    7.24
  -4  12  17    7.94    7.66
  -4  12  17    3.09    7.02
  -3  12  17   10.63    6.44
  -3  12  17    9.77    6.82
  -3  12  17   -2.74    5.63
  -3  12  17    9.74    6.23
  -3  12  17    9.04    6.65
  -2  12  17   24.15    6.86
  -2  12  17   43.83    6.70
  -2  12  17   33.23    6.84
  -2  12  17   34.36    6.73
  -2  12  17   25.81    7.07
  -1  12  17    5.14    3.89
  -1  12  17    1.68    4.27
  -1  12  17   -1.45    4.71
  -1  12  17    8.13    4.94
  -1  12  17    4.12    5.02
   0  12  17   12.92    4.74
   0  12  17    8.09    4.34
   0  12  17    4.73    4.05
   0  12  17    6.86    4.46
   0  12  17   11.85    4.53
   1  12  17    1.09    3.18
   1  12  17    0.29    3.67
   1  12  17    3.07    3.48
   1  12  17    3.38    3.70
   1  12  17    3.36    3.68
   2  12  17   17.63    3.98
   2  12  17   25.17    4.59
   2  12  17   22.62    3.96
   2  12  17   22.85    4.33
   2  12  17   19.23   10.10
   2  12  17   25.94    4.21
   3  12  17   -1.43    3.57
   3  12  17   -0.45    3.29
   3  12  17   -2.34    3.88
   3  12  17    0.69    9.42
   3  12  17    2.94    3.85
   4  12  17   11.28    4.26
   4  12  17    8.26    4.41
   4  12  17    0.54    4.39
  -5  11  17   -1.75    7.77
  -5  11  17    0.48    7.56
  -4  11  17    5.16    7.03
  -4  11  17    0.03    7.20
  -4  11  17    1.54    6.58
  -3  11  17   78.54    9.37
  -3  11  17   62.90    8.50
  -3  11  17   61.00    9.69
  -3  11  17   57.04    8.61
  -3  11  17   40.58    8.77
  -2  11  17   -0.21    5.59
  -2  11  17   -3.14    4.72
  -2  11  17   -6.55    4.46
  -2  11  17   -8.11    4.73
  -2  11  17   -5.32    5.02
  -1  11  17   -5.78    4.36
  -1  11  17   -3.06    4.67
  -1  11  17   -3.08    4.14
  -1  11  17    1.38    4.55
  -1  11  17   -2.27    4.60
  -1  11  17    5.53    3.87
   0  11  17   -3.84    3.78
   0  11  17    6.62    4.41
   0  11  17    9.43    4.09
   0  11  17    3.94    4.35
   0  11  17    7.72    4.34
   1  11  17   73.45    7.33
   1  11  17   82.76    7.60
   1  11  17   96.73    7.27
   1  11  17   83.07    7.07
   1  11  17  104.05    8.11
   2  11  17   -1.66    3.07
   2  11  17    1.33    3.72
   2  11  17   10.30    9.34
   2  11  17   -4.68    3.30
   2  11  17   -4.05    3.61
   2  11  17    0.74    3.64
   3  11  17   18.52    4.74
   3  11  17   17.89    4.16
   3  11  17   18.69    4.37
   3  11  17    6.31    3.61
   3  11  17   15.10    4.59
   3  11  17    3.25    9.74
   4  11  17   -1.25    4.31
   4  11  17    3.75    4.10
   4  11  17    3.67    9.92
   4  11  17   -0.82    4.02
   4  11  17   15.69    4.83
   5  11  17   37.14    6.60
   5  11  17   41.82    6.88
   5  11  17   20.36    5.62
   5  11  17   31.63    6.70
  -5  10  17   33.08    9.64
  -5  10  17   16.92    8.25
  -5  10  17   12.99    8.54
  -4  10  17   33.05    8.87
  -4  10  17   33.41    8.52
  -4  10  17   25.99    7.68
  -4  10  17   19.73    7.90
  -3  10  17    7.22    6.10
  -3  10  17   -6.09    5.13
  -3  10  17    7.93    6.69
  -3  10  17   -1.64    5.64
  -3  10  17   -1.07    6.11
  -2  10  17    8.20    5.26
  -2  10  17   10.88    6.32
  -2  10  17   18.59    5.65
  -2  10  17   17.75    6.13
  -2  10  17   19.20    6.35
  -1  10  17   -1.21    4.90
  -1  10  17    2.33    4.36
  -1  10  17   -2.22    4.53
  -1  10  17   -2.52    3.73
  -1  10  17   -0.82    4.77
  -1  10  17   -0.41    4.71
   0  10  17   14.38    4.75
   0  10  17   20.69    4.74
   0  10  17    6.85    4.80
   0  10  17   23.21    5.19
   0  10  17   12.92    3.11
   0  10  17    1.92    3.93
   1  10  17   40.22    5.57
   1  10  17   39.67    5.92
   1  10  17   42.03    5.21
   1  10  17   41.41    5.27
   1  10  17   46.75    5.89
   2  10  17    5.21    3.75
   2  10  17   -0.91    7.97
   2  10  17   -0.38    3.82
   2  10  17    5.64    3.94
   2  10  17    4.14    3.52
   2  10  17    2.88    3.83
   3  10  17   23.89    5.16
   3  10  17   17.32    4.38
   3  10  17   21.67    4.92
   3  10  17   22.42    4.85
   3  10  17   21.88    4.95
   3  10  17   30.87   11.17
   4  10  17    9.67    4.35
   4  10  17   19.52   11.42
   4  10  17    7.15    4.62
   4  10  17    7.27    4.83
   4  10  17   -0.11    4.34
   5  10  17    7.54    5.07
   5  10  17    2.68    5.07
   5  10  17    8.31    5.54
   5  10  17    3.11    5.06
  -6   9  17   -6.51    8.11
  -6   9  17   -0.14    8.57
  -6   9  17   13.68    8.63
  -6   9  17    8.25    8.75
  -5   9  17   -3.59    7.01
  -5   9  17   -4.86    7.30
  -5   9  17   -3.20    7.43
  -5   9  17    5.86    7.75
  -4   9  17   19.75    8.03
  -4   9  17    7.27    6.81
  -4   9  17    7.59    7.52
  -4   9  17   18.44    7.66
  -4   9  17   20.72    7.54
  -3   9  17  106.21   11.61
  -3   9  17  114.96   11.11
  -3   9  17  111.17   10.78
  -3   9  17  118.27   11.19
  -3   9  17  112.20   12.20
  -3   9  17  136.32   12.53
  -2   9  17    0.37    5.12
  -2   9  17    1.67    4.87
  -2   9  17    4.30    4.97
  -2   9  17    2.58    5.30
  -2   9  17    3.51    5.66
  -1   9  17    3.15    3.99
  -1   9  17    5.29    5.19
  -1   9  17   -3.94    4.73
  -1   9  17    5.04    4.36
  -1   9  17    0.99    4.51
  -1   9  17   -6.52    4.51
   0   9  17   18.45    5.17
   0   9  17   10.03    5.05
   0   9  17   12.95    4.66
   0   9  17   20.62    5.08
   0   9  17   13.30    4.35
   0   9  17   18.27    3.63
   1   9  17   17.37    4.55
   1   9  17   27.12    4.53
   1   9  17   19.07    5.15
   1   9  17   11.40    4.49
   1   9  17   22.23    4.96
   2   9  17    7.97    4.38
   2   9  17    3.64    4.19
   2   9  17    6.47    3.84
   2   9  17    7.45    4.17
   2   9  17    3.14    3.71
   3   9  17    4.93    3.91
   3   9  17    3.38    4.47
   3   9  17    2.24    4.24
   3   9  17    8.15    4.52
   3   9  17   10.01    9.27
   3   9  17    1.51    4.41
   4   9  17   15.42    5.27
   4   9  17   14.57   10.88
   4   9  17   11.10    4.67
   4   9  17   21.46    5.48
   4   9  17   29.56    6.04
   5   9  17    1.56    5.33
   5   9  17    6.90    5.36
   5   9  17    4.09    5.24
   5   9  17    4.36    5.10
  -6   8  17    2.44    9.11
  -6   8  17   13.71    9.15
  -6   8  17   19.12    9.29
  -5   8  17   -0.74    7.54
  -5   8  17   -4.59    6.84
  -5   8  17   17.08    8.25
  -5   8  17   -0.93    6.67
  -4   8  17    7.46    7.20
  -4   8  17   12.45    7.03
  -4   8  17    6.61    6.64
  -4   8  17    8.80    7.07
  -4   8  17   -0.37    6.21
  -3   8  17   11.55    5.84
  -3   8  17   24.83    6.84
  -3   8  17   18.77    7.16
  -3   8  17   16.68    6.42
  -3   8  17    9.92    6.75
  -3   8  17   15.61    6.89
  -3   8  17   21.25    7.48
  -2   8  17   26.37    6.86
  -2   8  17   13.84    5.92
  -2   8  17   28.86    6.24
  -2   8  17   24.41    6.50
  -2   8  17   23.57    6.65
  -2   8  17   24.95    6.95
  -2   8  17   30.29    6.10
  -1   8  17   -1.31    4.91
  -1   8  17    0.97    4.69
  -1   8  17   -0.66    3.99
  -1   8  17   -1.02    4.65
  -1   8  17   -3.83    4.04
  -1   8  17    3.90    4.67
   0   8  17   10.90    5.03
   0   8  17    4.79    4.40
   0   8  17    5.76    3.41
   0   8  17    4.22    4.29
   0   8  17    6.98    4.68
   0   8  17   -0.17    3.76
   1   8  17   -9.42    3.56
   1   8  17   -1.29    2.40
   1   8  17    0.60    4.20
   1   8  17   -2.71    3.76
   1   8  17    3.60    4.35
   1   8  17   -0.21    3.58
   2   8  17   25.38    5.21
   2   8  17   20.35    4.66
   2   8  17   14.97    4.27
   2   8  17   17.49    4.96
   2   8  17   16.08    4.86
   3   8  17   -0.04    3.70
   3   8  17    3.60    4.42
   3   8  17   -2.17    4.25
   3   8  17   -0.64    4.35
   3   8  17   -2.80    8.03
   3   8  17    6.59    4.79
   4   8  17    1.17    4.87
   4   8  17   -4.48    8.76
   4   8  17    2.58    4.67
   4   8  17   -2.16    4.63
   4   8  17    5.12    4.36
   5   8  17   -2.10    5.04
   5   8  17    2.77    4.96
   5   8  17    0.50    5.05
   5   8  17    3.06    5.81
   5   8  17    6.64   11.24
  -6   7  17   14.56    8.86
  -6   7  17   11.05    8.72
  -6   7  17   19.76    9.24
  -5   7  17  -10.58    6.33
  -5   7  17   -6.88    6.90
  -5   7  17   -4.14    7.28
  -5   7  17  -12.24    6.23
  -4   7  17   19.69    7.76
  -4   7  17    8.56    7.28
  -4   7  17   21.78    7.93
  -4   7  17   28.77    7.62
  -4   7  17   22.46    8.14
  -3   7  17    7.50    6.31
  -3   7  17   26.59    7.41
  -3   7  17   13.55    6.40
  -3   7  17   11.84    6.18
  -3   7  17    6.92    5.96
  -3   7  17   13.80    6.77
  -3   7  17   16.91    6.72
  -2   7  17   24.43    6.85
  -2   7  17   17.21    6.31
  -2   7  17   23.15    5.95
  -2   7  17   19.87    6.55
  -2   7  17   14.01    5.58
  -2   7  17   18.22    6.45
  -2   7  17   16.48    6.04
  -1   7  17   -3.44    4.66
  -1   7  17    8.03    5.31
  -1   7  17   -4.45    3.82
  -1   7  17    2.64    5.20
  -1   7  17   -2.24    4.64
  -1   7  17    7.18    4.97
  -1   7  17   -5.44    4.27
  -1   7  17   -4.33    4.02
   0   7  17    7.44    4.59
   0   7  17    9.10    4.84
   0   7  17    1.66    4.34
   0   7  17    2.13    3.49
   0   7  17    8.59    4.30
   0   7  17   -1.37    4.52
   0   7  17    1.94    4.59
   1   7  17    6.67    4.35
   1   7  17    0.27    3.72
   1   7  17    4.27    4.32
   1   7  17    3.93    4.57
   1   7  17   12.58    3.29
   1   7  17   -0.24    4.21
   2   7  17    7.68    4.84
   2   7  17   15.04    4.48
   2   7  17    5.81    4.61
   2   7  17   17.83    4.67
   2   7  17    9.37    4.63
   3   7  17   -1.62    4.37
   3   7  17    2.94    4.86
   3   7  17    5.43    4.95
   3   7  17    1.78    8.65
   3   7  17   -5.40    4.06
   3   7  17    3.23    4.20
   4   7  17   21.43    6.05
   4   7  17   15.64    5.21
   4   7  17    3.35    4.90
   4   7  17   17.78    5.67
   4   7  17    8.63   10.29
   5   7  17    4.13    4.98
   5   7  17   16.52    6.24
   5   7  17    0.69    5.38
   5   7  17    2.44    5.67
   5   7  17   -2.89   10.58
   6   7  17    7.26    6.53
   6   7  17   -8.14    5.47
   6   7  17    0.57    5.67
   6   7  17    1.46    6.22
  -6   6  17   10.43    8.74
  -6   6  17    1.55    8.33
  -6   6  17   21.23    9.17
  -5   6  17    6.88    7.76
  -5   6  17   10.75    8.02
  -5   6  17   13.38    7.98
  -5   6  17   -2.17    6.82
  -4   6  17   -1.11    6.43
  -4   6  17    0.44    6.35
  -4   6  17    0.62    6.77
  -4   6  17    5.86    6.89
  -4   6  17   -0.67    6.12
  -3   6  17   -3.16    5.23
  -3   6  17   -4.39    5.56
  -3   6  17    0.54    5.81
  -3   6  17    2.55    6.08
  -3   6  17   -2.48    5.79
  -3   6  17   -4.83    5.88
  -3   6  17    7.14    5.90
  -3   6  17    6.66    6.14
  -2   6  17   10.44    5.99
  -2   6  17    3.77    5.80
  -2   6  17    8.25    5.76
  -2   6  17    9.19    5.49
  -2   6  17    8.56    5.89
  -2   6  17    2.87    6.27
  -2   6  17   17.41    5.86
  -2   6  17   12.21    5.68
  -1   6  17   30.08    5.42
  -1   6  17   30.95    6.23
  -1   6  17   17.76    5.81
  -1   6  17   22.00    6.18
  -1   6  17   31.42    6.02
  -1   6  17   26.84    6.53
  -1   6  17   29.21    6.75
  -1   6  17   21.19    5.45
  -1   6  17   36.78    6.61
   0   6  17   -1.50    4.29
   0   6  17    6.54    4.86
   0   6  17   -1.98    4.85
   0   6  17    1.49    3.73
   0   6  17    1.49    4.02
   0   6  17    1.47    4.57
   0   6  17   -0.79    4.40
   0   6  17    5.86    5.01
   1   6  17   -3.72    4.05
   1   6  17    0.20    3.89
   1   6  17    0.06    3.21
   1   6  17   -1.34    4.46
   1   6  17    4.64    4.39
   1   6  17    2.32    4.64
   2   6  17   22.46    5.50
   2   6  17   14.01    4.34
   2   6  17    1.60    3.37
   2   6  17    7.73    4.76
   2   6  17    4.40    4.76
   2   6  17    3.60    4.38
   3   6  17   30.80   10.64
   3   6  17   36.13    6.13
   3   6  17   27.65    5.58
   3   6  17   23.85    5.80
   3   6  17   38.19    6.72
   3   6  17   37.21    6.85
   4   6  17   32.44    6.86
   4   6  17   30.82    6.57
   4   6  17   32.82    6.49
   4   6  17   32.61    6.28
   4   6  17   32.57   11.69
   5   6  17    5.63    5.22
   5   6  17    8.55   10.88
   5   6  17   18.37    6.41
   5   6  17    0.82    5.56
   5   6  17    1.57    5.53
   6   6  17   -8.42    5.92
   6   6  17    6.00    6.08
   6   6  17   -4.40    5.89
   6   6  17    6.16    6.60
  -6   5  17    8.82    8.91
  -6   5  17   19.41    9.63
  -6   5  17   10.92    8.58
  -5   5  17   14.14    8.10
  -5   5  17   -3.90    7.00
  -5   5  17    0.56    7.24
  -5   5  17   -0.70    7.20
  -5   5  17    4.14    7.93
  -4   5  17   15.82    7.60
  -4   5  17   20.55    8.00
  -4   5  17   14.84    7.46
  -4   5  17   17.03    7.81
  -4   5  17   25.58    8.06
  -4   5  17    7.96    6.54
  -3   5  17   -4.07    5.73
  -3   5  17   -3.38    5.85
  -3   5  17    2.83    6.08
  -3   5  17    1.23    5.87
  -3   5  17   -0.72    5.15
  -3   5  17   -0.87    5.25
  -3   5  17    1.36    5.12
  -3   5  17    1.87    6.13
  -2   5  17   -1.72    5.58
  -2   5  17   -7.31    5.39
  -2   5  17    7.01    6.03
  -2   5  17    4.24    5.17
  -2   5  17   -1.90    4.80
  -2   5  17    2.66    5.49
  -2   5  17    0.49    4.67
  -2   5  17   -1.17    5.48
  -1   5  17   48.92    7.32
  -1   5  17   46.99    7.44
  -1   5  17   37.69    6.90
  -1   5  17   33.57    5.84
  -1   5  17   23.85    6.63
  -1   5  17   47.67    7.69
  -1   5  17   32.71    7.24
  -1   5  17   40.83    6.44
  -1   5  17   30.39    6.26
   0   5  17   69.06    8.38
   0   5  17   49.68    7.55
   0   5  17   65.28    8.22
   0   5  17   70.83    7.41
   0   5  17   68.51    7.43
   0   5  17   65.07    7.86
   0   5  17   59.69    7.99
   0   5  17   67.93    8.02
   0   5  17   63.81    6.53
   1   5  17  132.98   10.81
   1   5  17  118.78    9.02
   1   5  17  119.38    9.70
   1   5  17  132.19   10.85
   1   5  17  122.53    9.81
   1   5  17  136.76   10.70
   1   5  17  124.72   10.88
   1   5  17  129.31   10.82
   2   5  17    0.25    4.67
   2   5  17   -1.70    4.61
   2   5  17   -0.71    4.46
   2   5  17    5.71    4.99
   2   5  17    2.60    4.02
   2   5  17    3.38    3.75
   2   5  17   -3.17    4.33
   3   5  17    2.07    4.89
   3   5  17   -1.93    4.05
   3   5  17  -10.88    4.48
   3   5  17    4.38    5.03
   3   5  17   -3.67    4.58
   3   5  17   -6.60    7.59
   3   5  17    2.51    3.94
   4   5  17   27.32    6.28
   4   5  17   13.72    5.46
   4   5  17   22.65    6.39
   4   5  17   15.77    5.94
   4   5  17    9.92   10.03
   5   5  17    1.44    6.00
   5   5  17   17.47    6.62
   5   5  17   15.92    6.23
   5   5  17    7.11    5.93
   5   5  17   21.00    6.22
   5   5  17   18.13   11.31
   6   5  17    3.99    6.20
   6   5  17   -3.50    6.38
   6   5  17   17.00    6.50
   6   5  17   14.16    7.19
  -6   4  17   27.13    9.69
  -6   4  17    9.74    8.28
  -6   4  17    5.70    8.95
  -6   4  17   10.58    9.38
  -5   4  17   64.90   10.89
  -5   4  17   69.75   11.34
  -5   4  17   49.25   10.73
  -5   4  17   54.62   10.84
  -5   4  17   45.02    9.75
  -4   4  17    6.16    6.96
  -4   4  17    7.30    7.12
  -4   4  17    1.48    5.94
  -4   4  17   15.54    7.52
  -4   4  17   11.39    6.93
  -4   4  17    4.40    6.70
  -3   4  17    2.49    5.63
  -3   4  17    6.83    5.64
  -3   4  17    1.41    5.93
  -3   4  17   -7.07    4.78
  -3   4  17    3.80    6.69
  -3   4  17  -10.59    5.42
  -3   4  17   -2.03    5.94
  -3   4  17    5.02    6.15
  -2   4  17   37.19    7.51
  -2   4  17   32.14    6.74
  -2   4  17   27.93    6.37
  -2   4  17   27.09    6.80
  -2   4  17   43.64    8.17
  -2   4  17   32.67    7.33
  -2   4  17   26.67    6.50
  -2   4  17   24.25    7.14
  -1   4  17  280.62   18.65
  -1   4  17  312.98   18.87
  -1   4  17  253.43   18.09
  -1   4  17  261.24   18.33
  -1   4  17  282.79   18.35
  -1   4  17  276.47   16.56
  -1   4  17  279.71   17.55
  -1   4  17  273.57   18.83
  -1   4  17  298.72   17.51
   0   4  17    8.20    4.93
   0   4  17    7.28    5.45
   0   4  17   16.60    5.73
   0   4  17    2.96    5.39
   0   4  17    6.72    4.30
   0   4  17    1.21    4.35
   0   4  17    4.52    5.24
   0   4  17    5.78    5.18
   0   4  17   11.69    5.39
   1   4  17   61.42    7.67
   1   4  17   63.90    7.83
   1   4  17   59.09    7.60
   1   4  17   53.02    6.71
   1   4  17   50.66    6.14
   1   4  17   56.44    7.59
   1   4  17   51.83    6.64
   1   4  17   50.63    7.13
   1   4  17   46.76    7.40
   2   4  17    5.51    5.22
   2   4  17   -1.31    7.82
   2   4  17    2.07    4.15
   2   4  17    5.66    4.83
   2   4  17   -1.83    4.90
   2   4  17   -2.49    4.95
   2   4  17    5.42    5.11
   2   4  17    9.27    5.33
   2   4  17    1.37    4.38
   3   4  17  165.14   18.82
   3   4  17  206.27   14.31
   3   4  17  189.72   14.64
   3   4  17  202.51   12.73
   3   4  17  184.23   13.43
   3   4  17  232.25   14.86
   3   4  17  191.90   13.30
   4   4  17    2.70    8.86
   4   4  17    5.37    5.76
   4   4  17    4.24    5.11
   4   4  17   20.63    5.98
   4   4  17   11.12    6.20
   4   4  17   22.20    5.67
   5   4  17   12.43    6.74
   5   4  17   15.77   11.46
   5   4  17    7.54    6.37
   5   4  17   17.86    6.09
   5   4  17    9.90    5.83
   5   4  17    4.58    6.25
   6   4  17    4.98    6.72
   6   4  17   -1.57    6.28
   6   4  17   -0.93    5.80
  -7   3  17   -0.53    8.76
  -7   3  17    8.94   10.14
  -7   3  17   35.56   11.47
  -7   3  17   14.89   10.57
  -6   3  17   13.23    9.08
  -6   3  17   14.32    8.55
  -6   3  17   22.27    9.54
  -6   3  17   16.97    9.43
  -5   3  17    4.28    7.11
  -5   3  17    3.45    7.32
  -5   3  17    1.94    7.68
  -5   3  17    1.96    7.09
  -5   3  17   15.35    8.29
  -4   3  17   87.94   12.01
  -4   3  17   90.68   11.84
  -4   3  17   94.21   11.80
  -4   3  17   82.92   10.86
  -4   3  17   92.26   11.84
  -4   3  17   90.71    9.96
  -3   3  17   69.97    8.76
  -3   3  17   45.35    8.16
  -3   3  17   62.20    9.58
  -3   3  17   50.61    9.03
  -3   3  17   67.74    8.30
  -3   3  17   53.85    9.53
  -3   3  17   76.26    9.89
  -3   3  17   60.64    9.57
  -2   3  17   22.54    6.35
  -2   3  17   20.32    6.09
  -2   3  17   10.78    6.26
  -2   3  17   22.37    7.01
  -2   3  17   17.01    6.77
  -2   3  17   14.72    5.89
  -2   3  17   18.95    6.35
  -2   3  17   15.07    6.14
  -2   3  17   21.89    7.09
  -1   3  17   91.29   10.03
  -1   3  17   91.91    9.86
  -1   3  17  101.51   10.42
  -1   3  17   91.07   10.33
  -1   3  17  118.26   10.63
  -1   3  17   73.63    8.57
  -1   3  17  110.98    9.97
  -1   3  17   96.78   10.53
  -1   3  17  112.33    9.13
   0   3  17   94.75   10.12
   0   3  17   94.91    9.48
   0   3  17  102.04    8.57
   0   3  17   84.05    9.96
   0   3  17   94.82    9.84
   0   3  17  100.02    9.10
   0   3  17   95.73    9.53
   0   3  17   97.46    9.12
   0   3  17  102.25   10.02
   1   3  17   51.24    7.35
   1   3  17   45.25    6.07
   1   3  17   37.39    6.21
   1   3  17   53.44    7.23
   1   3  17   44.29    6.51
   1   3  17   40.79    7.27
   1   3  17   47.62    7.49
   1   3  17   43.94    7.21
   1   3  17   37.62    7.30
   2   3  17   10.05    5.95
   2   3  17   16.81    5.32
   2   3  17   14.36    5.65
   2   3  17    5.39    4.77
   2   3  17   11.93    5.48
   2   3  17   14.33    5.84
   2   3  17    5.96    8.09
   2   3  17   16.44    5.72
   2   3  17    8.26    5.28
   2   3  17    4.61    4.28
   3   3  17   -0.31    4.90
   3   3  17    7.10    4.84
   3   3  17    6.00    5.37
   3   3  17    5.85    5.89
   3   3  17    3.15    5.14
   3   3  17    1.72    5.22
   3   3  17    9.60    8.85
   3   3  17   -3.99    4.36
   4   3  17    3.84    5.39
   4   3  17   13.10    6.32
   4   3  17    2.96    5.68
   4   3  17    5.53    5.23
   4   3  17   14.22   10.20
   4   3  17    9.34    5.50
   5   3  17    0.44    5.99
   5   3  17    7.41    5.86
   5   3  17   -0.04   10.72
   5   3  17    0.70    6.22
   5   3  17    6.36    6.45
   5   3  17    3.83    5.50
   6   3  17   -1.60    6.53
   6   3  17    8.45    7.33
   6   3  17   11.40    6.83
  -7   2  17   -1.58    8.09
  -7   2  17   10.31    9.91
  -7   2  17    7.35    9.86
  -7   2  17   -2.94    9.60
  -6   2  17   -8.93    7.35
  -6   2  17    2.58    8.61
  -6   2  17    7.70    8.55
  -6   2  17   -0.77    7.46
  -5   2  17  152.42   15.35
  -5   2  17  162.17   16.02
  -5   2  17  145.76   15.31
  -5   2  17  139.44   15.43
  -5   2  17  114.79   13.70
  -4   2  17   -3.82    6.59
  -4   2  17   13.67    7.36
  -4   2  17   19.41    7.76
  -4   2  17    9.02    6.86
  -4   2  17   13.13    7.83
  -3   2  17   17.94    7.04
  -3   2  17    5.91    6.74
  -3   2  17    6.58    5.67
  -3   2  17   -1.38    6.02
  -3   2  17    3.16    5.61
  -3   2  17    1.56    5.69
  -3   2  17   10.34    6.80
  -3   2  17   10.65    7.09
  -2   2  17   11.00    6.29
  -2   2  17    1.85    5.67
  -2   2  17    4.26    5.21
  -2   2  17   -1.07    5.60
  -2   2  17    6.02    5.71
  -2   2  17    8.65    6.33
  -2   2  17    1.44    5.06
  -2   2  17   -2.74    5.13
  -1   2  17  204.08   15.88
  -1   2  17  197.99   15.18
  -1   2  17  206.52   13.74
  -1   2  17  200.32   15.02
  -1   2  17  201.15   15.36
  -1   2  17  212.24   14.48
  -1   2  17  220.64   15.81
  -1   2  17  236.96   15.91
  -1   2  17  212.00   14.70
   0   2  17    1.72    5.54
   0   2  17    7.54    4.63
   0   2  17   15.88    6.19
   0   2  17   12.56    5.49
   0   2  17   -5.06    4.95
   0   2  17   11.71    5.12
   0   2  17    8.98    5.46
   0   2  17   -1.64    4.62
   0   2  17   -0.52    5.12
   1   2  17   76.22    9.24
   1   2  17   71.75    9.19
   1   2  17   56.86    8.00
   1   2  17   70.42    7.99
   1   2  17   77.00    7.87
   1   2  17   77.71    7.53
   1   2  17   97.79    9.40
   1   2  17   82.43    9.12
   1   2  17   64.81    8.83
   2   2  17   34.71    6.97
   2   2  17   37.97    6.65
   2   2  17   31.88    9.82
   2   2  17   31.85    6.69
   2   2  17   39.71    6.38
   2   2  17   45.74    8.00
   2   2  17   32.63    6.89
   2   2  17   30.46    6.64
   2   2  17   36.81    6.10
   2   2  17   29.40    7.26
   3   2  17  127.68   10.91
   3   2  17  109.29   11.81
   3   2  17  152.58   10.73
   3   2  17  140.46   12.04
   3   2  17  129.05   11.75
   3   2  17  129.80   12.38
   3   2  17  123.30   11.09
   3   2  17  147.20   16.29
   4   2  17    2.41    5.05
   4   2  17    1.04    5.70
   4   2  17   -9.06    5.32
   4   2  17   -7.52    5.18
   4   2  17    4.19    5.30
   4   2  17   -9.62    5.24
   4   2  17   -2.45    9.09
   5   2  17   18.69    6.55
   5   2  17   16.73   11.85
   5   2  17   13.98    6.21
   5   2  17   19.57    7.31
   5   2  17    9.76    6.65
   5   2  17   16.98    6.92
   6   2  17   -3.72    6.67
   6   2  17    5.31    6.77
   6   2  17    2.56    6.38
  -7   1  17    2.64    9.30
  -7   1  17   -5.86    8.06
  -7   1  17   17.03   10.77
  -7   1  17   18.45   10.09
  -6   1  17    7.67    8.85
  -6   1  17   31.50   10.34
  -6   1  17   32.47   10.48
  -6   1  17   10.36    8.55
  -5   1  17   10.40    7.84
  -5   1  17   12.74    7.82
  -5   1  17   12.00    7.97
  -5   1  17    7.04    7.99
  -5   1  17    9.81    7.91
  -4   1  17  255.24   19.10
  -4   1  17  248.62   18.65
  -4   1  17  244.00   18.34
  -4   1  17  234.56   19.41
  -4   1  17  226.75   18.78
  -3   1  17   11.20    6.41
  -3   1  17    1.65    6.59
  -3   1  17   -4.05    6.13
  -3   1  17    4.21    6.26
  -3   1  17   16.98    6.05
  -3   1  17   -2.75    6.20
  -3   1  17    7.30    5.72
  -2   1  17   28.36    7.71
  -2   1  17   21.38    6.40
  -2   1  17   23.03    6.74
  -2   1  17   18.53    7.18
  -2   1  17   26.02    7.52
  -2   1  17   37.81    8.03
  -2   1  17   20.32    6.32
  -2   1  17   25.86    6.37
  -1   1  17   -1.31    4.83
  -1   1  17   10.16    5.94
  -1   1  17    7.51    5.65
  -1   1  17   -3.45    5.59
  -1   1  17    8.42    6.05
  -1   1  17   -0.32    4.76
  -1   1  17   -1.70    5.56
  -1   1  17   -1.43    5.19
  -1   1  17   -1.57    4.71
   0   1  17   95.58    9.02
   0   1  17   76.92    9.68
   0   1  17   82.98    9.28
   0   1  17   85.53    9.49
   0   1  17   71.58    9.27
   0   1  17   80.97    9.70
   0   1  17   72.12    8.88
   0   1  17   82.46    8.35
   0   1  17   76.65    7.91
   1   1  17    6.65    5.46
   1   1  17    1.35    5.13
   1   1  17    6.35    5.87
   1   1  17    3.04    4.55
   1   1  17    6.88    4.72
   1   1  17    2.86    5.64
   1   1  17   10.12    5.51
   1   1  17   -1.95    4.77
   1   1  17    9.64    5.86
   2   1  17   43.04   10.01
   2   1  17   44.43    7.72
   2   1  17   50.39    8.16
   2   1  17   47.74    7.11
   2   1  17   49.33    8.17
   2   1  17   37.74    7.47
   2   1  17   50.57    8.51
   2   1  17   62.92    7.21
   2   1  17   41.99    7.47
   2   1  17   31.53    6.81
   3   1  17   51.50    8.34
   3   1  17   43.27    7.59
   3   1  17   42.15    7.98
   3   1  17   37.69    7.56
   3   1  17   49.65   11.07
   3   1  17   39.61    7.09
   3   1  17   61.77    8.98
   3   1  17   42.52    6.67
   4   1  17   74.10   10.26
   4   1  17   76.91    9.47
   4   1  17   73.93   13.63
   4   1  17   77.44    8.81
   4   1  17   84.87   10.26
   4   1  17   69.08    9.85
   4   1  17   95.04    9.77
   4   1  17   92.92   10.66
   5   1  17   -3.26    5.75
   5   1  17   14.40    7.03
   5   1  17   13.76    7.01
   5   1  17    9.72    6.21
   5   1  17    8.13    7.16
   6   1  17    9.13    7.62
   6   1  17    6.13    7.20
   6   1  17   15.05    7.20
  -7   0  17   -9.87    7.65
  -7   0  17   -9.88    8.58
  -7   0  17   -1.99    9.00
  -7   0  17   -7.21    8.53
  -6   0  17  -10.31    6.79
  -6   0  17    3.47    8.74
  -6   0  17   -4.46    7.89
  -6   0  17  -14.21    7.33
  -5   0  17  112.69   14.57
  -5   0  17  147.97   15.35
  -5   0  17  149.56   15.13
  -5   0  17  136.81   15.07
  -4   0  17   11.98    7.18
  -4   0  17   12.72    7.65
  -4   0  17    7.72    6.96
  -4   0  17    6.68    7.11
  -4   0  17    5.84    7.11
  -3   0  17   -5.22    5.61
  -3   0  17   -3.57    6.01
  -3   0  17   11.20    7.08
  -3   0  17    7.11    5.78
  -3   0  17   -3.94    6.03
  -3   0  17    4.90    6.25
  -2   0  17    5.10    5.37
  -2   0  17   -5.94    5.41
  -2   0  17   -7.64    5.67
  -2   0  17   -2.36    4.95
  -2   0  17   -2.83    5.15
  -2   0  17    2.62    5.89
  -2   0  17   -0.47    6.08
  -2   0  17    4.29    5.29
  -1   0  17  127.77   10.49
  -1   0  17  125.29   11.92
  -1   0  17  108.69   11.54
  -1   0  17  129.91   12.17
  -1   0  17  129.52   11.04
  -1   0  17   98.22   11.50
  -1   0  17  126.50   11.86
  -1   0  17  118.21   10.51
  -1   0  17  146.05   12.08
   0   0  17    7.33    5.45
   0   0  17    3.80    4.78
   0   0  17   -3.20    4.46
   0   0  17    0.60    4.86
   0   0  17    5.79    5.56
   0   0  17   -0.37    5.29
   0   0  17    8.03    5.89
   0   0  17   -4.55    5.24
   0   0  17    3.07    5.22
   1   0  17  102.37   11.21
   1   0  17  138.52   11.96
   1   0  17  129.75   10.28
   1   0  17  142.70   11.85
   1   0  17  136.63   11.84
   1   0  17  111.40   11.53
   1   0  17  123.63   11.02
   1   0  17  105.60   10.16
   1   0  17  120.54   11.62
   2   0  17    0.52    4.62
   2   0  17    0.50    5.45
   2   0  17    5.15    4.82
   2   0  17   -3.49    7.18
   2   0  17    4.01    5.84
   2   0  17   -2.50    5.34
   2   0  17    4.77    5.60
   2   0  17  -10.51    5.06
   2   0  17   -2.30    5.71
   2   0  17    0.39    5.53
   3   0  17   24.17    6.35
   3   0  17   24.92    6.50
   3   0  17   19.21    6.82
   3   0  17   35.54    7.84
   3   0  17   36.10    7.75
   3   0  17   18.83    5.86
   3   0  17   30.94    7.64
   3   0  17   19.75    9.76
   3   0  17   18.65    7.09
   4   0  17    2.22    5.41
   4   0  17   -0.79    5.82
   4   0  17    2.59    5.90
   4   0  17   -0.84    5.61
   4   0  17   -2.99    5.93
   4   0  17   10.21    9.84
   4   0  17    6.73    5.78
   4   0  17   -2.23    6.16
   5   0  17   -0.17    6.43
   5   0  17   13.57    7.31
   5   0  17   14.25    7.51
   5   0  17    7.50    7.10
   5   0  17    6.11    6.26
   6   0  17   -4.06    6.95
   6   0  17   13.35    7.66
  -7  -1  17    4.87    9.58
  -7  -1  17   -9.24    8.35
  -7  -1  17   -4.04    8.20
  -7  -1  17    9.72   10.28
  -6  -1  17   18.25    8.90
  -6  -1  17   24.81   10.13
  -6  -1  17   31.21   10.85
  -6  -1  17   14.69    9.13
  -5  -1  17    5.25    7.61
  -5  -1  17   -2.68    7.38
  -5  -1  17    2.80    7.63
  -5  -1  17    4.77    7.96
  -4  -1  17  248.76   19.21
  -4  -1  17  250.80   19.58
  -4  -1  17  237.45   18.55
  -4  -1  17  236.01   19.69
  -4  -1  17  256.10   19.46
  -3  -1  17    9.63    5.97
  -3  -1  17    3.09    6.85
  -3  -1  17   -1.15    5.69
  -3  -1  17    1.47    6.44
  -3  -1  17   -4.99    6.00
  -3  -1  17   -0.03    6.75
  -2  -1  17   33.60    8.05
  -2  -1  17   21.77    7.71
  -2  -1  17   18.21    6.24
  -2  -1  17   24.09    7.57
  -2  -1  17   30.48    6.70
  -2  -1  17   40.15    8.41
  -2  -1  17   20.43    7.16
  -2  -1  17   24.96    6.35
  -1  -1  17   11.16    6.34
  -1  -1  17    9.82    6.40
  -1  -1  17    0.83    4.75
  -1  -1  17   -0.58    5.57
  -1  -1  17   -1.31    4.80
  -1  -1  17  -10.43    5.15
  -1  -1  17   -0.28    4.65
  -1  -1  17    3.65    6.42
  -1  -1  17    4.77    6.03
   0  -1  17   59.10    9.00
   0  -1  17   70.06    8.40
   0  -1  17   65.55    7.87
   0  -1  17   83.34    8.43
   0  -1  17   63.25    9.18
   0  -1  17   69.09    8.78
   0  -1  17   74.64    9.41
   0  -1  17   85.39    9.74
   0  -1  17   69.43    8.71
   1  -1  17   -6.45    4.86
   1  -1  17   -9.40    4.29
   1  -1  17    3.30    6.06
   1  -1  17    4.15    6.01
   1  -1  17    5.14    5.73
   1  -1  17   17.63    5.76
   1  -1  17    3.32    5.73
   1  -1  17    2.52    5.69
   1  -1  17   -3.94    5.51
   2  -1  17   39.83    8.29
   2  -1  17   73.51    8.52
   2  -1  17   55.25    7.44
   2  -1  17   53.62    8.84
   2  -1  17   45.33    8.58
   2  -1  17   46.58    7.29
   2  -1  17   49.26    8.12
   2  -1  17   38.43    9.73
   2  -1  17   49.89    8.25
   3  -1  17   55.00    8.71
   3  -1  17   52.56    8.89
   3  -1  17   41.47    7.52
   3  -1  17   51.98    7.95
   3  -1  17   44.90    8.62
   3  -1  17   45.04    8.81
   3  -1  17   55.00    7.79
   3  -1  17   32.79   10.21
   3  -1  17   46.03    8.60
   4  -1  17   64.78   10.29
   4  -1  17   85.71    9.81
   4  -1  17   95.35   14.24
   4  -1  17   89.67   10.41
   4  -1  17   91.92   10.68
   4  -1  17   74.10   10.66
   4  -1  17   96.05    9.86
   4  -1  17   77.26   10.87
   5  -1  17   14.41    7.55
   5  -1  17   -1.27    6.01
   5  -1  17    4.20    6.77
   5  -1  17   -0.43    6.65
   5  -1  17   13.50    8.01
   6  -1  17  -14.90    6.71
   6  -1  17    3.34    7.49
   6  -1  17    3.85    7.81
  -7  -2  17   12.93   10.40
  -7  -2  17   11.45    9.63
  -7  -2  17   17.23   10.62
  -7  -2  17  -10.40    7.57
  -6  -2  17   -2.87    7.39
  -6  -2  17    9.33    9.20
  -6  -2  17    7.61    8.96
  -6  -2  17    4.54    8.75
  -5  -2  17  134.84   15.07
  -5  -2  17  131.15   14.70
  -5  -2  17  118.48   14.77
  -5  -2  17  133.31   15.09
  -4  -2  17    8.24    7.57
  -4  -2  17   -0.53    6.62
  -4  -2  17    2.54    7.30
  -4  -2  17   10.59    7.20
  -4  -2  17    0.51    7.33
  -3  -2  17    7.62    7.28
  -3  -2  17    5.08    7.07
  -3  -2  17   13.43    7.17
  -3  -2  17   12.21    6.78
  -3  -2  17   15.06    7.52
  -2  -2  17   -5.77    4.86
  -2  -2  17    4.29    6.47
  -2  -2  17    2.82    5.70
  -2  -2  17    4.03    5.44
  -2  -2  17  -12.49    6.07
  -2  -2  17   -6.76    5.54
  -2  -2  17    0.20    5.54
  -2  -2  17    5.28    5.31
  -1  -2  17  216.85   16.04
  -1  -2  17  204.77   15.91
  -1  -2  17  216.67   14.32
  -1  -2  17  202.83   16.05
  -1  -2  17  195.19   14.70
  -1  -2  17  227.85   16.43
  -1  -2  17  233.60   17.09
  -1  -2  17  221.34   15.13
  -1  -2  17  191.32   16.07
   0  -2  17    2.08    5.72
   0  -2  17    4.26    6.07
   0  -2  17    4.01    6.03
   0  -2  17    2.08    5.01
   0  -2  17    1.96    5.46
   0  -2  17   10.80    6.39
   0  -2  17    6.80    5.01
   0  -2  17    1.20    5.34
   0  -2  17   16.11    6.80
   1  -2  17   75.79    9.51
   1  -2  17   56.26    9.25
   1  -2  17   79.84    8.40
   1  -2  17   82.84    9.96
   1  -2  17   76.90    9.75
   1  -2  17   69.77    9.14
   1  -2  17   86.30    9.45
   1  -2  17   84.46    9.93
   1  -2  17   63.56    8.50
   2  -2  17   39.75    8.16
   2  -2  17   30.49    7.77
   2  -2  17   33.22    7.78
   2  -2  17   28.76    7.83
   2  -2  17   37.91    6.96
   2  -2  17   30.66    7.34
   2  -2  17   40.89    9.43
   2  -2  17   29.82    6.27
   2  -2  17   19.60    7.28
   3  -2  17  134.50   13.48
   3  -2  17  119.65   14.86
   3  -2  17  149.70   13.29
   3  -2  17  147.96   11.81
   3  -2  17  107.41   12.30
   3  -2  17  111.51   12.72
   3  -2  17  154.66   12.63
   3  -2  17  120.61   11.75
   3  -2  17  127.02   12.61
   4  -2  17   -0.47    6.12
   4  -2  17    2.31    6.19
   4  -2  17   -1.11    6.26
   4  -2  17   -5.26    9.22
   4  -2  17   13.08    7.73
   4  -2  17    4.14    6.65
   4  -2  17    2.58    5.96
   5  -2  17    4.11    7.95
   5  -2  17   16.84    8.17
   5  -2  17   11.29    7.64
   5  -2  17   18.26    7.81
   6  -2  17   -7.80    7.17
   6  -2  17   -8.75    7.18
   6  -2  17   -0.33    7.75
   6  -2  17   -6.31    7.82
  -7  -3  17    6.13    9.67
  -7  -3  17    5.94    9.29
  -7  -3  17   -1.28    9.65
  -7  -3  17   -4.32    9.37
  -6  -3  17   14.61    9.59
  -6  -3  17   10.05    9.40
  -6  -3  17   -3.07    7.71
  -6  -3  17    2.98    8.66
  -5  -3  17    0.29    7.69
  -5  -3  17   -2.42    6.94
  -5  -3  17    8.13    8.12
  -5  -3  17   -1.81    7.74
  -4  -3  17   79.00   11.87
  -4  -3  17   93.52   12.69
  -4  -3  17  144.40   13.81
  -4  -3  17   83.52   12.05
  -3  -3  17   66.52    9.56
  -3  -3  17   75.15   10.82
  -3  -3  17   55.20   10.16
  -3  -3  17   48.93    9.68
  -3  -3  17   66.06   10.41
  -2  -3  17   11.40    6.50
  -2  -3  17   19.33    7.61
  -2  -3  17   11.65    5.62
  -2  -3  17   14.80    7.27
  -2  -3  17   29.30    8.29
  -2  -3  17   11.30    7.12
  -1  -3  17  106.95   11.72
  -1  -3  17   86.26    9.66
  -1  -3  17   72.99    9.97
  -1  -3  17  102.33   11.07
  -1  -3  17   92.71    9.83
  -1  -3  17   90.06    9.14
  -1  -3  17  140.56   12.46
  -1  -3  17   84.23   10.76
   0  -3  17  105.01   11.30
   0  -3  17   99.48   10.25
   0  -3  17  109.13   11.33
   0  -3  17   76.57   10.44
   0  -3  17  109.78   10.84
   0  -3  17   67.59   10.14
   0  -3  17  104.68   10.98
   0  -3  17   85.42    8.90
   0  -3  17   86.65    9.45
   1  -3  17   34.89    7.50
   1  -3  17   56.71    7.70
   1  -3  17   40.57    8.25
   1  -3  17   38.88    7.48
   1  -3  17   35.21    6.74
   1  -3  17   42.46    8.15
   1  -3  17   36.11    8.17
   1  -3  17   47.30    8.60
   1  -3  17   58.18    8.83
   2  -3  17   17.95    7.86
   2  -3  17   -1.18    5.99
   2  -3  17    6.24    5.48
   2  -3  17    7.93    6.64
   2  -3  17   14.87    6.95
   2  -3  17    8.86    6.19
   2  -3  17    5.13    5.43
   2  -3  17    6.68    6.76
   2  -3  17    8.27    5.86
   3  -3  17   -5.17    5.75
   3  -3  17    2.35    7.86
   3  -3  17    9.69    7.00
   3  -3  17    9.77    6.80
   3  -3  17    6.54    6.50
   3  -3  17   13.78    6.99
   3  -3  17    5.50    5.52
   3  -3  17    2.84    5.44
   4  -3  17   24.21    7.57
   4  -3  17   11.76    7.41
   4  -3  17    1.65    5.79
   4  -3  17   10.40    7.57
   4  -3  17   10.26    7.36
   4  -3  17    0.65    6.83
   5  -3  17    6.53    7.38
   5  -3  17    5.84    7.52
   5  -3  17   14.39    8.12
   5  -3  17   -4.51    7.07
   6  -3  17   14.45    8.62
   6  -3  17    1.92    7.79
   6  -3  17   12.88    8.67
   6  -3  17    9.38    9.33
  -6  -4  17    8.72    9.55
  -6  -4  17    6.87    9.23
  -6  -4  17    7.95    8.90
  -6  -4  17   14.95    9.41
  -5  -4  17   85.57   12.49
  -5  -4  17   66.18   11.77
  -5  -4  17   45.65   10.91
  -5  -4  17   50.11   10.93
  -4  -4  17   15.07    7.81
  -4  -4  17    2.59    7.30
  -4  -4  17   11.31    8.10
  -4  -4  17    8.44    7.69
  -3  -4  17    2.18    6.71
  -3  -4  17    7.12    6.79
  -3  -4  17   -0.94    5.67
  -3  -4  17   15.24    7.60
  -3  -4  17    6.75    6.96
  -2  -4  17   39.24    8.04
  -2  -4  17   26.46    8.28
  -2  -4  17   30.92    7.58
  -2  -4  17   39.21    8.90
  -2  -4  17   22.23    6.42
  -2  -4  17   33.99    8.34
  -1  -4  17  273.30   17.48
  -1  -4  17  306.56   19.98
  -1  -4  17  298.79   20.39
  -1  -4  17  278.28   19.84
  -1  -4  17  268.99   19.54
  -1  -4  17  245.68   19.14
   0  -4  17   12.44    7.09
   0  -4  17   13.19    5.78
   0  -4  17   -8.93    4.86
   0  -4  17   -1.56    6.01
   0  -4  17    3.91    6.40
   0  -4  17    5.24    5.28
   0  -4  17   11.61    6.44
   0  -4  17   -2.27    6.39
   1  -4  17   61.96    7.55
   1  -4  17   50.36    8.89
   1  -4  17   67.01    8.24
   1  -4  17   43.78    8.79
   1  -4  17   44.72    8.14
   1  -4  17   43.58    7.69
   1  -4  17   41.28    8.65
   1  -4  17   63.66    9.49
   2  -4  17    2.07    6.66
   2  -4  17    4.83    7.42
   2  -4  17    2.43    5.20
   2  -4  17   -8.67    5.19
   2  -4  17    2.50    6.47
   2  -4  17   11.17    6.81
   2  -4  17    5.02    6.13
   2  -4  17   -2.52    6.30
   2  -4  17    3.63    5.28
   3  -4  17  205.94   18.83
   3  -4  17  215.50   17.26
   3  -4  17  203.36   16.52
   3  -4  17  219.20   18.09
   3  -4  17  195.66   16.58
   3  -4  17  212.75   16.79
   3  -4  17  204.22   15.03
   4  -4  17   17.67    8.00
   4  -4  17   15.89    7.95
   4  -4  17   15.21    7.97
   4  -4  17    8.17    7.25
   4  -4  17   29.50    8.29
   5  -4  17    7.11    8.09
   5  -4  17   11.08    7.83
   5  -4  17    5.20    7.66
   5  -4  17    6.09    7.28
   6  -4  17    5.32    8.13
   6  -4  17   10.75    9.19
   6  -4  17    7.21    8.23
   6  -4  17   -4.84    7.39
  -6  -5  17   17.76    9.80
  -6  -5  17   14.03    8.98
  -6  -5  17    9.50    8.93
  -6  -5  17   11.94    9.20
  -5  -5  17   -9.76    7.18
  -5  -5  17   -7.11    7.10
  -5  -5  17    0.30    7.84
  -5  -5  17   -7.01    7.33
  -4  -5  17   11.22    7.85
  -4  -5  17    9.82    8.13
  -4  -5  17   16.36    8.54
  -4  -5  17   20.61    8.53
  -3  -5  17   -1.12    6.34
  -3  -5  17   -3.41    6.77
  -3  -5  17    2.28    6.83
  -3  -5  17   -1.90    6.01
  -3  -5  17    2.27    6.85
  -2  -5  17   11.23    6.50
  -2  -5  17    0.06    6.47
  -2  -5  17   -1.56    5.55
  -2  -5  17    2.84    5.99
  -2  -5  17   -2.34    6.36
  -1  -5  17   30.29    8.21
  -1  -5  17   42.93    7.97
  -1  -5  17   28.38    8.39
  -1  -5  17   39.87    8.44
  -1  -5  17   29.48    8.12
  -1  -5  17   45.02    7.32
   0  -5  17   49.41    9.46
   0  -5  17   77.39   10.22
   0  -5  17   48.12    9.22
   0  -5  17   61.83    7.88
   0  -5  17   64.19    9.37
   0  -5  17   63.02    9.68
   1  -5  17  118.18   10.70
   1  -5  17  135.11   12.79
   1  -5  17  113.17   12.81
   1  -5  17  166.28   13.55
   1  -5  17  122.07   13.07
   1  -5  17  133.75   13.09
   1  -5  17  126.22   13.02
   2  -5  17    5.63    6.51
   2  -5  17    4.81    6.69
   2  -5  17    7.93    7.14
   2  -5  17    8.10    6.66
   2  -5  17   11.83    7.18
   2  -5  17    4.76    5.12
   2  -5  17    3.03    7.35
   3  -5  17   -0.30    6.51
   3  -5  17    2.84    6.97
   3  -5  17   -4.06    5.83
   3  -5  17   -6.26    6.77
   3  -5  17   -1.35    6.63
   3  -5  17   11.05    8.50
   4  -5  17   19.29    7.80
   4  -5  17   14.28    7.96
   4  -5  17   24.00    8.91
   4  -5  17   21.91    8.35
   4  -5  17    8.35    7.22
   5  -5  17   17.95    8.61
   5  -5  17   25.46    9.18
   5  -5  17   13.04    9.11
   5  -5  17   22.15    8.82
   6  -5  17    3.02    8.45
   6  -5  17   -0.73    8.00
   6  -5  17   -0.04    8.82
  -6  -6  17   17.26    9.37
  -6  -6  17   23.51   10.31
  -6  -6  17    9.13    8.66
  -6  -6  17   16.17   10.00
  -5  -6  17    9.85    8.87
  -5  -6  17   11.70    8.60
  -5  -6  17   -0.20    8.33
  -5  -6  17   15.15    8.99
  -4  -6  17    6.44    7.72
  -4  -6  17    1.58    7.39
  -4  -6  17  -10.68    6.06
  -4  -6  17    0.42    7.47
  -3  -6  17    7.38    6.99
  -3  -6  17    3.65    6.88
  -3  -6  17    0.55    7.26
  -3  -6  17    6.00    7.48
  -2  -6  17   14.57    7.72
  -2  -6  17    8.17    6.96
  -2  -6  17   19.76    7.78
  -2  -6  17    7.46    6.57
  -2  -6  17   19.67    7.72
  -2  -6  17   14.38    6.71
  -1  -6  17   29.95    8.35
  -1  -6  17   36.04    8.43
  -1  -6  17   19.71    7.21
  -1  -6  17    6.05    6.47
  -1  -6  17   23.25    7.90
  -1  -6  17   37.86    7.93
   0  -6  17   -5.54    5.94
   0  -6  17    2.03    6.32
   0  -6  17    0.96    5.61
   0  -6  17   -8.64    6.17
   0  -6  17   -3.55    6.15
   0  -6  17    3.21    5.28
   1  -6  17    2.04    6.37
   1  -6  17    1.07    5.87
   1  -6  17   -4.44    6.24
   1  -6  17   -6.93    6.14
   1  -6  17   13.31    7.55
   1  -6  17   -6.17    5.96
   1  -6  17   -6.61    4.76
   2  -6  17    1.71    6.20
   2  -6  17    8.75    7.61
   2  -6  17    5.66    7.01
   2  -6  17   12.36    7.38
   2  -6  17    4.01    6.70
   2  -6  17   10.13    7.14
   3  -6  17   44.90    9.44
   3  -6  17   37.86    9.46
   3  -6  17   45.55    9.09
   3  -6  17   22.47    8.39
   3  -6  17   33.08    9.11
   4  -6  17   20.82    8.54
   4  -6  17   36.67    9.75
   4  -6  17   31.60    8.96
   4  -6  17   28.20    9.01
   4  -6  17   22.90    8.94
   5  -6  17   -1.50    8.76
   5  -6  17    6.69    7.84
   5  -6  17    9.19    8.28
   5  -6  17    5.45    8.17
   6  -6  17  -15.49    7.41
   6  -6  17    4.19    8.57
   6  -6  17   10.94    9.99
  -6  -7  17    3.41    9.15
  -6  -7  17    2.53    8.84
  -6  -7  17    6.68    9.38
  -6  -7  17   22.65    9.88
  -5  -7  17    2.92    8.30
  -5  -7  17   -2.01    7.69
  -5  -7  17    2.66    8.55
  -5  -7  17    0.11    7.57
  -4  -7  17   13.64    8.46
  -4  -7  17   23.73    8.76
  -4  -7  17   19.75    9.04
  -4  -7  17   30.70    9.47
  -3  -7  17    8.50    6.91
  -3  -7  17   25.10    8.11
  -3  -7  17   14.05    7.06
  -3  -7  17   13.42    8.01
  -3  -7  17   15.56    8.27
  -2  -7  17   14.41    7.18
  -2  -7  17   38.34    8.87
  -2  -7  17   25.45    7.41
  -2  -7  17   19.85    8.12
  -2  -7  17   27.95    7.93
  -1  -7  17    5.39    6.24
  -1  -7  17    1.81    6.17
  -1  -7  17   -1.59    6.20
  -1  -7  17   14.37    7.53
  -1  -7  17   -4.70    6.11
  -1  -7  17   17.64    7.67
   0  -7  17   11.91    7.14
   0  -7  17    3.08    5.90
   0  -7  17    6.03    6.82
   0  -7  17   -4.52    6.41
   0  -7  17    1.92    6.68
   1  -7  17    7.63    6.91
   1  -7  17    0.33    5.88
   1  -7  17   -2.00    6.65
   1  -7  17    2.70    6.27
   1  -7  17    5.76    7.46
   1  -7  17    1.54    6.09
   2  -7  17    7.95    7.19
   2  -7  17   11.79    7.84
   2  -7  17   14.03    7.64
   2  -7  17   19.50    7.90
   2  -7  17    0.49    6.01
   2  -7  17   -4.14    6.69
   3  -7  17   -0.91    6.70
   3  -7  17   11.49    7.42
   3  -7  17   -7.12    6.69
   3  -7  17    8.56    7.44
   3  -7  17    4.36    6.75
   4  -7  17   30.05    8.75
   4  -7  17   16.80    8.48
   4  -7  17   22.70    8.83
   4  -7  17    0.33    7.67
   4  -7  17   19.27    8.89
   5  -7  17   -4.19    7.56
   5  -7  17    1.65    7.92
   5  -7  17   10.12    9.43
   5  -7  17    5.97    8.03
   6  -7  17   -2.36   10.05
   6  -7  17   -2.63    8.80
   6  -7  17   -3.14    8.30
  -6  -8  17   -0.05    8.64
  -6  -8  17   22.13   11.16
  -6  -8  17    9.69    9.75
  -6  -8  17   18.81    9.29
  -5  -8  17    5.49    8.09
  -5  -8  17    1.64    8.12
  -5  -8  17   -1.71    7.45
  -5  -8  17   -4.08    8.14
  -4  -8  17    8.90    8.26
  -4  -8  17    6.16    7.52
  -4  -8  17    3.90    7.83
  -4  -8  17  -11.10    6.30
  -3  -8  17   17.95    8.50
  -3  -8  17   15.33    8.06
  -3  -8  17   20.97    8.28
  -3  -8  17   19.30    8.55
  -3  -8  17    5.40    6.94
  -2  -8  17   14.16    8.04
  -2  -8  17   32.88    8.95
  -2  -8  17   16.36    7.84
  -2  -8  17   19.96    8.46
  -2  -8  17   27.80    8.01
  -1  -8  17   -6.92    6.36
  -1  -8  17   -8.41    5.16
  -1  -8  17   20.45    8.00
  -1  -8  17   -4.13    5.94
  -1  -8  17    4.13    6.78
  -1  -8  17    5.35    6.60
   0  -8  17    6.32    7.13
   0  -8  17   -2.27    6.33
   0  -8  17   12.49    7.78
   0  -8  17    6.23    6.01
   0  -8  17   -8.26    5.63
   1  -8  17   -8.33    6.52
   1  -8  17    1.17    6.79
   1  -8  17   -2.52    5.39
   1  -8  17   -8.77    6.08
   1  -8  17  -11.69    6.22
   1  -8  17   -6.12    5.65
   2  -8  17    4.89    7.75
   2  -8  17   11.28    7.86
   2  -8  17   21.68    8.67
   2  -8  17   18.19    8.03
   2  -8  17   12.51    7.08
   3  -8  17   -6.33    7.45
   3  -8  17   13.51    8.19
   3  -8  17   -4.84    6.29
   3  -8  17   -5.00    6.24
   3  -8  17    1.91    7.10
   4  -8  17   16.64    8.90
   4  -8  17    6.60    8.06
   4  -8  17   -7.45    6.84
   4  -8  17    5.84    8.55
   5  -8  17    9.10    9.17
   5  -8  17    0.94    8.14
   5  -8  17   -6.20    8.04
   5  -8  17   -8.44    7.06
  -6  -9  17   25.23   11.06
  -6  -9  17    5.70    8.69
  -6  -9  17   -8.75    8.41
  -6  -9  17  -13.96    7.51
  -5  -9  17    1.48    8.45
  -5  -9  17   -2.98    8.59
  -5  -9  17   19.06    9.60
  -5  -9  17    6.62    8.84
  -4  -9  17   24.11    9.15
  -4  -9  17   10.52    8.14
  -4  -9  17   12.49    8.68
  -4  -9  17   11.28    8.37
  -3  -9  17  141.69   14.57
  -3  -9  17  136.08   13.76
  -3  -9  17  104.82   13.76
  -3  -9  17  116.84   13.30
  -3  -9  17   95.38   13.47
  -2  -9  17   18.21    8.39
  -2  -9  17    4.44    6.70
  -2  -9  17    9.01    7.74
  -2  -9  17    9.60    7.50
  -2  -9  17    1.17    6.79
  -1  -9  17    2.28    7.43
  -1  -9  17   -0.15    6.44
  -1  -9  17    2.81    6.92
  -1  -9  17    6.14    7.24
  -1  -9  17    3.72    6.78
   0  -9  17   23.75    8.36
   0  -9  17   15.32    8.12
   0  -9  17   13.73    7.70
   0  -9  17   20.75    8.46
   1  -9  17   24.34    8.52
   1  -9  17   37.28    9.42
   1  -9  17   22.74    8.57
   1  -9  17   25.25    8.90
   2  -9  17    4.21    7.35
   2  -9  17   -3.40    6.73
   2  -9  17    4.77    7.81
   2  -9  17    5.10    7.39
   3  -9  17    0.89    7.03
   3  -9  17    7.86    7.68
   3  -9  17    0.00    8.14
   3  -9  17    1.28    7.18
   4  -9  17   35.13   10.37
   4  -9  17   27.13    9.47
   4  -9  17   10.69    9.02
   4  -9  17   18.94    8.86
   5  -9  17   -1.96    7.68
   5  -9  17   16.06    9.81
   5  -9  17    9.14    8.59
   5  -9  17    6.99    9.27
  -5 -10  17   27.79   10.38
  -5 -10  17   20.31    9.93
  -5 -10  17    4.28    8.81
  -5 -10  17    7.49    8.83
  -5 -10  17   17.27    9.16
  -4 -10  17   32.11    9.68
  -4 -10  17   28.13    9.85
  -4 -10  17   40.31   10.55
  -4 -10  17   42.32   10.69
  -4 -10  17   46.43   10.10
  -3 -10  17   14.00    8.22
  -3 -10  17    1.77    7.65
  -3 -10  17   -0.46    6.68
  -3 -10  17    6.64    7.64
  -3 -10  17   16.36    8.77
  -2 -10  17   14.32    8.41
  -2 -10  17   14.35    8.00
  -2 -10  17   16.31    8.43
  -2 -10  17   20.24    7.94
  -2 -10  17   21.34    8.81
  -1 -10  17    0.08    6.84
  -1 -10  17   -8.70    6.47
  -1 -10  17   -5.62    6.40
  -1 -10  17    1.62    7.43
  -1 -10  17  -10.73    6.18
   0 -10  17   17.99    8.09
   0 -10  17   33.70    9.02
   0 -10  17    1.38    7.42
   0 -10  17   21.92    8.42
   1 -10  17   48.90   10.22
   1 -10  17   44.75   10.05
   1 -10  17   66.07   10.86
   1 -10  17   69.38   11.40
   2 -10  17   -9.96    6.69
   2 -10  17    4.00    7.39
   2 -10  17    3.36    7.91
   2 -10  17   -4.42    7.66
   3 -10  17   24.73    9.24
   3 -10  17   15.02    9.46
   3 -10  17   13.58    8.50
   3 -10  17   35.19    9.80
   4 -10  17   24.39    9.35
   4 -10  17   11.01    9.33
   4 -10  17   -0.01    7.47
   4 -10  17    0.48    8.60
   5 -10  17  -10.58    8.15
   5 -10  17   10.64    9.26
   5 -10  17    0.74    9.47
   5 -10  17    9.28    9.03
  -5 -11  17    9.65    9.19
  -5 -11  17    4.60    9.21
  -5 -11  17   -8.16    7.46
  -5 -11  17   -5.17    7.56
  -5 -11  17  -10.94    7.76
  -4 -11  17   12.97    8.33
  -4 -11  17    5.10    7.98
  -4 -11  17    6.51    7.99
  -4 -11  17   -3.61    7.65
  -4 -11  17   10.81    9.06
  -3 -11  17   60.20   10.70
  -3 -11  17   69.58   11.80
  -3 -11  17   62.47   11.13
  -3 -11  17   75.55   12.14
  -3 -11  17   50.26   11.13
  -2 -11  17    9.46    7.36
  -2 -11  17  -11.68    6.38
  -2 -11  17    6.86    7.29
  -2 -11  17   11.61    8.17
  -2 -11  17   11.64    8.32
  -1 -11  17    1.39    7.40
  -1 -11  17   -1.15    6.95
  -1 -11  17    3.64    7.55
  -1 -11  17  -11.82    6.02
  -1 -11  17  -20.40    6.02
   0 -11  17   13.86    7.82
   0 -11  17    5.51    7.67
   0 -11  17   -7.59    6.58
   0 -11  17    3.03    7.77
   1 -11  17   80.55   12.06
   1 -11  17   53.51   10.72
   1 -11  17   84.74   12.41
   1 -11  17   78.70   12.34
   2 -11  17   -6.73    7.00
   2 -11  17    7.56    8.41
   2 -11  17    4.43    7.51
   2 -11  17    5.02    7.67
   3 -11  17   18.96    9.73
   3 -11  17   11.41    8.86
   3 -11  17    5.71    8.05
   3 -11  17   17.36    9.18
   4 -11  17   -2.55    8.99
   4 -11  17   -0.55    8.08
   4 -11  17   -1.84    8.61
   4 -11  17   -3.41    7.61
   5 -11  17   53.41   13.38
   5 -11  17   19.34   10.51
   5 -11  17   44.93   12.04
   5 -11  17   30.32   11.73
  -5 -12  17   11.99    9.53
  -5 -12  17   -3.37    8.66
  -5 -12  17  -16.09    7.25
  -5 -12  17   10.37    9.15
  -5 -12  17    6.34   10.18
  -4 -12  17   -0.95    8.28
  -4 -12  17    0.90    8.58
  -4 -12  17   -0.31    7.87
  -4 -12  17    7.91    8.25
  -4 -12  17    5.21    8.28
  -3 -12  17   25.23    9.67
  -3 -12  17   24.01    9.08
  -3 -12  17    5.30    8.19
  -3 -12  17   11.25    8.23
  -3 -12  17    3.30    7.94
  -2 -12  17   32.36    9.92
  -2 -12  17   25.08    9.18
  -2 -12  17   44.60   10.09
  -2 -12  17   48.45   10.47
  -2 -12  17   32.28    9.86
  -1 -12  17    3.37    7.10
  -1 -12  17    6.90    7.84
  -1 -12  17    8.42    7.36
  -1 -12  17   16.16    8.30
  -1 -12  17    0.65    8.30
   0 -12  17   12.16    8.66
   0 -12  17    7.70    7.14
   0 -12  17    5.69    7.80
   0 -12  17   15.43    8.45
   1 -12  17   -0.64    7.53
   1 -12  17   -5.64    7.06
   1 -12  17   -2.83    7.51
   1 -12  17   -7.36    7.30
   2 -12  17   34.55    9.66
   2 -12  17    8.42    8.58
   2 -12  17   30.29    9.82
   2 -12  17    1.28    8.48
   3 -12  17    7.75    8.59
   3 -12  17    7.58    9.15
   3 -12  17   -0.29    7.99
   3 -12  17   -9.99    7.54
   4 -12  17   13.57    8.93
   4 -12  17   23.21   10.84
   4 -12  17   -4.77    8.13
   4 -12  17    0.77    8.10
  -4 -13  17   -5.27    7.92
  -4 -13  17   -2.86    8.65
  -4 -13  17   -7.16    8.01
  -4 -13  17    7.45    9.02
  -3 -13  17   39.07   10.32
  -3 -13  17   25.83   10.03
  -3 -13  17   22.19    9.82
  -3 -13  17   31.82    9.93
  -3 -13  17   32.70   10.47
  -2 -13  17   -0.08    7.90
  -2 -13  17   -2.56    6.99
  -2 -13  17    3.66    7.88
  -2 -13  17   -1.51    7.42
  -2 -13  17    3.85    7.86
  -1 -13  17   12.25    8.81
  -1 -13  17   16.89    8.62
  -1 -13  17    3.28    8.10
  -1 -13  17   11.27    8.62
  -1 -13  17    9.35    7.99
   0 -13  17    4.68    7.54
   0 -13  17   -1.09    7.42
   0 -13  17   -4.00    7.16
   0 -13  17   -6.95    7.46
   1 -13  17   74.45   12.48
   1 -13  17   55.30   11.48
   1 -13  17  103.63   13.64
   1 -13  17   55.96   11.84
   2 -13  17   -4.96    8.06
   2 -13  17   17.88    9.21
   2 -13  17   12.30    9.60
   2 -13  17   14.34    9.47
   3 -13  17   12.85    9.36
   3 -13  17    7.85    9.11
   3 -13  17    1.02    8.59
   3 -13  17   26.90   11.34
   4 -13  17    9.32    8.65
   4 -13  17    4.64   10.15
   4 -13  17   11.37    9.22
   4 -13  17    2.76    9.25
  -4 -14  17  -10.23    8.70
  -4 -14  17    6.46    8.88
  -4 -14  17   10.05    9.59
  -4 -14  17   19.95    9.62
  -4 -14  17   16.39   10.10
  -3 -14  17   12.49    8.81
  -3 -14  17    2.25    8.64
  -3 -14  17   -0.31    8.27
  -3 -14  17    7.10    8.62
  -2 -14  17   35.66   10.44
  -2 -14  17   41.68   10.46
  -2 -14  17   23.06   10.09
  -2 -14  17   26.08    9.81
  -2 -14  17   28.22    9.94
  -1 -14  17  -10.19    7.48
  -1 -14  17   -0.90    7.64
  -1 -14  17  -14.65    6.39
  -1 -14  17    1.65    7.85
  -1 -14  17    2.76    8.06
   0 -14  17   11.43    8.89
   0 -14  17   10.93    8.46
   0 -14  17   25.04    9.65
   0 -14  17   27.23    9.60
   1 -14  17    5.05    8.32
   1 -14  17    1.22    7.67
   1 -14  17    9.92    8.91
   1 -14  17    5.82    9.46
   2 -14  17   47.01   11.97
   2 -14  17   44.73   11.47
   2 -14  17   44.76   11.18
   2 -14  17   52.93   11.93
   3 -14  17  -10.35    8.93
   3 -14  17   -2.92    8.27
   3 -14  17   11.98    9.37
   3 -14  17    6.33    9.07
  -3 -15  17   24.03   10.78
  -3 -15  17   -3.10    9.10
  -3 -15  17    9.64    8.80
  -3 -15  17   32.25    9.93
  -2 -15  17  -14.35    8.26
  -2 -15  17  -12.26    7.16
  -2 -15  17   -3.90    7.87
  -2 -15  17    2.23    8.24
  -1 -15  17   -2.54    7.79
  -1 -15  17    3.12    8.17
  -1 -15  17   10.69    8.68
  -1 -15  17   -9.94    7.94
  -1 -15  17   -2.71    7.34
   0 -15  17    4.67    7.86
   0 -15  17   10.61    9.02
   0 -15  17    1.78    8.20
   0 -15  17    7.53    9.08
   1 -15  17   44.72   11.25
   1 -15  17   22.36   10.80
   1 -15  17   34.05   10.59
   1 -15  17   26.41   10.06
   2 -15  17   -0.72    8.57
   2 -15  17    0.45    8.06
   2 -15  17   -9.01    8.30
   2 -15  17  -14.76    8.37
   3 -15  17    2.75    9.01
   3 -15  17    7.27   10.55
   3 -15  17   -9.94    7.82
   3 -15  17  -29.74    8.59
   3 -15  17   -6.99    8.31
  -2 -16  17   15.51    9.87
  -2 -16  17  -11.00   12.49
  -2 -16  17   22.34   10.14
  -2 -16  17   34.17   10.80
  -2 -16  17    9.90    9.16
  -1 -16  17    0.35    8.11
  -1 -16  17  -16.99   11.23
  -1 -16  17   -5.69    8.53
  -1 -16  17   -9.00    7.76
  -1 -16  17  -15.70    7.84
   0 -16  17   19.41   13.78
   0 -16  17   22.38   11.12
   0 -16  17   27.05   10.14
   0 -16  17   10.00    9.05
   0 -16  17   17.30    9.73
   1 -16  17   23.24   10.12
   1 -16  17  -15.03   10.48
   1 -16  17   22.32    9.47
   1 -16  17   19.84    9.67
   1 -16  17   -1.96    9.03
   2 -16  17   -2.20    8.88
   2 -16  17    1.19    8.30
   2 -16  17    2.01   11.03
   2 -16  17    4.56    9.94
   2 -16  17   -0.12    8.94
  -2  17  16   16.14    6.55
  -2  17  16   13.63    6.11
  -2  17  16    4.88    6.70
  -2  17  16   14.48    6.07
  -2  17  16   13.06    6.12
  -1  17  16    0.65    4.78
  -1  17  16    3.10    4.71
  -1  17  16    0.87    4.77
  -1  17  16    1.98    4.17
  -1  17  16    5.90    5.46
  -1  17  16    1.21    4.06
   0  17  16   -5.31    3.77
   0  17  16    2.94    4.43
   0  17  16   -2.35    3.78
   1  17  16   -3.07    3.48
   1  17  16    3.55    3.39
   1  17  16   -1.12    3.04
   1  17  16    0.24    3.13
  -3  16  16    1.19    6.64
  -3  16  16    4.16    6.27
  -3  16  16   -5.48    6.77
  -3  16  16   -2.39    6.01
  -3  16  16    4.63    6.60
  -2  16  16    1.30    5.36
  -2  16  16    5.50    6.30
  -2  16  16   10.41    6.15
  -2  16  16    0.53    5.35
  -2  16  16   -0.64    5.17
  -1  16  16   34.15    4.99
  -1  16  16   27.58    6.04
  -1  16  16   26.78    6.34
  -1  16  16   25.48    5.84
  -1  16  16   23.96    5.61
   0  16  16    0.90    3.92
   0  16  16    6.67    4.05
   0  16  16    5.94    4.12
   0  16  16    3.75    4.36
   0  16  16    1.29    3.82
   1  16  16    7.80    3.73
   1  16  16    4.39    3.11
   1  16  16    7.08    3.49
   1  16  16    4.51    3.18
   2  16  16    7.02   10.29
  -4  15  16   -5.42    7.02
  -3  15  16   -1.84    6.03
  -3  15  16   -5.21    6.25
  -3  15  16   20.89    7.25
  -3  15  16    5.12    6.18
  -3  15  16    5.08    6.23
  -2  15  16   32.72    6.73
  -2  15  16   25.44    6.26
  -2  15  16   42.86    7.76
  -2  15  16   35.16    7.35
  -2  15  16   20.58    6.26
  -1  15  16    0.88    3.60
  -1  15  16   -0.54    4.47
  -1  15  16   -1.39    4.58
  -1  15  16    5.56    4.45
  -1  15  16   -6.58    4.47
   0  15  16   32.89    5.25
   0  15  16   38.49    5.18
   0  15  16   32.78    5.35
   0  15  16   33.49    5.52
   0  15  16   35.49    5.13
   1  15  16    0.53    2.84
   1  15  16   -5.43    3.10
   1  15  16    1.56    2.90
   1  15  16    3.25    3.36
   2  15  16   74.75   13.83
   2  15  16   64.27    5.18
   3  15  16   16.69   11.15
   3  15  16    0.25    2.81
  -4  14  16   -7.38    7.21
  -4  14  16   -1.35    7.28
  -4  14  16    0.58    7.02
  -3  14  16   15.07    6.65
  -3  14  16    0.59    5.91
  -3  14  16   -0.24    6.55
  -3  14  16   18.99    6.71
  -3  14  16   12.86    7.26
  -2  14  16    0.78    4.94
  -2  14  16    3.20    5.82
  -2  14  16    4.16    5.09
  -2  14  16    1.53    5.59
  -2  14  16    2.52    4.85
  -1  14  16   24.67    5.50
  -1  14  16    9.69    4.86
  -1  14  16   19.36    5.09
  -1  14  16    8.91    5.03
  -1  14  16   12.33    3.89
   0  14  16    9.44    4.30
   0  14  16    9.73    4.16
   0  14  16   -2.72    3.57
   0  14  16   -1.88    3.53
   0  14  16    1.17    3.56
   1  14  16    3.45    2.86
   1  14  16   -0.22    2.92
   1  14  16   -3.29    2.70
   1  14  16    0.57    3.27
   1  14  16    3.55    3.39
   2  14  16   12.17    3.09
   2  14  16   23.48    3.43
   2  14  16   23.43   10.80
   3  14  16   67.83   14.00
   3  14  16   56.65    5.19
   3  14  16   50.86    4.58
   3  14  16   67.60    5.50
   4  14  16    5.25    3.97
   4  14  16    8.24    4.41
   4  14  16    1.23    3.86
  -5  13  16   -9.59    7.66
  -5  13  16   -4.87    7.71
  -4  13  16    1.62    6.81
  -4  13  16    1.17    7.48
  -4  13  16    3.20    7.21
  -3  13  16   -5.59    5.78
  -3  13  16    1.01    5.62
  -3  13  16    2.51    5.61
  -3  13  16   -4.66    5.11
  -3  13  16    4.52    6.02
  -2  13  16   41.59    7.58
  -2  13  16   44.03    6.62
  -2  13  16   31.22    6.56
  -2  13  16   42.37    7.42
  -2  13  16   47.49    7.33
  -1  13  16    4.50    4.46
  -1  13  16   -1.66    4.56
  -1  13  16   12.49    3.78
  -1  13  16    0.80    4.53
  -1  13  16    3.65    4.34
   0  13  16   16.98    4.30
   0  13  16   10.94    4.23
   0  13  16    8.74    4.35
   0  13  16   19.52    4.73
   0  13  16   11.99    3.98
   1  13  16   -0.24    2.87
   1  13  16   -2.72    3.02
   1  13  16    2.17    3.37
   1  13  16   -0.72    2.74
   1  13  16   -0.87    3.25
   2  13  16   32.92   11.00
   2  13  16   31.99    4.14
   2  13  16   39.16    4.39
   2  13  16   29.50    3.49
   2  13  16   28.80    3.47
   3  13  16   13.96    3.27
   3  13  16   13.10    3.64
   3  13  16   19.07   11.05
   3  13  16    5.90    3.64
   4  13  16   33.35    5.20
   4  13  16   33.94    5.28
   4  13  16   42.33    5.94
  -5  12  16   45.75   10.46
  -5  12  16   20.59    9.40
  -4  12  16   -7.37    6.48
  -4  12  16   -7.27    6.28
  -4  12  16   -2.58    6.91
  -3  12  16   12.56    6.24
  -3  12  16    8.51    6.42
  -3  12  16   -2.72    5.27
  -3  12  16   -0.56    6.14
  -3  12  16   -4.56    5.11
  -2  12  16   -4.00    4.45
  -2  12  16   -4.16    4.97
  -2  12  16    2.53    4.81
  -2  12  16   -4.22    4.85
  -2  12  16    5.00    4.80
  -1  12  16   25.61    5.66
  -1  12  16   13.26    4.98
  -1  12  16   14.74    4.81
  -1  12  16   19.46    4.03
  -1  12  16   17.71    5.49
  -1  12  16   12.10    5.01
   0  12  16   -0.46    3.82
   0  12  16    7.67    3.90
   0  12  16   -0.96    3.88
   0  12  16    3.55    3.61
   0  12  16    3.19    3.72
   1  12  16    1.89    3.28
   1  12  16    1.82    3.35
   1  12  16   -0.48    2.81
   1  12  16   10.74    3.65
   1  12  16   -3.02    2.90
   2  12  16   -1.24    2.91
   2  12  16    1.83    2.76
   2  12  16   -0.11    3.31
   2  12  16    0.16    2.51
   2  12  16    6.56    8.87
   2  12  16    5.92    3.23
   3  12  16  102.91    7.61
   3  12  16   90.92    6.98
   3  12  16   87.15    6.69
   3  12  16   99.99   16.05
   3  12  16   98.73    7.58
   3  12  16   89.44    6.89
   4  12  16   20.73    4.81
   4  12  16   19.00   12.08
   4  12  16   29.12    5.55
   4  12  16   24.34    5.01
   5  12  16    3.35    4.79
   5  12  16    6.23    5.03
  -5  11  16   11.99    8.17
  -5  11  16   -2.94    7.11
  -5  11  16    4.83    7.90
  -4  11  16   -4.13    6.53
  -4  11  16   -3.62    5.83
  -4  11  16    4.66    7.10
  -4  11  16   -0.65    6.20
  -3  11  16   27.56    7.54
  -3  11  16   26.02    7.56
  -3  11  16   35.42    6.97
  -3  11  16   27.45    6.88
  -3  11  16   22.04    6.56
  -2  11  16   25.35    6.11
  -2  11  16   20.41    5.54
  -2  11  16   33.88    6.99
  -2  11  16   30.46    6.81
  -2  11  16   15.29    5.58
  -1  11  16   26.95    5.44
  -1  11  16   32.72    5.80
  -1  11  16   27.23    6.19
  -1  11  16   22.55    4.40
  -1  11  16   36.95    6.37
  -1  11  16   38.79    6.21
   0  11  16   27.63    5.33
   0  11  16   26.58    4.97
   0  11  16   24.45    4.57
   0  11  16   24.41    5.08
   0  11  16   20.11    4.48
   1  11  16   32.15    4.72
   1  11  16   22.71    4.09
   1  11  16   25.96    4.02
   1  11  16   30.42    4.81
   1  11  16   31.03    4.60
   2  11  16    2.83    2.97
   2  11  16    7.10    3.58
   2  11  16    6.47    8.71
   2  11  16    1.70    3.41
   2  11  16    2.09    3.41
   2  11  16   10.08    3.10
   3  11  16    2.09    3.04
   3  11  16   -4.57    3.33
   3  11  16   12.69    9.83
   3  11  16   -1.84    3.64
   3  11  16    4.94    3.37
   3  11  16   -0.81    3.38
   4  11  16   25.09    5.18
   4  11  16   33.37    5.46
   4  11  16   27.78   12.33
   4  11  16   33.89    5.46
   4  11  16   34.23    5.86
   5  11  16    2.03    4.91
   5  11  16    2.66    4.80
   5  11  16    0.74    4.73
  -6  10  16    6.18    8.56
  -6  10  16  -10.12    7.91
  -6  10  16   15.44    9.48
  -6  10  16    3.04    8.48
  -5  10  16   57.72   10.75
  -5  10  16   74.72   11.53
  -5  10  16   52.87   10.91
  -5  10  16   76.25   11.31
  -4  10  16    0.41    6.25
  -4  10  16   -0.86    5.85
  -4  10  16    2.81    6.93
  -4  10  16   -8.62    5.62
  -4  10  16    9.93    6.74
  -3  10  16    6.47    5.79
  -3  10  16    0.26    5.28
  -3  10  16   -8.98    5.71
  -3  10  16    8.15    6.22
  -3  10  16    0.44    5.44
  -3  10  16  -10.03    5.04
  -2  10  16   19.18    6.21
  -2  10  16   26.44    5.77
  -2  10  16   29.75    5.97
  -2  10  16   28.14    6.47
  -2  10  16   34.09    7.05
  -1  10  16  119.79    9.86
  -1  10  16  124.83   10.11
  -1  10  16  131.49   11.07
  -1  10  16  152.10   11.25
  -1  10  16  139.41   11.37
  -1  10  16  130.01    8.96
   0  10  16   24.10    4.94
   0  10  16   34.53    5.05
   0  10  16   28.66    4.61
   0  10  16   21.66    4.91
   0  10  16   12.96    4.86
   1  10  16   -2.72    3.13
   1  10  16    0.78    3.18
   1  10  16   -1.80    3.71
   1  10  16    2.32    3.55
   1  10  16   -1.93    3.41
   2  10  16   24.46    4.22
   2  10  16   35.11    4.26
   2  10  16   24.53    4.85
   2  10  16   31.86    4.78
   2  10  16   35.80    4.91
   3  10  16   57.08    6.22
   3  10  16   76.75   13.65
   3  10  16   63.11    5.70
   3  10  16   56.77    6.33
   3  10  16   51.18    5.73
   3  10  16   62.30    6.49
   4  10  16   -2.66    9.70
   4  10  16    4.17    3.91
   4  10  16    1.80    4.21
   4  10  16    1.04    4.64
   4  10  16   -0.27    4.10
   4  10  16    6.04    4.42
   5  10  16    7.32    5.23
   5  10  16    0.26    4.75
   5  10  16    1.99    4.78
   5  10  16  -11.53   10.46
  -6   9  16    7.30    8.70
  -6   9  16    6.40    8.70
  -6   9  16    3.31    8.26
  -6   9  16    4.47    8.43
  -5   9  16  -14.32    6.34
  -5   9  16    8.56    7.62
  -5   9  16   -5.62    6.86
  -5   9  16   -5.52    6.80
  -4   9  16   28.17    7.40
  -4   9  16   21.87    7.94
  -4   9  16   21.05    7.67
  -4   9  16   33.62    8.29
  -4   9  16   20.59    7.29
  -4   9  16   28.37    7.81
  -3   9  16   19.00    6.21
  -3   9  16   21.67    6.87
  -3   9  16   13.78    6.10
  -3   9  16   20.20    6.55
  -3   9  16   39.69    7.59
  -3   9  16   19.73    6.92
  -3   9  16   14.56    6.55
  -2   9  16   16.11    5.37
  -2   9  16   24.68    6.44
  -2   9  16   34.93    7.10
  -2   9  16   24.23    6.41
  -2   9  16   28.04    6.15
  -2   9  16   23.32    6.42
  -2   9  16   24.78    5.89
  -1   9  16    1.48    4.56
  -1   9  16    4.85    3.76
  -1   9  16   -1.23    4.47
  -1   9  16   -1.50    3.91
  -1   9  16   -1.48    4.41
  -1   9  16    2.06    4.33
   0   9  16   29.11    5.22
   0   9  16   27.76    5.68
   0   9  16   40.05    5.73
   0   9  16   33.61    5.15
   0   9  16   38.31    3.59
   0   9  16   35.49    5.05
   1   9  16    1.48    4.06
   1   9  16    3.57    3.53
   1   9  16    0.38    3.65
   1   9  16    5.99    3.86
   1   9  16    3.48    3.36
   2   9  16   -0.31    3.39
   2   9  16    5.60    3.85
   2   9  16    3.31    3.21
   2   9  16    3.27    3.86
   2   9  16    2.47    3.82
   3   9  16   12.33    3.87
   3   9  16   12.03    4.40
   3   9  16   17.94    4.84
   3   9  16    3.06    3.98
   3   9  16   17.56    4.79
   3   9  16   13.94    9.69
   4   9  16   38.87    6.01
   4   9  16   38.04    5.65
   4   9  16   32.70    5.77
   4   9  16   48.37   12.79
   4   9  16   37.22    6.39
   4   9  16   22.18    5.64
   5   9  16   11.19    5.63
   5   9  16    4.10    4.97
   5   9  16   -1.75    4.91
   5   9  16   -3.19   10.08
   5   9  16    0.77    4.52
  -6   8  16    3.22    7.92
  -6   8  16   -1.25    8.12
  -6   8  16    7.48    8.92
  -6   8  16    4.25    8.88
  -5   8  16    3.68    7.93
  -5   8  16    5.30    7.38
  -5   8  16   23.18    8.47
  -5   8  16    2.12    7.41
  -4   8  16   23.74    7.71
  -4   8  16   19.55    7.48
  -4   8  16   25.89    7.32
  -4   8  16   20.80    7.64
  -4   8  16   24.14    7.66
  -4   8  16   16.52    6.98
  -3   8  16    2.44    5.47
  -3   8  16    6.86    6.18
  -3   8  16   11.31    6.31
  -3   8  16    8.09    6.30
  -3   8  16    2.27    5.26
  -3   8  16    4.33    5.46
  -3   8  16    5.67    6.47
  -2   8  16   -7.07    4.23
  -2   8  16   -0.57    4.53
  -2   8  16   -7.62    4.55
  -2   8  16    1.79    5.07
  -2   8  16    2.78    5.17
  -2   8  16   -2.52    4.78
  -2   8  16    1.48    4.88
  -2   8  16    0.56    5.16
  -1   8  16    1.17    4.97
  -1   8  16    3.88    4.71
  -1   8  16   -4.26    3.90
  -1   8  16    6.76    4.98
  -1   8  16    0.87    3.71
  -1   8  16    5.10    4.70
  -1   8  16   -0.41    4.06
  -1   8  16   -1.06    4.37
   0   8  16   58.67    6.23
   0   8  16   58.96    5.08
   0   8  16   66.70    6.60
   0   8  16   62.14    6.86
   0   8  16   56.05    7.09
   0   8  16   60.10    6.83
   1   8  16   13.02    4.31
   1   8  16    9.16    4.21
   1   8  16   10.35    4.51
   1   8  16   18.54    4.03
   1   8  16   11.69    4.11
   2   8  16    1.25    3.94
   2   8  16   -0.04    4.02
   2   8  16   -0.72    3.27
   2   8  16    4.48    3.67
   2   8  16   -0.80    3.89
   3   8  16    1.00    3.50
   3   8  16    4.11    4.01
   3   8  16    4.60    8.45
   3   8  16    3.02    4.54
   3   8  16    1.30    4.36
   3   8  16   10.94    4.32
   4   8  16   35.97    6.23
   4   8  16   43.77    6.79
   4   8  16   47.58    6.61
   4   8  16   42.41    5.99
   4   8  16   34.43   11.78
   4   8  16   49.47    7.17
   5   8  16   -4.29    4.60
   5   8  16   -0.49    5.11
   5   8  16  -13.83    8.84
   5   8  16    0.42    4.62
   5   8  16    1.89    5.16
   6   8  16    7.90    6.34
   6   8  16   -0.85    6.03
   6   8  16    8.09    6.16
   6   8  16    9.25    5.82
  -6   7  16   52.44   11.89
  -6   7  16   46.03   10.62
  -6   7  16   44.60   10.91
  -6   7  16   24.52    9.47
  -5   7  16    1.74    7.27
  -5   7  16    3.45    6.96
  -5   7  16   10.50    7.95
  -5   7  16    9.91    7.68
  -4   7  16   14.90    7.27
  -4   7  16   20.66    7.80
  -4   7  16   15.13    6.81
  -4   7  16   26.93    7.58
  -4   7  16   23.19    7.52
  -4   7  16   13.54    6.59
  -3   7  16    0.24    5.77
  -3   7  16    0.08    5.60
  -3   7  16    3.46    6.14
  -3   7  16   11.78    5.89
  -3   7  16   -0.24    5.00
  -3   7  16   14.36    5.78
  -3   7  16    1.43    5.25
  -3   7  16    0.68    5.50
  -2   7  16    1.68    5.03
  -2   7  16    0.94    5.18
  -2   7  16  -11.23    4.62
  -2   7  16    4.02    5.29
  -2   7  16    6.06    4.95
  -2   7  16   -7.20    4.75
  -2   7  16    0.10    4.53
  -2   7  16   -1.12    5.11
  -2   7  16   -4.95    4.54
  -1   7  16   -2.51    4.71
  -1   7  16   -0.67    4.32
  -1   7  16   -1.60    3.69
  -1   7  16   -1.38    4.55
  -1   7  16   10.02    5.20
  -1   7  16   -0.09    4.54
  -1   7  16    4.46    4.99
  -1   7  16   -1.99    3.90
  -1   7  16   -0.53    4.50
   0   7  16  122.13    9.71
   0   7  16  113.91    9.17
   0   7  16  121.83    8.03
   0   7  16  103.73    9.65
   0   7  16  139.11   10.51
   0   7  16  126.38    9.96
   0   7  16  121.46    9.08
   0   7  16  112.28   10.12
   1   7  16    9.80    3.79
   1   7  16    4.14    4.58
   1   7  16    6.92    2.50
   1   7  16    3.86    4.05
   1   7  16    1.22    4.31
   1   7  16    2.54    4.03
   2   7  16   37.97    5.53
   2   7  16   56.63    6.26
   2   7  16   42.72    5.35
   2   7  16   40.69    6.24
   2   7  16   46.63    6.03
   3   7  16   23.65    4.96
   3   7  16   11.52    5.10
   3   7  16   20.22    5.19
   3   7  16   15.08    4.49
   3   7  16   18.71    9.80
   3   7  16   19.17    5.35
   4   7  16   24.67    5.43
   4   7  16   19.92    5.61
   4   7  16   21.89    5.83
   4   7  16   26.30    6.09
   4   7  16   43.91    6.91
   4   7  16   41.45   11.56
   5   7  16   15.70    5.69
   5   7  16   10.42    5.99
   5   7  16   16.40    6.14
   5   7  16   13.11    5.49
   5   7  16   -1.07   10.08
   6   7  16    3.04    6.01
   6   7  16    2.32    6.54
   6   7  16    0.00    5.33
   6   7  16    4.33    5.84
  -6   6  16    0.92    7.84
  -6   6  16    4.11    8.15
  -6   6  16   -4.10    7.30
  -5   6  16    5.00    6.82
  -5   6  16    3.51    7.23
  -5   6  16   -0.30    7.06
  -5   6  16   -0.65    7.33
  -5   6  16    1.32    6.74
  -4   6  16   41.35    9.19
  -4   6  16   49.00    8.94
  -4   6  16   32.59    8.38
  -4   6  16   56.10    8.17
  -4   6  16   36.27    8.28
  -4   6  16   53.64    9.59
  -3   6  16   -0.16    5.80
  -3   6  16    8.87    5.66
  -3   6  16   -4.93    4.93
  -3   6  16   -0.60    5.89
  -3   6  16   15.11    6.60
  -3   6  16    7.30    5.85
  -3   6  16   18.51    6.85
  -3   6  16   12.72    6.02
  -2   6  16   -0.30    5.61
  -2   6  16    4.58    5.09
  -2   6  16    1.83    4.97
  -2   6  16    1.60    5.10
  -2   6  16   -0.59    4.79
  -2   6  16   -3.76    5.07
  -2   6  16   -5.15    4.85
  -2   6  16    4.68    4.75
  -2   6  16   -0.77    5.17
  -1   6  16    3.46    4.82
  -1   6  16    2.23    4.00
  -1   6  16    0.70    4.23
  -1   6  16    6.13    5.27
  -1   6  16    3.41    5.15
  -1   6  16   -1.59    4.32
  -1   6  16    8.37    5.25
  -1   6  16   -6.50    4.57
  -1   6  16    7.65    5.02
   0   6  16   23.05    4.31
   0   6  16   21.90    5.53
   0   6  16   21.36    5.18
   0   6  16   24.30    5.83
   0   6  16   21.75    5.18
   0   6  16    9.54    5.30
   0   6  16   36.39    5.69
   0   6  16   22.49    4.96
   0   6  16   18.52    5.63
   1   6  16    8.21    4.51
   1   6  16    1.92    4.39
   1   6  16   -3.29    2.85
   1   6  16    3.89    4.30
   1   6  16   -2.40    3.93
   1   6  16   -4.36    4.10
   1   6  16   -2.89    3.50
   1   6  16    8.17    4.65
   2   6  16   29.97    5.23
   2   6  16   39.44    6.14
   2   6  16   34.13    5.89
   2   6  16   47.23    5.87
   2   6  16   52.74    6.77
   3   6  16   31.50    6.05
   3   6  16   17.75    4.68
   3   6  16   15.66    5.01
   3   6  16    4.92    8.96
   3   6  16   21.50    5.25
   3   6  16   12.90    5.38
   4   6  16   -0.30    4.45
   4   6  16    5.91    5.28
   4   6  16    9.30    9.41
   4   6  16    5.97    5.11
   4   6  16   14.48    4.87
   5   6  16   -2.58    4.55
   5   6  16    5.72    5.46
   5   6  16   -4.69    5.29
   5   6  16    0.87    5.30
   5   6  16    3.08   10.36
   6   6  16    7.87    5.83
   6   6  16    7.58    5.88
   6   6  16    4.29    6.41
   6   6  16   13.09    6.70
  -7   5  16   23.01   11.04
  -7   5  16   15.77   10.46
  -7   5  16   41.96   11.32
  -7   5  16   38.99   11.55
  -6   5  16    5.76    7.70
  -6   5  16    4.16    7.58
  -6   5  16   -1.11    7.97
  -6   5  16    9.49    8.34
  -5   5  16    4.76    7.40
  -5   5  16    0.19    6.72
  -5   5  16   -4.95    6.65
  -5   5  16   -0.26    7.22
  -5   5  16    5.06    7.18
  -4   5  16   41.14    8.92
  -4   5  16   42.71    8.97
  -4   5  16   39.72    8.73
  -4   5  16   56.65    9.78
  -4   5  16   57.17    9.76
  -4   5  16   66.93    8.78
  -3   5  16   52.29    8.60
  -3   5  16   45.18    8.39
  -3   5  16   63.83    8.13
  -3   5  16   44.04    7.36
  -3   5  16   58.61    7.93
  -3   5  16   47.40    8.38
  -3   5  16   51.30    8.91
  -3   5  16   58.43    8.97
  -2   5  16   20.93    5.84
  -2   5  16   26.39    6.87
  -2   5  16   25.59    6.55
  -2   5  16   15.61    6.47
  -2   5  16   13.38    5.52
  -2   5  16   29.52    6.76
  -2   5  16   16.70    6.39
  -2   5  16   19.70    6.36
  -2   5  16   23.51    5.95
  -1   5  16   -2.68    3.88
  -1   5  16   -0.37    4.57
  -1   5  16    2.57    4.72
  -1   5  16    8.57    4.59
  -1   5  16    6.28    5.09
  -1   5  16    1.50    5.29
  -1   5  16    2.15    5.24
  -1   5  16   -1.66    4.66
  -1   5  16    0.28    5.13
   0   5  16    0.03    3.60
   0   5  16    5.46    4.88
   0   5  16    2.18    4.61
   0   5  16   -1.58    4.50
   0   5  16    9.63    4.89
   0   5  16    3.61    4.41
   0   5  16    1.75    3.99
   0   5  16    1.88    4.40
   0   5  16    5.35    4.97
   1   5  16  136.78   11.30
   1   5  16  151.51   10.62
   1   5  16  160.50   11.30
   1   5  16  141.80   10.38
   1   5  16  148.47   11.35
   1   5  16  161.37   11.49
   1   5  16  147.52    9.39
   1   5  16  140.10   11.32
   1   5  16  140.25   11.11
   2   5  16   15.97    4.55
   2   5  16    9.34    5.34
   2   5  16   16.72    5.57
   2   5  16    6.03    4.76
   2   5  16   10.74    4.66
   2   5  16   23.18    4.03
   2   5  16   13.29    5.05
   2   5  16   19.92    5.28
   3   5  16   10.37    5.20
   3   5  16    7.28    4.77
   3   5  16   -0.10    4.13
   3   5  16   -4.02    4.18
   3   5  16   -2.87    4.79
   3   5  16   13.07    8.67
   4   5  16   -2.80    4.79
   4   5  16    1.52    9.39
   4   5  16   10.09    5.43
   4   5  16    0.55    4.76
   4   5  16    4.40    4.61
   5   5  16   86.49    8.91
   5   5  16   79.08    9.56
   5   5  16   35.20   13.05
   5   5  16   55.02    8.17
   5   5  16   59.79    8.52
   5   5  16   80.13    8.75
   6   5  16   -0.21    6.04
   6   5  16   -4.49    5.27
   6   5  16    4.83    6.32
   6   5  16   -1.14    6.32
  -7   4  16   -1.56    9.24
  -7   4  16   14.07   10.08
  -7   4  16    5.19    9.26
  -7   4  16   13.84    9.35
  -6   4  16   10.94    8.53
  -6   4  16   -1.11    8.15
  -6   4  16   13.59    8.89
  -6   4  16    7.94    7.77
  -5   4  16   20.98    8.05
  -5   4  16    8.16    7.37
  -5   4  16   22.65    8.53
  -5   4  16    8.69    7.78
  -5   4  16    4.21    7.76
  -4   4  16   57.12    9.58
  -4   4  16   65.20   10.31
  -4   4  16   53.58    8.40
  -4   4  16   61.45    9.72
  -4   4  16   51.91    8.87
  -4   4  16   52.53    9.48
  -3   4  16    5.50    5.84
  -3   4  16    4.25    5.37
  -3   4  16    2.36    5.90
  -3   4  16    3.00    6.07
  -3   4  16   -3.91    4.94
  -3   4  16    3.25    5.85
  -3   4  16   -1.32    4.92
  -3   4  16    6.14    6.26
  -2   4  16   60.41    8.81
  -2   4  16   58.85    8.13
  -2   4  16   47.64    8.43
  -2   4  16   77.40    8.44
  -2   4  16   53.83    8.30
  -2   4  16   70.61    8.81
  -2   4  16   52.03    8.23
  -2   4  16   63.92    7.55
  -2   4  16   58.91    7.48
  -1   4  16   56.11    7.54
  -1   4  16   64.53    7.93
  -1   4  16   55.13    6.96
  -1   4  16   39.29    7.42
  -1   4  16   44.16    7.56
  -1   4  16   51.56    7.97
  -1   4  16   51.64    6.40
  -1   4  16   47.26    6.64
  -1   4  16   53.57    7.78
   0   4  16   82.55    8.67
   0   4  16   69.35    7.72
   0   4  16   68.69    8.32
   0   4  16   96.91    7.62
   0   4  16  107.85    9.39
   0   4  16   92.48    8.76
   0   4  16   91.75    9.02
   0   4  16   76.80    9.09
   0   4  16   90.38    8.37
   1   4  16   94.31    8.02
   1   4  16   77.16    7.66
   1   4  16   83.81    7.15
   1   4  16   85.42    8.37
   1   4  16   68.85    8.26
   1   4  16   98.89    8.85
   1   4  16   80.28    8.58
   1   4  16   93.72    8.68
   1   4  16   96.70    8.96
   2   4  16   72.71    7.35
   2   4  16   65.29    7.96
   2   4  16   64.80    7.85
   2   4  16   75.46    6.55
   2   4  16   70.23    8.06
   2   4  16   60.11    8.10
   2   4  16   70.02    8.17
   2   4  16   67.04    7.37
   2   4  16   69.00   11.81
   2   4  16   67.59    7.85
   3   4  16   42.42    5.67
   3   4  16   33.33    6.55
   3   4  16   57.25    7.49
   3   4  16   58.32    7.82
   3   4  16   47.58    6.53
   3   4  16   55.20    7.43
   3   4  16   52.39   11.51
   3   4  16   49.95    7.65
   3   4  16   49.17    7.59
   4   4  16    1.36    5.45
   4   4  16    6.44    5.25
   4   4  16   11.74    9.70
   4   4  16    0.13    4.56
   4   4  16    7.55    5.29
   5   4  16   -4.37    5.04
   5   4  16   -3.55    5.49
   5   4  16    6.88    5.27
   5   4  16   11.27   11.10
   5   4  16    3.50    6.09
   5   4  16    1.27    5.51
   6   4  16   14.79    7.17
   6   4  16   13.59    7.24
   6   4  16    2.46    6.49
   6   4  16    6.83    6.01
  -7   3  16   66.09   12.89
  -7   3  16   46.78   12.05
  -7   3  16   59.12   12.20
  -7   3  16   39.61   11.88
  -6   3  16   -3.77    7.64
  -6   3  16    1.20    8.10
  -6   3  16   -3.50    7.34
  -6   3  16    3.72    7.97
  -5   3  16   -7.24    6.53
  -5   3  16   -6.44    6.62
  -5   3  16    4.78    7.54
  -5   3  16    2.21    6.64
  -5   3  16   -5.37    6.90
  -4   3  16    6.29    6.69
  -4   3  16    0.28    6.47
  -4   3  16   -0.25    6.00
  -4   3  16   11.74    6.96
  -4   3  16   -4.94    6.12
  -4   3  16  -10.13    5.23
  -3   3  16  243.92   18.36
  -3   3  16  235.24   17.60
  -3   3  16  232.10   17.76
  -3   3  16  253.03   16.51
  -3   3  16  246.54   17.99
  -3   3  16  290.67   17.69
  -3   3  16  248.51   16.94
  -3   3  16  254.44   18.57
  -2   3  16   28.27    6.19
  -2   3  16   39.23    7.54
  -2   3  16   29.45    6.91
  -2   3  16   29.91    7.38
  -2   3  16   35.25    7.11
  -2   3  16   29.86    6.78
  -2   3  16   37.02    6.42
  -2   3  16   19.49    6.74
  -2   3  16   35.25    7.38
  -1   3  16    7.91    4.64
  -1   3  16   16.86    6.05
  -1   3  16   19.97    5.83
  -1   3  16   13.84    5.44
  -1   3  16   13.84    5.86
  -1   3  16    9.64    5.71
  -1   3  16   16.47    5.57
  -1   3  16   12.70    5.80
  -1   3  16   12.00    5.02
   0   3  16   88.57    8.93
   0   3  16   68.59    8.64
   0   3  16   99.48    8.70
   0   3  16   93.77    8.36
   0   3  16   99.91    7.95
   0   3  16   78.90    9.29
   0   3  16   89.79    9.23
   0   3  16  112.44    9.94
   0   3  16   86.53    8.77
   1   3  16  282.06   14.93
   1   3  16  268.60   16.50
   1   3  16  256.13   16.46
   1   3  16  254.63   16.74
   1   3  16  239.44   16.27
   1   3  16  229.01   15.15
   1   3  16  255.68   16.40
   1   3  16  240.33   15.28
   1   3  16  238.82   16.84
   2   3  16   -1.84    4.64
   2   3  16   13.52    8.45
   2   3  16    2.89    4.85
   2   3  16    4.75    5.24
   2   3  16    1.65    4.85
   2   3  16    6.60    5.44
   2   3  16    5.37    4.19
   2   3  16   10.72    5.07
   2   3  16    2.36    4.71
   2   3  16    4.17    4.29
   3   3  16   -3.77    4.04
   3   3  16   -0.80    5.15
   3   3  16   -1.63    4.82
   3   3  16    1.69    4.52
   3   3  16    5.94    5.33
   3   3  16   -4.67    8.08
   3   3  16   -0.51    4.88
   3   3  16   10.43    5.59
   3   3  16    3.58    4.94
   4   3  16   14.81    6.39
   4   3  16    1.17    4.72
   4   3  16    2.28    5.35
   4   3  16    6.32    5.40
   4   3  16    3.89    9.33
   4   3  16    1.67    5.36
   4   3  16    9.36    4.95
   5   3  16  127.62   11.37
   5   3  16  125.39   11.68
   5   3  16  116.04   12.37
   5   3  16  120.31   17.54
   5   3  16  141.30   11.21
   5   3  16  106.13   11.43
   6   3  16    1.99    6.39
   6   3  16    2.18    6.36
   6   3  16   -3.86    5.94
   6   3  16    3.02    5.69
  -7   2  16    9.58    9.63
  -7   2  16   13.63    9.72
  -7   2  16   15.14    9.14
  -7   2  16  -10.39    8.10
  -6   2  16   25.96    9.71
  -6   2  16   26.05    9.74
  -6   2  16   12.23    8.63
  -6   2  16   14.57    8.72
  -5   2  16    7.35    7.83
  -5   2  16   16.93    8.44
  -5   2  16   14.99    7.50
  -5   2  16   24.91    8.87
  -5   2  16   17.05    8.56
  -4   2  16   38.26    8.65
  -4   2  16   30.17    8.32
  -4   2  16   35.32    8.60
  -4   2  16   31.11    7.85
  -4   2  16   45.16    7.86
  -4   2  16   44.22    9.43
  -3   2  16   24.42    6.25
  -3   2  16    7.95    6.48
  -3   2  16   14.12    6.40
  -3   2  16   18.93    7.03
  -3   2  16   21.90    7.26
  -3   2  16   32.54    7.89
  -3   2  16    6.53    6.28
  -3   2  16   11.56    5.89
  -2   2  16  204.01   15.40
  -2   2  16  217.55   16.04
  -2   2  16  196.38   15.72
  -2   2  16  201.21   14.15
  -2   2  16  220.13   15.08
  -2   2  16  247.58   16.50
  -2   2  16  248.19   16.49
  -2   2  16  218.19   16.63
  -2   2  16  220.73   14.83
  -1   2  16   67.40    8.61
  -1   2  16   74.29    7.81
  -1   2  16   74.61    9.37
  -1   2  16   74.19    7.72
  -1   2  16   87.38    9.30
  -1   2  16   67.21    8.10
  -1   2  16   90.69    9.41
  -1   2  16   80.48    8.84
  -1   2  16   74.93    9.11
   0   2  16   75.04    8.69
   0   2  16   62.13    8.21
   0   2  16   67.94    7.56
   0   2  16   46.26    6.88
   0   2  16   54.23    7.96
   0   2  16   55.66    8.00
   0   2  16   57.75    7.19
   0   2  16   53.81    6.88
   0   2  16   59.00    6.63
   1   2  16  140.66   11.46
   1   2  16  143.21   11.53
   1   2  16  114.00   11.23
   1   2  16  151.44   11.50
   1   2  16  146.06   10.12
   1   2  16  127.09   11.07
   1   2  16  154.18   12.15
   1   2  16  129.42   10.46
   1   2  16  144.18   10.86
   2   2  16   64.17    6.72
   2   2  16   51.89    7.10
   2   2  16   72.11    8.15
   2   2  16   50.86    6.90
   2   2  16   62.85    7.97
   2   2  16   47.09    7.38
   2   2  16   57.59    8.31
   2   2  16   46.56    7.23
   2   2  16   49.94    7.75
   2   2  16   44.79   10.38
   3   2  16    5.56    5.70
   3   2  16   13.82    5.74
   3   2  16    7.63    5.22
   3   2  16   11.24    5.97
   3   2  16   10.57    4.96
   3   2  16   12.39    8.87
   3   2  16   -2.89    4.31
   3   2  16    2.98    5.40
   3   2  16   -6.61    4.81
   3   2  16   10.60    5.73
   4   2  16   -3.86    5.21
   4   2  16   -0.69    8.90
   4   2  16    2.74    5.72
   4   2  16    4.15    5.01
   4   2  16    7.08    5.82
   4   2  16    1.44    4.86
   4   2  16    8.22    5.79
   4   2  16   -4.59    5.10
   5   2  16    7.57    5.80
   5   2  16   15.69    6.42
   5   2  16    7.67    6.53
   5   2  16   10.52    6.44
   5   2  16    1.75    6.00
   5   2  16   14.85    7.02
   6   2  16   53.29    9.61
   6   2  16   41.36    8.39
   6   2  16   46.61    9.46
  -7   1  16  104.96   14.93
  -7   1  16   61.87   12.35
  -7   1  16   60.52   13.01
  -7   1  16   67.66   13.32
  -6   1  16    4.38    8.18
  -6   1  16    9.01    8.38
  -6   1  16    5.46    8.17
  -6   1  16    5.93    7.97
  -5   1  16    4.40    7.46
  -5   1  16    7.56    6.99
  -5   1  16   19.16    7.82
  -5   1  16   -1.18    7.13
  -5   1  16   -8.91    6.32
  -4   1  16   -0.73    6.26
  -4   1  16    7.88    7.12
  -4   1  16   -2.49    5.86
  -4   1  16    1.38    6.85
  -4   1  16   10.29    7.47
  -3   1  16   72.49    8.68
  -3   1  16   56.30    9.43
  -3   1  16   54.38    9.29
  -3   1  16   75.84    9.76
  -3   1  16   60.93    9.40
  -3   1  16   51.62    8.01
  -3   1  16   72.59    9.16
  -3   1  16   79.09   10.37
  -2   1  16   11.93    5.23
  -2   1  16   11.56    5.50
  -2   1  16    6.26    6.07
  -2   1  16   14.82    6.19
  -2   1  16   19.46    6.58
  -2   1  16    7.58    5.56
  -2   1  16   11.89    6.32
  -2   1  16   12.37    6.09
  -2   1  16   14.66    6.29
  -1   1  16   -5.06    4.90
  -1   1  16    1.08    5.30
  -1   1  16    1.52    4.53
  -1   1  16    1.51    4.61
  -1   1  16   -0.43    4.82
  -1   1  16    1.12    5.05
  -1   1  16   -1.16    4.17
  -1   1  16    1.82    5.25
  -1   1  16    5.67    4.94
   0   1  16   -1.50    4.86
   0   1  16   -2.66    4.32
   0   1  16    2.01    4.38
   0   1  16   -1.34    4.88
   0   1  16    9.44    4.64
   0   1  16   -8.18    4.19
   0   1  16    4.06    4.67
   0   1  16   -0.60    3.94
   0   1  16   -3.48    4.71
   1   1  16   52.06    8.01
   1   1  16   64.23    7.54
   1   1  16   51.36    7.08
   1   1  16   44.75    7.40
   1   1  16   53.44    7.79
   1   1  16   55.17    8.09
   1   1  16   52.22    6.52
   1   1  16   58.38    7.04
   1   1  16   43.69    7.54
   2   1  16  105.87   10.67
   2   1  16  102.61   10.78
   2   1  16  100.09    9.55
   2   1  16  122.30   10.12
   2   1  16  114.75   11.38
   2   1  16  136.97   11.22
   2   1  16   95.54   13.20
   2   1  16  119.78   10.96
   2   1  16  127.80    9.78
   2   1  16  116.85   11.17
   3   1  16    2.81    4.62
   3   1  16    2.24    5.30
   3   1  16   -1.98    7.76
   3   1  16    1.83    5.83
   3   1  16    1.66    5.59
   3   1  16    7.45    5.96
   3   1  16    3.54    5.74
   3   1  16    5.76    4.94
   3   1  16    5.93    5.69
   3   1  16    1.17    5.14
   4   1  16   23.48   10.29
   4   1  16   15.31    6.14
   4   1  16    5.71    5.27
   4   1  16   17.60    6.87
   4   1  16   15.71    6.18
   4   1  16    4.01    6.04
   4   1  16   17.95    5.99
   4   1  16   16.77    6.04
   4   1  16   19.62    6.76
   5   1  16  109.26   11.71
   5   1  16  110.91   12.04
   5   1  16  116.56   11.20
   5   1  16  128.82   11.53
   5   1  16  131.70   12.90
   5   1  16  140.95   13.36
   5   1  16   98.92   12.04
   6   1  16    3.36    6.82
   6   1  16    0.74    6.40
   6   1  16   -4.60    6.53
  -7   0  16   -2.08    7.85
  -7   0  16   11.44    9.79
  -7   0  16    2.29    8.91
  -7   0  16   -7.61    8.03
  -6   0  16   60.80   12.18
  -6   0  16   83.66   12.65
  -6   0  16   90.68   13.46
  -6   0  16   99.38   13.41
  -5   0  16   -3.70    5.96
  -5   0  16   10.61    8.12
  -5   0  16    0.36    7.41
  -5   0  16   -0.23    7.21
  -5   0  16    4.40    6.80
  -4   0  16  141.69   14.36
  -4   0  16  135.22   13.40
  -4   0  16  140.43   14.68
  -4   0  16  153.87   14.32
  -4   0  16  145.92   14.30
  -3   0  16   -9.55    4.61
  -3   0  16   -3.50    5.79
  -3   0  16   -1.76    5.25
  -3   0  16    4.18    6.46
  -3   0  16    5.09    5.82
  -3   0  16    1.97    5.61
  -3   0  16    4.97    6.53
  -3   0  16   -9.29    5.66
  -2   0  16  211.87   15.90
  -2   0  16  195.97   15.26
  -2   0  16  202.92   14.08
  -2   0  16  235.17   16.32
  -2   0  16  222.57   15.24
  -2   0  16  199.66   16.04
  -2   0  16  209.32   15.98
  -2   0  16  226.00   14.74
  -2   0  16  189.30   15.45
  -1   0  16   -2.39    5.27
  -1   0  16   -1.33    4.16
  -1   0  16   -2.32    4.64
  -1   0  16    4.91    5.57
  -1   0  16   -2.39    4.84
  -1   0  16   -0.85    4.89
  -1   0  16   -2.78    4.58
  -1   0  16    4.24    4.68
  -1   0  16   -6.20    4.74
   0   0  16   -0.04    4.98
   0   0  16    8.26    5.22
   0   0  16   -6.14    4.85
   0   0  16    4.15    4.47
   0   0  16    0.25    5.09
   0   0  16    5.98    4.99
   0   0  16    0.92    5.14
   0   0  16   -0.24    4.11
   0   0  16    1.95    4.51
   1   0  16   -2.69    5.04
   1   0  16   -1.30    4.17
   1   0  16   -0.36    4.56
   1   0  16   -5.54    4.90
   1   0  16   -1.01    4.90
   1   0  16   -1.17    5.12
   1   0  16    3.25    4.31
   1   0  16   -4.30    4.67
   1   0  16   -3.39    4.82
   2   0  16  664.81   36.50
   2   0  16  715.05   38.72
   2   0  16  727.12   38.69
   2   0  16  696.24   36.64
   2   0  16  647.79   38.00
   2   0  16  704.90   35.95
   2   0  16  723.46   38.78
   2   0  16  753.55   38.87
   2   0  16  711.61   44.22
   2   0  16  660.79   39.30
   3   0  16   -0.73    5.54
   3   0  16    5.51    6.09
   3   0  16   -1.90    7.74
   3   0  16    1.26    5.54
   3   0  16   -6.80    5.11
   3   0  16    0.31    5.40
   3   0  16   -2.07    4.69
   3   0  16    9.13    5.61
   3   0  16   -1.27    4.59
   4   0  16  334.53   19.82
   4   0  16  300.89   19.97
   4   0  16  300.27   21.70
   4   0  16  325.48   21.14
   4   0  16  311.00   21.41
   4   0  16  351.38   20.02
   4   0  16  345.15   26.25
   4   0  16  308.92   21.40
   4   0  16  331.97   20.31
   5   0  16    0.04    6.21
   5   0  16    1.11    6.66
   5   0  16   -1.65    5.56
   5   0  16   -0.43    5.64
   5   0  16    8.01    6.28
   5   0  16   10.10    7.18
   6   0  16   64.47   10.92
   6   0  16   57.69   10.59
   6   0  16   79.90   11.10
  -7  -1  16   52.62   11.98
  -7  -1  16   71.87   13.25
  -7  -1  16   78.41   14.14
  -7  -1  16   57.29   12.97
  -6  -1  16   -2.56    7.85
  -6  -1  16   -0.40    7.94
  -6  -1  16    4.93    7.86
  -6  -1  16    1.14    8.17
  -5  -1  16    7.47    7.92
  -5  -1  16   -7.18    6.72
  -5  -1  16   -3.59    6.93
  -5  -1  16    0.51    6.90
  -4  -1  16   16.24    7.97
  -4  -1  16    2.96    6.76
  -4  -1  16    0.89    6.62
  -4  -1  16    6.60    6.46
  -4  -1  16    0.06    6.82
  -3  -1  16   78.39    8.98
  -3  -1  16   67.58    9.39
  -3  -1  16   72.16   10.48
  -3  -1  16   80.75   10.45
  -3  -1  16   75.96   10.37
  -3  -1  16   74.58   10.69
  -2  -1  16   18.60    5.85
  -2  -1  16    8.40    6.71
  -2  -1  16   10.43    5.54
  -2  -1  16   10.79    6.59
  -2  -1  16   25.26    6.14
  -2  -1  16    4.41    6.22
  -2  -1  16   17.99    7.01
  -2  -1  16   10.53    5.86
  -2  -1  16   21.74    6.74
  -2  -1  16   11.62    6.03
  -1  -1  16   -4.22    4.78
  -1  -1  16    5.75    5.20
  -1  -1  16   -1.45    5.48
  -1  -1  16   -6.90    5.01
  -1  -1  16   -5.73    5.33
  -1  -1  16   -3.50    4.86
  -1  -1  16    4.43    5.78
  -1  -1  16   -2.08    4.31
  -1  -1  16   -0.57    4.62
  -1  -1  16   -1.68    4.56
   0  -1  16    1.01    4.98
   0  -1  16    6.57    5.76
   0  -1  16    0.62    4.73
   0  -1  16    0.62    4.38
   0  -1  16   -2.80    4.09
   0  -1  16    3.98    4.87
   0  -1  16    8.65    5.75
   0  -1  16    5.75    4.96
   0  -1  16    0.96    4.91
   0  -1  16    3.00    5.38
   1  -1  16   59.20    8.51
   1  -1  16   53.37    7.57
   1  -1  16   54.87    7.93
   1  -1  16   41.60    7.78
   1  -1  16   50.01    7.05
   1  -1  16   44.70    6.60
   1  -1  16   41.91    7.93
   1  -1  16   36.19    7.50
   1  -1  16   59.31    7.69
   2  -1  16   97.40   12.72
   2  -1  16  118.17   10.60
   2  -1  16  123.74   11.68
   2  -1  16  115.28   11.19
   2  -1  16   96.95   10.71
   2  -1  16  117.90    9.82
   2  -1  16  115.26   10.21
   2  -1  16   97.09   11.05
   2  -1  16  108.97   11.28
   2  -1  16  100.91   10.69
   3  -1  16   -5.48    8.00
   3  -1  16    1.22    5.66
   3  -1  16    0.04    5.75
   3  -1  16    9.48    5.81
   3  -1  16    2.35    5.91
   3  -1  16    0.35    5.67
   3  -1  16    2.37    5.63
   3  -1  16    4.59    5.26
   3  -1  16    8.13    5.20
   4  -1  16   24.01    7.12
   4  -1  16   17.85    7.10
   4  -1  16   14.23    7.12
   4  -1  16   18.74   10.18
   4  -1  16    5.69    6.35
   4  -1  16    9.67    5.91
   4  -1  16   11.59    5.91
   4  -1  16   14.50    7.16
   4  -1  16   12.26    6.66
   5  -1  16  127.60   13.05
   5  -1  16  114.27   11.23
   5  -1  16  119.79   12.87
   5  -1  16   84.25   11.49
   5  -1  16  101.94   12.49
   6  -1  16   17.34    7.91
   6  -1  16   11.49    8.11
   6  -1  16    7.76    7.42
   6  -1  16    1.81    7.83
  -7  -2  16   -4.33    7.62
  -7  -2  16   13.04    9.21
  -7  -2  16   -0.25    9.17
  -7  -2  16   -3.53    9.00
  -6  -2  16   16.19    8.41
  -6  -2  16   33.86   10.56
  -6  -2  16   11.22    8.97
  -6  -2  16   15.32    8.82
  -5  -2  16   21.75    8.45
  -5  -2  16   20.88    8.49
  -5  -2  16   10.47    8.25
  -5  -2  16   11.20    8.50
  -4  -2  16   33.67    8.80
  -4  -2  16   26.59    8.52
  -4  -2  16   28.77    8.09
  -4  -2  16   31.31    8.86
  -4  -2  16   43.41    9.67
  -3  -2  16   17.43    7.48
  -3  -2  16   13.33    7.30
  -3  -2  16    3.85    6.20
  -3  -2  16   24.58    7.76
  -3  -2  16    9.05    5.96
  -3  -2  16   18.02    7.35
  -2  -2  16  195.55   16.33
  -2  -2  16  195.69   15.94
  -2  -2  16  232.42   16.62
  -2  -2  16  217.99   17.01
  -2  -2  16  221.07   16.60
  -2  -2  16  237.69   15.38
  -2  -2  16  245.57   16.23
  -2  -2  16  196.26   16.21
  -2  -2  16  223.34   15.13
  -2  -2  16  185.07   14.12
  -1  -2  16   64.22    7.97
  -1  -2  16   73.15    9.43
  -1  -2  16   78.50    9.82
  -1  -2  16   78.20    8.15
  -1  -2  16   76.56    8.44
  -1  -2  16   61.46    9.12
  -1  -2  16   63.88    9.25
  -1  -2  16   56.31    8.20
  -1  -2  16   69.13    8.78
  -1  -2  16   71.37    8.72
   0  -2  16   50.05    8.22
   0  -2  16   50.12    6.68
   0  -2  16   47.47    7.68
   0  -2  16   47.70    8.28
   0  -2  16   56.96    8.27
   0  -2  16   54.54    7.74
   0  -2  16   46.29    7.13
   0  -2  16   49.88    7.68
   0  -2  16   48.05    7.97
   0  -2  16   44.52    6.89
   1  -2  16  124.11   11.92
   1  -2  16  112.97   10.01
   1  -2  16  119.46   11.84
   1  -2  16  125.66   11.86
   1  -2  16  133.10   12.34
   1  -2  16  129.90   10.80
   1  -2  16  127.69   10.86
   1  -2  16  143.45   11.97
   1  -2  16  132.09   11.55
   2  -2  16   43.88    7.95
   2  -2  16   46.62    8.29
   2  -2  16   38.31    8.15
   2  -2  16   52.84    8.02
   2  -2  16   59.44    7.67
   2  -2  16   58.86    8.76
   2  -2  16   55.29    8.42
   2  -2  16   40.07    8.14
   2  -2  16   51.57    7.58
   2  -2  16   71.83   10.57
   3  -2  16    1.77    6.20
   3  -2  16    6.12    8.49
   3  -2  16    3.72    6.01
   3  -2  16   -0.41    4.63
   3  -2  16    5.01    5.63
   3  -2  16    4.46    5.98
   3  -2  16    1.63    6.32
   3  -2  16    5.65    5.68
   3  -2  16    5.42    6.03
   3  -2  16   -4.80    5.00
   4  -2  16   -0.44    6.09
   4  -2  16    0.35    5.31
   4  -2  16   -0.98    6.24
   4  -2  16   -0.70    6.29
   4  -2  16   15.24   10.02
   4  -2  16   -1.49    5.96
   4  -2  16    0.28    5.96
   4  -2  16    2.77    5.81
   5  -2  16   12.91    6.52
   5  -2  16   23.48    7.75
   5  -2  16   14.49    8.02
   5  -2  16    9.56    7.31
   5  -2  16    8.98    7.18
   6  -2  16   46.71    9.83
   6  -2  16   43.68   10.28
   6  -2  16   51.70   10.56
   6  -2  16   57.58   11.17
  -7  -3  16   45.33   12.20
  -7  -3  16   39.08   11.18
  -7  -3  16   51.79   12.62
  -7  -3  16   55.22   13.00
  -6  -3  16   -3.93    7.96
  -6  -3  16    1.19    7.71
  -6  -3  16   -5.16    7.60
  -6  -3  16   -0.60    7.74
  -5  -3  16   -6.36    6.93
  -5  -3  16   -2.44    7.20
  -5  -3  16   -2.34    7.40
  -5  -3  16    1.66    6.49
  -4  -3  16    0.15    7.00
  -4  -3  16   -0.03    6.79
  -4  -3  16   -0.43    6.11
  -4  -3  16    2.31    7.11
  -4  -3  16   11.15    6.93
  -3  -3  16  236.06   18.50
  -3  -3  16  266.14   16.48
  -3  -3  16  264.23   18.11
  -3  -3  16  255.66   19.24
  -3  -3  16  240.29   18.68
  -3  -3  16  206.52   18.22
  -3  -3  16  260.26   18.19
  -2  -3  16   20.87    7.75
  -2  -3  16   31.55    7.88
  -2  -3  16   29.83    7.28
  -2  -3  16   31.67    6.83
  -2  -3  16   36.21    6.80
  -2  -3  16   23.95    7.26
  -2  -3  16   21.01    7.53
  -2  -3  16   29.89    6.70
  -2  -3  16   31.18    7.85
  -1  -3  16   17.56    5.85
  -1  -3  16   17.62    5.65
  -1  -3  16   -0.46    6.01
  -1  -3  16   12.39    5.35
  -1  -3  16    8.57    5.63
  -1  -3  16    6.77    6.02
  -1  -3  16   10.22    6.35
  -1  -3  16   13.32    6.77
  -1  -3  16   24.54    7.06
  -1  -3  16    6.26    5.77
   0  -3  16   99.04   10.10
   0  -3  16   70.22    8.00
   0  -3  16   74.07    9.41
   0  -3  16   84.71   10.14
   0  -3  16   85.74    9.51
   0  -3  16   76.51    8.90
   0  -3  16   85.33   10.23
   0  -3  16   99.54    9.20
   0  -3  16   97.27   10.38
   0  -3  16   71.91    9.78
   1  -3  16  250.03   17.95
   1  -3  16  227.11   16.89
   1  -3  16  224.05   17.09
   1  -3  16  249.07   16.36
   1  -3  16  260.51   15.66
   1  -3  16  220.53   16.04
   1  -3  16  263.14   17.54
   1  -3  16  263.70   17.95
   1  -3  16  252.59   17.71
   2  -3  16   -0.54    5.92
   2  -3  16    0.82    5.11
   2  -3  16   -5.31    7.09
   2  -3  16    3.41    5.64
   2  -3  16   10.83    6.46
   2  -3  16    5.60    5.07
   2  -3  16   -5.18    5.27
   2  -3  16    2.63    6.42
   2  -3  16    0.69    6.01
   2  -3  16   -3.19    5.30
   3  -3  16    5.11    7.81
   3  -3  16    2.00    5.12
   3  -3  16    1.94    5.55
   3  -3  16    8.63    6.62
   3  -3  16   -7.86    5.39
   3  -3  16   -7.08    5.70
   3  -3  16    8.07    5.46
   3  -3  16   -6.37    5.30
   3  -3  16    4.47    6.56
   4  -3  16    4.32    6.96
   4  -3  16   15.58    7.34
   4  -3  16   19.58    7.73
   4  -3  16   10.06    7.04
   4  -3  16    2.76    6.49
   4  -3  16    6.57    5.95
   5  -3  16  108.85   13.42
   5  -3  16  129.95   13.50
   5  -3  16  137.92   14.12
   5  -3  16  147.56   15.05
   6  -3  16    2.03    7.68
   6  -3  16    3.86    7.49
   6  -3  16    6.83    7.66
   6  -3  16   -7.11    6.84
  -7  -4  16   11.06    9.69
  -7  -4  16   21.41   11.05
  -7  -4  16   17.66   10.69
  -7  -4  16   22.11   10.07
  -6  -4  16   23.66    9.68
  -6  -4  16   13.49    8.64
  -6  -4  16   10.12    9.30
  -6  -4  16   10.54    8.33
  -5  -4  16   21.62    8.56
  -5  -4  16   23.27    8.99
  -5  -4  16    3.30    7.95
  -5  -4  16   30.64    9.63
  -4  -4  16   57.86   10.40
  -4  -4  16   69.44   10.19
  -4  -4  16   56.80   10.40
  -4  -4  16   49.27    9.96
  -3  -4  16    1.01    6.71
  -3  -4  16    1.91    6.03
  -3  -4  16    8.40    7.06
  -3  -4  16    1.42    6.81
  -3  -4  16    4.94    6.15
  -3  -4  16    4.65    6.05
  -2  -4  16   65.71    9.26
  -2  -4  16   56.86    9.61
  -2  -4  16   45.37    9.30
  -2  -4  16   61.57    9.62
  -2  -4  16   76.74    8.44
  -2  -4  16   53.46    9.64
  -2  -4  16   72.65    9.32
  -1  -4  16   56.90    8.39
  -1  -4  16   52.86    7.78
  -1  -4  16   53.57    7.27
  -1  -4  16   58.19    8.44
  -1  -4  16   58.46    8.47
  -1  -4  16   42.86    7.29
  -1  -4  16   61.28    9.08
  -1  -4  16   46.29    8.63
  -1  -4  16   53.43    8.44
  -1  -4  16   49.80    8.89
   0  -4  16   80.18    9.71
   0  -4  16   67.69    8.13
   0  -4  16   79.33   10.12
   0  -4  16   78.21    8.89
   0  -4  16   71.78    8.52
   0  -4  16   61.33    9.49
   0  -4  16   89.84   10.25
   0  -4  16   77.85    9.36
   0  -4  16   82.55   10.26
   0  -4  16   82.11   10.03
   1  -4  16   83.46    9.96
   1  -4  16   72.91   10.03
   1  -4  16   65.16    9.72
   1  -4  16   89.93   10.64
   1  -4  16   83.61    8.71
   1  -4  16   88.68    9.17
   1  -4  16   95.63   10.35
   1  -4  16   90.99    9.52
   1  -4  16   66.75    9.91
   2  -4  16   49.79    9.11
   2  -4  16   61.55    9.76
   2  -4  16   70.05    9.00
   2  -4  16   84.44    8.86
   2  -4  16   60.12    9.68
   2  -4  16   66.54    9.78
   2  -4  16   63.77    7.90
   2  -4  16   61.18    9.04
   2  -4  16   66.65   10.07
   3  -4  16   46.41    7.82
   3  -4  16   21.30    8.17
   3  -4  16   76.47    8.63
   3  -4  16   43.88    8.83
   3  -4  16   43.69   10.28
   3  -4  16   42.07    8.83
   3  -4  16   61.07    9.44
   3  -4  16   46.79    8.67
   4  -4  16    4.15    5.61
   4  -4  16    4.50    6.36
   4  -4  16    2.31    6.78
   4  -4  16    5.98    6.75
   4  -4  16   15.39    7.68
   4  -4  16   -8.09    5.70
   5  -4  16    7.77    7.95
   5  -4  16    3.49    6.81
   5  -4  16   -1.10    6.62
   5  -4  16   -5.87    6.52
   5  -4  16   11.28    7.98
   6  -4  16    7.99    7.92
   6  -4  16    7.80    8.14
   6  -4  16   18.79    9.03
   6  -4  16   18.51    9.51
  -7  -5  16   33.79   11.69
  -7  -5  16   21.96   11.27
  -7  -5  16   18.37   10.54
  -7  -5  16   35.85   11.05
  -6  -5  16    5.68    8.11
  -6  -5  16    6.26    9.00
  -6  -5  16   -0.10    7.65
  -6  -5  16   -8.07    7.52
  -5  -5  16   14.59    8.85
  -5  -5  16    5.71    7.75
  -5  -5  16   -6.35    6.28
  -5  -5  16    0.36    7.56
  -4  -5  16   42.06    9.04
  -4  -5  16   28.61    9.00
  -4  -5  16   51.54    9.92
  -4  -5  16   42.65    9.82
  -4  -5  16   46.38   10.00
  -3  -5  16   57.98    9.15
  -3  -5  16   55.17    9.65
  -3  -5  16   45.77    9.43
  -3  -5  16   48.40    9.65
  -3  -5  16   37.40    8.07
  -3  -5  16   36.56    8.67
  -2  -5  16   26.07    7.94
  -2  -5  16   26.64    7.96
  -2  -5  16   21.58    7.71
  -2  -5  16   25.22    7.15
  -2  -5  16   26.84    6.43
  -2  -5  16   18.44    6.67
  -2  -5  16   21.38    7.73
  -1  -5  16   -2.23    5.56
  -1  -5  16    5.94    6.37
  -1  -5  16   -0.91    6.28
  -1  -5  16   -4.01    4.88
  -1  -5  16    1.49    5.76
  -1  -5  16   -2.01    5.77
  -1  -5  16    5.90    6.67
   0  -5  16   -2.89    6.07
   0  -5  16    8.62    5.32
   0  -5  16    3.63    5.90
   0  -5  16   -1.55    5.43
   0  -5  16    1.87    6.19
   0  -5  16   -1.86    5.40
   0  -5  16   -1.03    6.11
   0  -5  16    7.63    6.52
   0  -5  16    2.76    4.76
   1  -5  16  172.35   14.22
   1  -5  16  130.59   12.77
   1  -5  16  151.82   12.62
   1  -5  16  139.94   13.80
   1  -5  16  156.39   13.09
   1  -5  16  133.93   11.89
   1  -5  16  135.14   13.48
   1  -5  16  151.85   13.77
   1  -5  16  130.41   13.41
   1  -5  16  155.33   11.86
   2  -5  16   17.84    5.96
   2  -5  16   27.34    7.78
   2  -5  16   11.34    6.43
   2  -5  16   26.69    7.33
   2  -5  16   11.05    7.25
   2  -5  16    8.94    6.81
   2  -5  16   10.41    7.06
   3  -5  16    8.85    5.78
   3  -5  16    2.81    6.41
   3  -5  16   -2.77    6.08
   3  -5  16   -3.23    7.59
   3  -5  16    5.84    6.83
   3  -5  16    5.32    6.25
   3  -5  16   14.24    7.12
   4  -5  16    7.48    7.15
   4  -5  16    0.38    7.11
   4  -5  16    2.63    6.89
   4  -5  16   -1.38    6.28
   4  -5  16    7.02    7.52
   5  -5  16   64.96   11.18
   5  -5  16   95.55   12.88
   5  -5  16   89.35   12.13
   5  -5  16   54.92   11.65
   5  -5  16   98.25   12.78
   6  -5  16    8.51    8.78
   6  -5  16   -8.39    7.81
   6  -5  16    9.97    8.61
  -6  -6  16    4.46    8.12
  -6  -6  16   13.50    9.48
  -6  -6  16    9.85    8.73
  -6  -6  16   12.73    9.60
  -5  -6  16    9.53    8.28
  -5  -6  16   -8.68    7.60
  -5  -6  16    4.23    7.47
  -5  -6  16    3.56    7.48
  -4  -6  16   48.20   10.20
  -4  -6  16   35.23    9.51
  -4  -6  16   26.13    8.80
  -4  -6  16   60.06   10.57
  -4  -6  16   35.26    8.85
  -3  -6  16    4.29    7.12
  -3  -6  16    9.72    7.58
  -3  -6  16   15.79    6.91
  -3  -6  16    8.60    7.26
  -3  -6  16    1.92    6.49
  -2  -6  16    6.61    6.80
  -2  -6  16    0.94    5.89
  -2  -6  16    6.67    5.94
  -2  -6  16   14.87    7.30
  -2  -6  16    6.83    6.95
  -2  -6  16    9.86    6.89
  -1  -6  16   -5.96    4.50
  -1  -6  16    2.49    6.36
  -1  -6  16   -2.53    5.51
  -1  -6  16   -2.92    6.49
  -1  -6  16   -1.94    5.54
  -1  -6  16   -6.90    5.95
  -1  -6  16   -2.25    6.08
   0  -6  16   27.90    7.90
   0  -6  16   18.67    7.63
   0  -6  16   29.59    8.22
   0  -6  16   23.19    6.30
   0  -6  16   28.75    7.36
   0  -6  16   34.65    8.34
   0  -6  16   27.84    7.13
   1  -6  16    5.41    6.16
   1  -6  16    2.03    6.48
   1  -6  16    2.73    4.99
   1  -6  16    7.41    6.76
   1  -6  16    8.29    6.06
   1  -6  16   -0.05    6.25
   1  -6  16   -2.08    6.59
   2  -6  16   41.10    9.01
   2  -6  16   29.44    8.36
   2  -6  16   33.80    8.77
   2  -6  16   46.09    8.65
   2  -6  16   40.33    8.83
   2  -6  16   65.06    9.52
   2  -6  16   39.83    7.03
   3  -6  16    5.78    7.25
   3  -6  16   23.25    7.70
   3  -6  16    5.13    6.87
   3  -6  16   12.90    7.82
   3  -6  16    4.18    6.67
   4  -6  16    7.76    7.43
   4  -6  16    7.27    6.86
   4  -6  16    4.04    7.38
   4  -6  16   12.57    7.80
   4  -6  16    8.81    7.49
   5  -6  16   19.34    8.54
   5  -6  16   -3.63    6.80
   5  -6  16   -4.79    7.01
   5  -6  16    1.76    7.89
   5  -6  16   -1.76    7.32
   6  -6  16    6.66    8.25
   6  -6  16   14.58    9.58
   6  -6  16   10.54    8.68
  -6  -7  16   38.25   10.77
  -6  -7  16   57.38   12.20
  -6  -7  16   60.12   12.93
  -6  -7  16   26.84   10.39
  -5  -7  16   19.76    8.78
  -5  -7  16   12.73    8.67
  -5  -7  16    5.82    8.32
  -5  -7  16   10.40    8.87
  -4  -7  16   16.63    7.89
  -4  -7  16   12.15    8.18
  -4  -7  16    9.21    7.37
  -4  -7  16    9.55    7.75
  -4  -7  16   16.12    8.25
  -3  -7  16   -8.37    6.50
  -3  -7  16    7.80    6.60
  -3  -7  16   11.47    7.50
  -3  -7  16    2.57    6.65
  -3  -7  16    7.55    6.96
  -2  -7  16    2.16    6.43
  -2  -7  16    4.35    6.53
  -2  -7  16   -0.28    5.78
  -2  -7  16    8.34    6.18
  -2  -7  16  -11.48    5.88
  -2  -7  16    9.92    6.98
  -1  -7  16   -1.03    6.51
  -1  -7  16    2.45    6.20
  -1  -7  16   -1.62    6.51
  -1  -7  16    0.54    5.41
  -1  -7  16   13.67    7.31
  -1  -7  16   -2.47    5.75
   0  -7  16   98.23   12.05
   0  -7  16  127.37   12.93
   0  -7  16  133.67   12.91
   0  -7  16  125.10   11.96
   0  -7  16  108.48   11.22
   0  -7  16   76.70   11.23
   1  -7  16    5.00    6.85
   1  -7  16    9.40    6.16
   1  -7  16   15.45    7.45
   1  -7  16   20.13    7.68
   1  -7  16   13.14    7.24
   1  -7  16    5.79    6.53
   1  -7  16    1.64    5.64
   2  -7  16   56.35    9.90
   2  -7  16   34.36    8.42
   2  -7  16   58.92    9.42
   2  -7  16   41.80    9.26
   2  -7  16   58.75    8.78
   2  -7  16   43.63    9.40
   3  -7  16   35.03    9.12
   3  -7  16   15.30    7.50
   3  -7  16   20.48    8.21
   3  -7  16   16.08    8.02
   3  -7  16   13.08    7.81
   4  -7  16   21.60    8.61
   4  -7  16   23.06    9.23
   4  -7  16   22.98    8.41
   4  -7  16   30.68    9.14
   4  -7  16   30.09    8.61
   5  -7  16    7.92    8.45
   5  -7  16   14.64    8.35
   5  -7  16   15.48    9.47
   5  -7  16   16.08    8.77
   6  -7  16    4.16    9.71
   6  -7  16    6.62    8.52
   6  -7  16    0.26    8.30
  -6  -8  16   17.59    9.39
  -6  -8  16    2.22    8.89
  -6  -8  16   25.21    9.97
  -6  -8  16   63.78   12.02
  -5  -8  16    7.04    7.68
  -5  -8  16   12.32    7.80
  -5  -8  16   19.30    9.29
  -5  -8  16    6.85    8.56
  -5  -8  16    6.97    8.12
  -4  -8  16   12.73    7.97
  -4  -8  16   14.25    8.36
  -4  -8  16   28.97    9.27
  -4  -8  16   23.11    8.58
  -4  -8  16   42.61    9.81
  -3  -8  16   13.82    7.24
  -3  -8  16    3.84    7.06
  -3  -8  16    4.48    7.46
  -3  -8  16    8.47    7.35
  -3  -8  16    4.92    7.27
  -2  -8  16    0.13    6.77
  -2  -8  16  -13.07    5.42
  -2  -8  16    5.87    6.35
  -2  -8  16    4.58    6.81
  -2  -8  16   -4.92    6.30
  -1  -8  16    4.77    6.80
  -1  -8  16    4.28    5.78
  -1  -8  16   -7.44    5.81
  -1  -8  16   -3.03    6.44
  -1  -8  16    1.10    6.38
  -1  -8  16    0.79    6.05
   0  -8  16   64.17   10.01
   0  -8  16   44.39    9.47
   0  -8  16   62.05    9.49
   0  -8  16   48.69    9.41
   0  -8  16   63.36   10.01
   0  -8  16   54.74    8.64
   1  -8  16   13.48    7.29
   1  -8  16   11.99    5.90
   1  -8  16    2.59    5.91
   1  -8  16    7.49    7.20
   1  -8  16   10.19    7.05
   1  -8  16    2.23    7.31
   2  -8  16   -0.36    6.84
   2  -8  16    5.83    7.09
   2  -8  16   -0.69    6.00
   2  -8  16    8.50    7.08
   2  -8  16    4.02    7.07
   3  -8  16    9.28    8.03
   3  -8  16   -0.02    7.10
   3  -8  16   11.20    7.59
   3  -8  16   -2.11    6.77
   3  -8  16    5.50    6.70
   4  -8  16   31.64    9.57
   4  -8  16   46.72   10.12
   4  -8  16   35.75   10.26
   4  -8  16   29.83    9.42
   5  -8  16   -0.81    8.92
   5  -8  16    1.89    7.59
   5  -8  16    7.11    8.27
   5  -8  16   -4.04    7.85
   6  -8  16    6.52    9.24
   6  -8  16    6.04    9.41
   6  -8  16    8.15   10.33
   6  -8  16    8.32    9.16
  -6  -9  16    0.62    8.47
  -6  -9  16  -17.10    7.92
  -6  -9  16    0.86    9.21
  -6  -9  16   -8.78    7.67
  -5  -9  16   -2.57    7.55
  -5  -9  16    1.95    8.12
  -5  -9  16  -12.48    6.94
  -5  -9  16   -1.79    7.91
  -5  -9  16    8.27    8.08
  -5  -9  16   -8.64    6.86
  -4  -9  16   41.82    9.88
  -4  -9  16   10.22    8.54
  -4  -9  16   31.65    8.85
  -4  -9  16   14.10    8.43
  -4  -9  16   35.14    9.54
  -3  -9  16    5.34    7.66
  -3  -9  16   19.01    8.46
  -3  -9  16   20.59    8.31
  -3  -9  16   23.94    8.70
  -3  -9  16   31.67    8.11
  -2  -9  16   19.02    8.18
  -2  -9  16   21.76    8.39
  -2  -9  16   25.75    7.84
  -2  -9  16   29.91    8.35
  -2  -9  16   33.47    8.62
  -1  -9  16   -1.02    6.61
  -1  -9  16   11.52    7.18
  -1  -9  16    1.39    6.69
  -1  -9  16   13.84    7.92
  -1  -9  16   -7.11    5.65
   0  -9  16   27.13    8.46
   0  -9  16   33.05    7.55
   0  -9  16   46.34    8.87
   0  -9  16   18.42    7.91
   0  -9  16   35.03    9.21
   0  -9  16   21.51    8.23
   0  -9  16   41.75    6.26
   1  -9  16   -1.07    6.72
   1  -9  16    9.86    7.51
   1  -9  16    1.30    6.87
   1  -9  16    7.56    6.45
   1  -9  16    1.96    5.30
   1  -9  16   -1.52    6.20
   1  -9  16    6.77    7.56
   2  -9  16   12.37    6.98
   2  -9  16    4.46    7.47
   2  -9  16   -2.02    6.57
   2  -9  16   -1.46    6.82
   3  -9  16   11.89    7.82
   3  -9  16   14.94    8.74
   3  -9  16    8.85    7.57
   3  -9  16   14.67    7.33
   4  -9  16   34.88    9.80
   4  -9  16   36.67   10.44
   4  -9  16   41.72    9.91
   4  -9  16   25.33    9.45
   5  -9  16   -1.61    8.33
   5  -9  16   -4.87    8.57
   5  -9  16    3.14    8.07
   5  -9  16   -5.95    7.54
  -6 -10  16    2.75    8.75
  -6 -10  16   -4.95    8.50
  -6 -10  16    4.38    9.45
  -5 -10  16   66.89   11.51
  -5 -10  16   54.25   11.30
  -5 -10  16   67.80   12.23
  -5 -10  16   57.09   11.82
  -5 -10  16   77.71   13.08
  -5 -10  16   43.67   10.86
  -4 -10  16   -0.69    7.09
  -4 -10  16   12.88    8.05
  -4 -10  16    1.29    7.54
  -4 -10  16    4.12    7.42
  -4 -10  16    2.30    7.81
  -3 -10  16    3.54    8.01
  -3 -10  16   17.70    8.34
  -3 -10  16    9.04    7.29
  -3 -10  16    4.87    7.09
  -3 -10  16   -7.16    6.44
  -2 -10  16    7.30    7.79
  -2 -10  16   18.41    8.35
  -2 -10  16   14.09    7.59
  -2 -10  16   24.23    8.68
  -2 -10  16   28.34    8.24
  -1 -10  16  111.84   13.38
  -1 -10  16  130.43   13.87
  -1 -10  16  148.92   14.50
  -1 -10  16  108.58   13.16
  -1 -10  16  127.87   12.98
   0 -10  16   19.58    8.45
   0 -10  16   25.00    8.24
   0 -10  16   24.68    8.38
   0 -10  16   12.21    7.78
   0 -10  16    6.28    7.17
   1 -10  16   -0.72    6.81
   1 -10  16   -0.77    7.25
   1 -10  16    0.22    6.64
   1 -10  16    3.77    7.42
   1 -10  16   -1.79    6.86
   2 -10  16   14.38    8.37
   2 -10  16   35.50    9.45
   2 -10  16   30.54    9.26
   2 -10  16   28.46    8.94
   3 -10  16   70.76   11.65
   3 -10  16   59.54   11.19
   3 -10  16   50.78   11.05
   3 -10  16   57.33   10.79
   4 -10  16   -2.22    7.26
   4 -10  16    7.35    7.95
   4 -10  16    9.85    8.48
   4 -10  16   13.50    9.15
   5 -10  16    5.17    8.11
   5 -10  16    6.57    9.05
   5 -10  16   -5.41    7.33
   5 -10  16   -0.98    9.17
  -5 -11  16    4.58    8.12
  -5 -11  16   12.24    8.68
  -5 -11  16   10.97    8.75
  -5 -11  16    0.14    7.68
  -5 -11  16   -0.23    7.94
  -5 -11  16    3.48    8.83
  -4 -11  16    9.10    7.92
  -4 -11  16    3.35    7.79
  -4 -11  16    7.99    7.50
  -4 -11  16   17.51    8.55
  -4 -11  16    2.88    8.43
  -3 -11  16   19.55    8.52
  -3 -11  16   26.70    8.56
  -3 -11  16   39.29    9.81
  -3 -11  16   26.89    9.48
  -3 -11  16   18.58    8.74
  -2 -11  16   11.43    8.22
  -2 -11  16   19.67    8.48
  -2 -11  16   16.64    7.92
  -2 -11  16   18.72    8.59
  -2 -11  16   21.55    7.97
  -1 -11  16   31.36    8.94
  -1 -11  16   48.08    9.91
  -1 -11  16   41.99    9.30
  -1 -11  16   23.91    8.83
  -1 -11  16   25.30    8.38
   0 -11  16   27.34    8.54
   0 -11  16   16.90    8.13
   0 -11  16    4.04    7.49
   0 -11  16   28.10    9.21
   0 -11  16   31.57    8.96
   1 -11  16   27.43    8.77
   1 -11  16   19.84    7.92
   1 -11  16   25.54    8.77
   1 -11  16   21.31    9.05
   1 -11  16   22.27    8.80
   2 -11  16   12.76    8.13
   2 -11  16    9.06    8.27
   2 -11  16    7.81    8.05
   2 -11  16   -4.07    6.95
   3 -11  16    2.80    7.65
   3 -11  16   -2.60    7.47
   3 -11  16    9.93    8.62
   3 -11  16   -3.54    7.48
   4 -11  16   26.51   10.79
   4 -11  16   28.27    9.95
   4 -11  16    3.93    8.30
   4 -11  16   25.68    9.80
   5 -11  16   -1.55    8.35
   5 -11  16    0.53    8.89
   5 -11  16   -0.20    9.35
   5 -11  16  -21.00    6.12
  -5 -12  16   22.04   10.68
  -5 -12  16   16.46   10.02
  -5 -12  16   25.88   10.26
  -5 -12  16   31.93    9.68
  -5 -12  16   29.74   10.13
  -4 -12  16   -2.79    7.27
  -4 -12  16    0.91    7.73
  -4 -12  16   -8.18    6.76
  -4 -12  16   -7.24    7.44
  -4 -12  16    3.92    8.92
  -3 -12  16    2.40    7.36
  -3 -12  16   -1.74    7.64
  -3 -12  16   -0.35    7.35
  -3 -12  16    2.60    8.07
  -3 -12  16    2.13    7.01
  -2 -12  16   -1.52    6.92
  -2 -12  16   -7.45    6.52
  -2 -12  16  -11.41    6.41
  -2 -12  16    2.83    7.86
  -2 -12  16    0.26    6.91
  -1 -12  16    9.81    8.05
  -1 -12  16   24.14    8.55
  -1 -12  16   19.64    8.20
  -1 -12  16   21.00    8.46
  -1 -12  16   15.99    8.84
   0 -12  16   14.99    8.06
   0 -12  16    2.66    7.66
   0 -12  16    9.82    7.66
   0 -12  16    7.11    7.44
   0 -12  16   -2.73    6.72
   1 -12  16    1.62    7.28
   1 -12  16   -6.99    7.39
   1 -12  16   -6.31    7.10
   1 -12  16   -5.30    6.85
   1 -12  16    6.64    7.62
   2 -12  16   10.44    8.28
   2 -12  16    7.19    8.46
   2 -12  16    2.76    7.45
   2 -12  16   -7.85    6.68
   3 -12  16   85.04   13.45
   3 -12  16  101.64   13.92
   3 -12  16  116.40   14.33
   3 -12  16   53.44   11.78
   4 -12  16   27.20   10.65
   4 -12  16   32.25   10.42
   4 -12  16   23.89   10.44
   4 -12  16   26.98    9.98
   5 -12  16   -6.70   10.16
   5 -12  16   19.41    9.82
   5 -12  16    7.48    8.93
   5 -12  16   -6.85    8.61
  -5 -13  16  -10.11    7.85
  -5 -13  16    3.43    8.86
  -5 -13  16   -0.91    8.42
  -5 -13  16   -3.68    7.90
  -5 -13  16   -3.23    8.10
  -5 -13  16   -8.76   11.33
  -4 -13  16   15.09    9.04
  -4 -13  16   -7.96    8.16
  -4 -13  16   -7.63    7.10
  -4 -13  16    4.33    8.27
  -4 -13  16   -9.74    7.99
  -3 -13  16   -0.42    7.91
  -3 -13  16    2.20    7.65
  -3 -13  16   -9.48    7.25
  -3 -13  16   -2.51    7.50
  -3 -13  16    4.22    7.66
  -2 -13  16   46.43   10.48
  -2 -13  16   39.43    9.93
  -2 -13  16   46.05   10.55
  -2 -13  16   50.89   10.85
  -2 -13  16   44.12    9.80
  -1 -13  16   -3.38    7.08
  -1 -13  16   11.51    8.05
  -1 -13  16    2.81    7.27
  -1 -13  16   -8.42    6.59
  -1 -13  16  -13.08    6.77
   0 -13  16   -1.99    7.72
   0 -13  16   16.20    8.45
   0 -13  16    5.23    7.74
   0 -13  16   15.90    7.58
   0 -13  16    7.69    7.76
   1 -13  16    6.20    7.99
   1 -13  16   -1.20    7.83
   1 -13  16    4.62    7.73
   1 -13  16    1.69    7.60
   2 -13  16   41.22   10.76
   2 -13  16   25.83    9.79
   2 -13  16   32.08    9.71
   2 -13  16   48.88   11.13
   3 -13  16   18.03    9.76
   3 -13  16   11.34    9.06
   3 -13  16    0.41    7.86
   3 -13  16   31.79   10.94
   4 -13  16   29.80   11.69
   4 -13  16   19.25   10.28
   4 -13  16   27.69   10.29
   4 -13  16   29.62   10.39
  -4 -14  16    0.30    8.37
  -4 -14  16    5.23    8.09
  -4 -14  16    3.07    9.29
  -4 -14  16    4.44    8.71
  -4 -14  16  -27.12   10.73
  -4 -14  16    4.01    8.47
  -3 -14  16    6.40    8.33
  -3 -14  16   18.91    8.76
  -3 -14  16   12.25    8.81
  -3 -14  16    6.03    8.73
  -2 -14  16    1.13    7.60
  -2 -14  16    5.88    7.63
  -2 -14  16    5.65    8.13
  -2 -14  16   -2.16    8.00
  -2 -14  16  -11.32    6.73
  -1 -14  16   11.18    8.19
  -1 -14  16   19.49    9.12
  -1 -14  16   16.63    9.10
  -1 -14  16   15.40    8.47
  -1 -14  16   19.05    8.59
   0 -14  16   -3.13    8.08
   0 -14  16   -2.50    7.31
   0 -14  16    1.74    6.99
   0 -14  16   -2.09    7.41
   0 -14  16   -9.13    6.81
   1 -14  16   -4.14    7.35
   1 -14  16   10.89    8.46
   1 -14  16    3.55    7.81
   1 -14  16   28.08    9.76
   2 -14  16   26.34    9.98
   2 -14  16   19.59    9.94
   2 -14  16   17.89    9.31
   2 -14  16   21.38    9.43
   3 -14  16   32.50   10.61
   3 -14  16   54.81   12.26
   3 -14  16   37.46   11.99
   3 -14  16   34.85   11.09
   4 -14  16   -3.92    8.49
   4 -14  16    3.55   10.08
   4 -14  16  -20.09    6.77
   4 -14  16  -13.80    7.53
  -4 -15  16    6.26    9.16
  -3 -15  16  -18.47   10.74
  -3 -15  16   -3.93    7.59
  -3 -15  16   14.89    8.69
  -3 -15  16  -14.76    7.72
  -3 -15  16   -5.08    7.54
  -2 -15  16   45.51   10.79
  -2 -15  16   28.80   10.22
  -2 -15  16   40.47   10.18
  -2 -15  16   24.75    9.69
  -1 -15  16    1.28    8.00
  -1 -15  16    6.67    8.25
  -1 -15  16    9.77    9.15
  -1 -15  16    0.22    7.62
  -1 -15  16   -4.49    6.93
   0 -15  16   24.30    9.88
   0 -15  16   35.89   10.96
   0 -15  16   32.00    9.98
   0 -15  16   45.94   10.53
   0 -15  16   50.29   10.49
   1 -15  16   11.98    9.39
   1 -15  16   -1.16    7.54
   1 -15  16   -7.45    7.02
   1 -15  16   11.66    8.21
   2 -15  16   48.73   13.61
   2 -15  16   89.90   14.00
   2 -15  16   71.92   12.88
   2 -15  16   62.99   12.66
   2 -15  16   43.86   11.22
   3 -15  16  -16.59    9.52
   3 -15  16   -3.02    8.24
   3 -15  16   -7.82    8.14
   3 -15  16   12.02   10.43
   3 -15  16    6.62    9.52
  -3 -16  16    5.83    8.96
  -3 -16  16    1.13    7.84
  -3 -16  16   -3.70    8.67
  -3 -16  16    0.80    8.30
  -3 -16  16  -17.72   11.41
  -3 -16  16  -11.88    8.39
  -2 -16  16    1.77   11.25
  -2 -16  16   10.80    9.64
  -2 -16  16    2.14    8.52
  -2 -16  16   14.16    9.42
  -2 -16  16    5.21    8.32
  -1 -16  16   14.82    8.99
  -1 -16  16   30.30   10.81
  -1 -16  16   15.38    9.06
  -1 -16  16   23.57    9.85
  -1 -16  16    4.27   12.93
   0 -16  16    0.55    7.95
   0 -16  16   -2.58    7.80
   0 -16  16   20.52   10.04
   0 -16  16    2.46    7.93
   0 -16  16   -0.83   11.17
   0 -16  16    3.02    8.75
   1 -16  16    2.48    8.74
   1 -16  16   15.03    8.94
   1 -16  16   -4.11   10.37
   1 -16  16   11.69    9.48
   1 -16  16   10.61    9.23
   2 -16  16  -14.90   10.02
   2 -16  16    1.31    8.30
   2 -16  16    7.56    8.86
   2 -16  16   -1.61    8.55
   2 -16  16    9.79    9.50
  -2 -17  16    1.17    9.33
  -2 -17  16   14.16    9.31
  -2 -17  16    2.23    8.77
  -2 -17  16    7.21    8.88
  -2 -17  16   -6.91   12.27
  -1 -17  16   -0.88    7.94
  -1 -17  16   13.89    9.67
  -1 -17  16    2.34    8.83
  -1 -17  16   -1.34    7.64
  -1 -17  16   -2.56   11.96
   0 -17  16  -11.75    7.60
   0 -17  16    7.32    8.58
   0 -17  16  -13.13   11.32
   0 -17  16    3.91    9.42
   0 -17  16   -8.71    7.93
   1 -17  16   -5.65   10.95
   1 -17  16   -2.87    8.58
   1 -17  16    4.21    9.15
   1 -17  16    3.48    9.82
  -1  18  15   16.28    5.66
  -1  18  15   11.56    4.47
  -1  18  15    8.09    5.07
  -1  18  15   -2.78    4.77
  -1  18  15    5.67    4.50
  -1  18  15    0.54    5.38
   0  18  15   -2.37    4.28
   0  18  15    6.46    4.33
   1  18  15   -2.64    3.00
   1  18  15   -0.54    3.48
  -2  17  15    8.98    5.59
  -2  17  15    5.62    6.14
  -2  17  15    9.39    5.97
  -2  17  15    6.99    6.07
  -2  17  15    8.99    5.60
  -1  17  15    2.35    4.67
  -1  17  15   -7.16    3.56
  -1  17  15    0.49    3.72
  -1  17  15   -5.13    4.68
  -1  17  15    2.11    4.68
  -1  17  15   -4.86    4.42
   0  17  15   -1.01    3.72
   0  17  15    1.41    3.95
   0  17  15   -0.17    4.22
   1  17  15   28.07    3.96
   1  17  15   35.10    4.54
   1  17  15   36.20    4.48
   2  17  15    9.63    9.94
  -3  16  15    5.98    6.16
  -3  16  15   11.95    6.82
  -3  16  15    3.91    6.52
  -3  16  15    0.32    6.33
  -3  16  15    0.37    6.93
  -2  16  15   13.46    6.29
  -2  16  15    1.47    5.18
  -2  16  15    7.64    6.10
  -2  16  15   22.16    5.97
  -2  16  15   13.96    5.54
  -1  16  15   -4.74    4.43
  -1  16  15    2.87    4.64
  -1  16  15   -1.00    3.55
  -1  16  15   -7.37    3.37
  -1  16  15    3.96    4.55
  -1  16  15    1.47    4.46
   0  16  15   23.91    5.04
   0  16  15   24.93    5.23
   0  16  15   33.59    5.07
   0  16  15   23.54    4.65
   0  16  15   30.62    4.93
   1  16  15    3.92    3.25
   1  16  15    6.05    3.14
   1  16  15   -0.28    2.63
   2  16  15   -1.25    8.69
   3  16  15    6.66   11.25
  -4  15  15   -3.10    7.22
  -4  15  15   -2.05    7.07
  -4  15  15   -3.83    7.40
  -3  15  15   30.52    7.21
  -3  15  15   25.80    7.43
  -3  15  15   28.59    7.90
  -3  15  15   37.86    7.67
  -3  15  15   30.50    8.21
  -2  15  15    5.84    5.30
  -2  15  15   -3.04    4.60
  -2  15  15   -5.53    4.86
  -2  15  15   -3.82    5.32
  -2  15  15    3.19    5.01
  -1  15  15   -0.23    3.20
  -1  15  15    8.41    4.90
  -1  15  15    3.80    4.73
  -1  15  15    0.04    4.22
  -1  15  15   -1.05    3.39
  -1  15  15    0.15    4.19
   0  15  15   15.91    4.46
   0  15  15   19.54    4.53
   0  15  15   16.49    4.51
   0  15  15   19.85    4.16
   0  15  15   13.82    4.11
   1  15  15   46.80    4.83
   1  15  15   39.76    4.07
   1  15  15   53.61    4.79
   2  15  15   -2.68    8.52
   3  15  15   14.55   10.47
   4  15  15    0.75    3.46
   4  15  15   -0.95    3.74
   4  15  15    2.00    3.36
   4  15  15    1.85    2.89
  -4  14  15   33.26    8.99
  -4  14  15   31.74    8.34
  -4  14  15   40.80    9.53
  -3  14  15   -1.34    5.36
  -3  14  15    4.60    6.54
  -3  14  15   -4.47    5.73
  -3  14  15    0.57    6.37
  -3  14  15   -0.11    5.53
  -2  14  15   -8.76    4.83
  -2  14  15   -6.60    4.54
  -2  14  15    3.01    5.04
  -2  14  15   -0.53    4.58
  -2  14  15   -2.03    5.14
  -1  14  15    2.39    4.22
  -1  14  15    0.55    3.20
  -1  14  15    8.12    3.41
  -1  14  15    1.77    4.25
  -1  14  15   11.00    4.97
  -1  14  15    0.15    4.62
  -1  14  15   -1.57    3.88
   0  14  15   99.31    7.60
   0  14  15  101.04    7.59
   0  14  15   90.28    7.99
   0  14  15   99.64    8.24
   0  14  15   93.68    8.11
   1  14  15   16.06    3.58
   1  14  15   25.97    3.73
   1  14  15   17.52    3.34
   1  14  15   21.60    3.13
   1  14  15   16.50    3.03
   2  14  15   30.20   10.65
   3  14  15    5.08   10.11
   4  14  15   58.43    6.05
   4  14  15   57.20    5.81
   4  14  15   50.02    5.36
   4  14  15   48.83   14.57
  -5  13  15   -9.48    7.77
  -5  13  15    1.38    7.93
  -4  13  15   13.10    7.49
  -4  13  15   -2.00    5.72
  -4  13  15   10.77    7.47
  -4  13  15   -7.25    6.38
  -3  13  15   11.23    6.75
  -3  13  15   28.66    6.76
  -3  13  15   13.77    6.19
  -3  13  15    4.62    5.80
  -3  13  15   19.57    6.94
  -2  13  15    8.78    5.59
  -2  13  15    9.69    5.53
  -2  13  15    4.68    4.75
  -2  13  15    2.13    4.86
  -2  13  15   -1.43    4.79
  -1  13  15   -1.10    4.33
  -1  13  15   -1.82    3.88
  -1  13  15   -0.35    2.94
  -1  13  15   -1.65    3.89
  -1  13  15   -3.81    3.99
  -1  13  15    1.11    4.53
   0  13  15    3.40    3.27
   0  13  15   -1.72    3.49
   0  13  15    0.78    3.70
   0  13  15    2.39    3.65
   0  13  15    0.11    3.22
   1  13  15   98.60    7.05
   1  13  15  102.31    7.18
   1  13  15   87.52    6.19
   1  13  15   86.25    6.18
   1  13  15   94.76    6.97
   2  13  15   -2.77    2.37
   2  13  15    0.73    8.47
   3  13  15   -0.16    2.87
   3  13  15   10.40    9.87
   3  13  15    4.08    2.76
   3  13  15    7.00    2.41
   4  13  15   12.18    4.04
   4  13  15    1.49   10.48
   4  13  15    5.09    4.14
   4  13  15    1.52    3.64
   5  13  15   41.44    6.25
   5  13  15   42.01    6.44
  -5  12  15   -8.61    7.03
  -5  12  15    3.04    7.63
  -4  12  15    9.27    6.96
  -4  12  15    2.50    7.31
  -4  12  15   16.76    7.83
  -4  12  15   11.75    6.74
  -3  12  15   24.41    6.55
  -3  12  15   22.42    7.20
  -3  12  15   15.66    6.00
  -3  12  15   22.43    7.40
  -3  12  15   13.37    6.32
  -2  12  15    0.62    4.95
  -2  12  15   -3.90    4.93
  -2  12  15    4.80    4.85
  -2  12  15   -3.56    4.30
  -2  12  15   -6.50    4.20
  -1  12  15    9.38    3.47
  -1  12  15   10.17    4.99
  -1  12  15    6.05    4.95
  -1  12  15   17.01    4.53
  -1  12  15   13.82    4.52
  -1  12  15   20.22    5.06
   0  12  15   51.12    5.87
   0  12  15   44.25    5.08
   0  12  15   54.78    5.78
   0  12  15   46.87    5.22
   0  12  15   42.57    5.69
   1  12  15    3.15    2.59
   1  12  15    1.70    3.05
   1  12  15    5.10    2.97
   1  12  15   -0.81    2.41
   1  12  15   -1.55    3.13
   2  12  15   12.30    9.22
   2  12  15    8.94    2.94
   2  12  15    7.44    2.90
   2  12  15    6.26    2.79
   3  12  15    2.57    2.75
   3  12  15    1.62    3.25
   3  12  15    3.77    3.10
   3  12  15    7.61    9.47
   3  12  15    4.45    2.86
   4  12  15   54.64    5.82
   4  12  15   55.40    5.76
   4  12  15   50.60   13.22
   4  12  15   59.53    6.51
   4  12  15   51.81    5.92
   5  12  15   -4.19    4.03
   5  12  15    7.24    4.97
   5  12  15    3.02    4.67
  -6  11  15    9.10    8.65
  -6  11  15    1.67    8.20
  -6  11  15    8.59    9.36
  -6  11  15   -3.56    8.52
  -5  11  15  -10.35    6.33
  -5  11  15   -3.34    7.34
  -5  11  15   -9.47    7.21
  -4  11  15   10.42    6.67
  -4  11  15   -5.41    6.17
  -4  11  15   -4.92    5.92
  -4  11  15   14.28    7.42
  -4  11  15    7.42    6.08
  -3  11  15  166.10   12.50
  -3  11  15  183.98   14.71
  -3  11  15  169.07   14.07
  -3  11  15  150.71   12.70
  -3  11  15  142.67   12.62
  -2  11  15   -1.89    5.06
  -2  11  15    1.91    4.62
  -2  11  15   -8.19    4.36
  -2  11  15   -2.23    4.23
  -2  11  15    2.15    4.98
  -1  11  15    2.85    4.49
  -1  11  15    3.02    4.44
  -1  11  15    3.42    4.58
  -1  11  15    5.93    4.16
  -1  11  15    9.74    3.41
  -1  11  15   10.05    4.41
   0  11  15   20.72    4.86
   0  11  15   22.91    4.71
   0  11  15   22.91    4.31
   0  11  15   29.81    4.75
   0  11  15   24.81    4.25
   1  11  15   92.81    6.97
   1  11  15   79.05    6.86
   1  11  15   80.58    6.47
   1  11  15   71.96    5.80
   1  11  15   79.34    6.10
   2  11  15    1.22    8.38
   2  11  15   -2.04    2.76
   2  11  15   -0.59    2.27
   2  11  15    1.83    3.04
   2  11  15   -0.56    2.30
   2  11  15    5.80    2.96
   3  11  15    0.62    8.81
   3  11  15    1.57    3.18
   3  11  15    0.43    2.87
   3  11  15   -3.50    3.30
   3  11  15   -3.59    3.06
   4  11  15    0.94    3.83
   4  11  15    4.45    4.00
   4  11  15   -2.56    9.71
   4  11  15    7.18    4.01
   4  11  15   19.22    4.92
   5  11  15   30.21    5.83
   5  11  15   11.72   12.30
   5  11  15   32.76    5.99
   5  11  15   23.53    5.93
  -6  10  15    2.82    8.71
  -6  10  15    2.52    8.43
  -6  10  15   -7.45    8.06
  -6  10  15    6.85    8.02
  -5  10  15    3.25    7.29
  -5  10  15   10.17    8.01
  -5  10  15   18.66    8.69
  -5  10  15    4.21    7.42
  -4  10  15   10.61    6.92
  -4  10  15   21.18    8.13
  -4  10  15   11.68    6.62
  -4  10  15   12.35    6.96
  -4  10  15   21.00    7.57
  -4  10  15   23.44    7.07
  -3  10  15   -7.61    5.52
  -3  10  15    3.32    5.14
  -3  10  15    2.25    5.78
  -3  10  15    9.75    6.08
  -3  10  15    8.69    5.57
  -3  10  15    0.17    5.84
  -3  10  15    7.83    5.61
  -2  10  15   22.30    5.33
  -2  10  15   19.24    5.83
  -2  10  15   23.96    6.43
  -2  10  15   13.86    5.89
  -2  10  15   13.08    5.24
  -2  10  15   18.70    5.51
  -1  10  15    6.75    4.67
  -1  10  15    8.66    4.41
  -1  10  15    5.62    4.50
  -1  10  15    5.75    3.32
  -1  10  15   13.60    4.63
  -1  10  15   17.45    5.33
   0  10  15   23.16    4.58
   0  10  15   15.76    3.99
   0  10  15   15.13    3.95
   0  10  15   22.13    4.52
   0  10  15   19.51    4.88
   1  10  15   27.27    4.22
   1  10  15   28.94    4.78
   1  10  15   27.01    3.77
   1  10  15   28.10    3.87
   1  10  15   15.60    4.02
   2  10  15    0.47    3.29
   2  10  15    3.79    2.66
   2  10  15   -2.96    3.03
   2  10  15   -1.16    2.62
   2  10  15   -3.10    2.93
   3  10  15   27.82    4.81
   3  10  15   19.65   10.22
   3  10  15   32.60    4.93
   3  10  15   38.61    4.53
   3  10  15   24.28    4.49
   4  10  15   -2.11    3.92
   4  10  15    2.44    4.04
   4  10  15    9.12    4.16
   4  10  15   -4.92    9.21
   4  10  15    5.43    4.53
   5  10  15   -2.08    4.45
   5  10  15    8.65   11.60
   5  10  15   -1.75    4.66
   5  10  15    2.64    4.62
   6  10  15   22.88    6.61
   6  10  15   27.14    6.49
   6  10  15   20.21    6.75
   6  10  15   11.79    5.91
  -6   9  15   12.94    9.01
  -6   9  15   11.56    9.25
  -6   9  15    8.79    8.15
  -6   9  15    1.62    8.15
  -5   9  15   39.62    9.32
  -5   9  15   26.76    8.85
  -5   9  15   34.39    9.42
  -5   9  15   40.62    9.67
  -4   9  15   27.14    8.32
  -4   9  15   27.92    8.02
  -4   9  15   27.35    7.84
  -4   9  15   23.38    7.14
  -4   9  15   16.98    7.24
  -4   9  15   29.67    7.39
  -4   9  15   30.88    7.61
  -3   9  15   73.67    8.25
  -3   9  15   59.21    9.17
  -3   9  15   50.40    7.92
  -3   9  15   63.46    8.86
  -3   9  15   63.14    8.94
  -3   9  15   66.86    8.52
  -3   9  15   64.87    8.65
  -2   9  15   26.58    6.18
  -2   9  15   19.20    5.55
  -2   9  15   40.72    6.91
  -2   9  15   19.42    6.00
  -2   9  15   20.75    5.32
  -2   9  15   24.44    5.92
  -2   9  15   22.63    6.15
  -2   9  15   21.74    6.37
  -1   9  15   -0.20    4.50
  -1   9  15    6.14    4.11
  -1   9  15    4.78    4.50
  -1   9  15    4.34    4.14
  -1   9  15   15.66    4.97
  -1   9  15   -2.92    4.39
  -1   9  15   -0.54    4.32
  -1   9  15   -1.53    3.25
   0   9  15   12.60    4.73
   0   9  15    7.51    3.80
   0   9  15    6.81    4.00
   0   9  15    5.42    3.49
   0   9  15    6.84    4.15
   1   9  15   27.60    4.27
   1   9  15   42.10    5.52
   1   9  15   41.61    5.09
   1   9  15   38.94    4.46
   1   9  15   37.71    4.90
   2   9  15   69.06    6.15
   2   9  15   66.51    5.69
   2   9  15   73.99    6.67
   2   9  15   67.08    6.13
   2   9  15   60.74    5.36
   3   9  15   -7.05    3.52
   3   9  15   -2.21    2.92
   3   9  15   -0.24    8.48
   3   9  15    1.96    3.55
   3   9  15   -1.60    3.45
   3   9  15    0.34    3.80
   4   9  15   17.15    4.82
   4   9  15   11.13    4.86
   4   9  15   13.87    4.81
   4   9  15    3.96    9.90
   4   9  15   23.94    5.53
   5   9  15   -5.05    4.59
   5   9  15    1.11    4.75
   5   9  15   -0.72   10.49
   5   9  15    1.09    4.90
   6   9  15    8.23    5.84
   6   9  15   18.03    6.36
   6   9  15   22.98    6.41
   6   9  15    6.96    6.10
  -6   8  15   27.08    9.55
  -6   8  15   32.23   10.47
  -6   8  15   40.97   10.50
  -6   8  15   21.39    9.50
  -5   8  15   74.84   10.94
  -5   8  15   59.61   10.13
  -5   8  15   31.31    8.94
  -5   8  15   31.36    9.18
  -4   8  15   96.87   10.59
  -4   8  15   85.02   10.95
  -4   8  15   92.15   11.19
  -4   8  15   99.01   10.70
  -4   8  15   88.06    9.85
  -4   8  15   92.98   11.40
  -4   8  15   80.67   11.04
  -3   8  15   27.11    6.90
  -3   8  15   12.53    6.37
  -3   8  15   20.95    7.00
  -3   8  15   23.38    6.34
  -3   8  15   17.12    5.82
  -3   8  15   28.39    6.66
  -3   8  15   17.42    6.54
  -3   8  15   22.84    6.82
  -2   8  15   95.86    8.59
  -2   8  15   90.01    9.45
  -2   8  15   89.11    9.57
  -2   8  15   82.19    8.78
  -2   8  15  111.99    9.89
  -2   8  15  104.73   10.51
  -2   8  15  120.64   10.39
  -2   8  15   93.00    9.67
  -2   8  15   99.94    9.03
  -1   8  15   13.91    3.91
  -1   8  15    6.50    4.25
  -1   8  15    8.77    4.47
  -1   8  15   11.92    4.88
  -1   8  15    3.30    4.59
  -1   8  15    7.23    4.80
  -1   8  15    0.21    4.40
  -1   8  15   12.27    4.70
   0   8  15    8.98    3.81
   0   8  15    7.24    4.18
   0   8  15    9.26    3.78
   0   8  15   15.62    4.85
   0   8  15    1.33    4.40
   0   8  15   13.77    4.44
   0   8  15   18.42    4.97
   1   8  15   27.74    4.26
   1   8  15   31.00    5.15
   1   8  15   29.15    4.37
   1   8  15   23.56    4.65
   1   8  15   32.02    4.84
   2   8  15   66.67    6.80
   2   8  15   66.09    6.29
   2   8  15   65.34    5.82
   2   8  15   57.31    5.54
   2   8  15   70.84    6.46
   3   8  15   14.21    4.31
   3   8  15   20.63    4.81
   3   8  15   16.30    4.34
   3   8  15    3.05    4.32
   3   8  15   17.53    3.93
   3   8  15   17.75    9.54
   4   8  15   51.11   12.34
   4   8  15   53.51    6.54
   4   8  15   47.15    6.29
   4   8  15   50.05    7.00
   4   8  15   54.23    6.13
   4   8  15   38.25    6.57
   5   8  15   22.92    6.06
   5   8  15   19.57   11.78
   5   8  15    3.93    5.23
   5   8  15    3.70    5.01
   6   8  15   17.60    6.54
   6   8  15    9.37    6.32
   6   8  15   16.20    6.57
   6   8  15    7.75    6.13
  -7   7  15   -0.42    8.20
  -7   7  15   22.40   10.24
  -7   7  15    4.61    9.31
  -6   7  15   36.82   10.07
  -6   7  15   17.33    8.79
  -6   7  15   20.00    9.34
  -6   7  15    8.79    8.97
  -5   7  15   -1.74    6.58
  -5   7  15    4.24    7.08
  -5   7  15   -4.89    6.60
  -5   7  15   -1.34    6.74
  -5   7  15    2.86    6.86
  -4   7  15    6.52    6.43
  -4   7  15    0.45    5.91
  -4   7  15   -9.16    5.27
  -4   7  15    5.45    6.15
  -4   7  15   -7.82    5.52
  -4   7  15   -3.87    5.84
  -4   7  15    4.82    6.07
  -4   7  15    2.56    6.45
  -3   7  15   21.20    6.42
  -3   7  15   13.29    6.20
  -3   7  15   19.09    7.04
  -3   7  15   23.11    6.51
  -3   7  15   30.12    6.42
  -3   7  15   16.60    6.55
  -3   7  15   24.01    6.22
  -3   7  15   17.69    6.65
  -2   7  15   48.77    7.40
  -2   7  15   43.29    6.62
  -2   7  15   43.88    7.25
  -2   7  15   33.13    6.00
  -2   7  15   39.37    6.21
  -2   7  15   34.87    7.00
  -2   7  15   41.03    6.94
  -2   7  15   37.64    7.39
  -2   7  15   34.25    6.71
  -1   7  15    4.38    4.68
  -1   7  15   12.41    5.11
  -1   7  15    8.35    4.98
  -1   7  15    6.93    5.02
  -1   7  15   14.90    5.11
  -1   7  15    5.14    4.24
  -1   7  15    8.83    4.28
  -1   7  15   10.46    4.90
  -1   7  15    5.28    3.83
   0   7  15  103.10    7.91
   0   7  15  108.32    8.48
   0   7  15  102.28    8.68
   0   7  15   96.78    8.32
   0   7  15   80.68    8.50
   0   7  15   92.33    6.49
   0   7  15   77.19    7.45
   0   7  15  113.44    9.05
   0   7  15   99.41    8.92
   1   7  15   33.39    5.24
   1   7  15   40.21    5.28
   1   7  15   25.22    4.50
   1   7  15   39.63    5.62
   1   7  15   30.09    5.45
   1   7  15   32.19    5.55
   1   7  15   21.14    4.58
   2   7  15   14.34    4.05
   2   7  15   22.77    5.09
   2   7  15   17.81    4.66
   2   7  15   19.56    3.97
   2   7  15   20.54    4.68
   3   7  15   20.53    5.13
   3   7  15   12.62    4.48
   3   7  15   23.13    5.22
   3   7  15   16.36    4.60
   3   7  15    5.17    3.90
   3   7  15   21.86    9.52
   4   7  15   34.16   11.21
   4   7  15   41.06    6.77
   4   7  15   43.83    6.42
   4   7  15   49.56    6.27
   4   7  15   62.49    6.87
   4   7  15   52.39    7.28
   5   7  15    9.93   10.26
   5   7  15   15.48    5.79
   5   7  15   27.13    6.36
   5   7  15   22.49    6.29
   5   7  15   14.51    5.39
   6   7  15   25.39    7.29
   6   7  15   22.72    7.11
   6   7  15   18.98    7.08
   6   7  15   23.13    6.66
  -7   6  15    6.00    9.18
  -7   6  15  -12.17    8.13
  -7   6  15    2.22    8.17
  -6   6  15    2.65    7.70
  -6   6  15   12.91    8.27
  -6   6  15   10.85    8.04
  -6   6  15    6.53    7.97
  -6   6  15   15.39    8.71
  -5   6  15   -1.25    6.77
  -5   6  15   -2.08    6.38
  -5   6  15    2.68    6.99
  -5   6  15  -10.92    6.27
  -5   6  15   -1.72    7.04
  -4   6  15   10.28    6.33
  -4   6  15    8.94    6.46
  -4   6  15    5.57    5.91
  -4   6  15    7.86    6.97
  -4   6  15    7.83    6.34
  -4   6  15    1.06    5.97
  -4   6  15    4.90    6.55
  -4   6  15   -6.80    5.07
  -3   6  15   20.39    6.63
  -3   6  15    9.70    6.37
  -3   6  15   14.70    5.61
  -3   6  15   25.08    7.18
  -3   6  15    5.75    5.42
  -3   6  15   24.37    6.07
  -3   6  15   26.89    6.86
  -3   6  15    5.75    5.97
  -2   6  15   65.26    8.05
  -2   6  15   64.95    8.34
  -2   6  15   86.42    9.60
  -2   6  15   90.29    9.26
  -2   6  15   55.35    7.90
  -2   6  15   61.20    7.39
  -2   6  15   54.01    7.24
  -2   6  15   74.90    8.02
  -2   6  15   77.71    8.98
  -1   6  15    4.27    4.72
  -1   6  15    4.90    4.52
  -1   6  15   -2.47    3.70
  -1   6  15   -0.02    4.16
  -1   6  15    0.29    4.45
  -1   6  15   -6.06    4.32
  -1   6  15   -3.44    4.03
  -1   6  15   -0.86    4.19
  -1   6  15    4.53    3.94
   0   6  15    6.96    4.46
   0   6  15    1.39    3.88
   0   6  15    2.98    3.14
   0   6  15    5.20    4.20
   0   6  15    6.33    3.88
   0   6  15    1.53    4.13
   0   6  15    2.61    4.55
   0   6  15    7.95    4.70
   0   6  15    8.85    4.49
   1   6  15   16.81    4.01
   1   6  15   13.26    4.58
   1   6  15    7.88    4.65
   1   6  15    9.34    4.17
   1   6  15   12.41    4.59
   1   6  15    4.38    4.47
   1   6  15   16.87    4.69
   1   6  15   14.64    4.76
   2   6  15   61.93    6.78
   2   6  15   71.22    7.45
   2   6  15   59.47    6.32
   2   6  15   73.00    7.51
   2   6  15   64.63    6.27
   2   6  15   68.95    7.23
   2   6  15   75.73    7.11
   3   6  15  110.77    9.68
   3   6  15   98.98    8.39
   3   6  15  115.89    9.55
   3   6  15  120.67   14.91
   3   6  15  103.28    8.78
   3   6  15  113.07    9.14
   4   6  15   87.78   14.56
   4   6  15  114.82   10.01
   4   6  15   95.95    8.86
   4   6  15  114.83   10.07
   4   6  15   99.14    8.68
   4   6  15   80.53    8.78
   5   6  15   22.78    6.15
   5   6  15   12.73    5.84
   5   6  15   10.14    5.79
   5   6  15    8.96   11.10
   5   6  15    9.66    4.98
   6   6  15    3.70    5.63
   6   6  15    7.40    6.14
   6   6  15    9.29    6.45
   6   6  15   12.49    6.32
  -7   5  15    9.44    9.37
  -7   5  15   10.72    8.69
  -7   5  15   22.67   10.02
  -7   5  15   11.47    9.82
  -6   5  15   18.07    9.23
  -6   5  15   13.66    8.20
  -6   5  15   38.57   10.16
  -6   5  15   19.44    9.22
  -5   5  15   -8.30    6.08
  -5   5  15    0.94    6.86
  -5   5  15   -6.13    6.16
  -5   5  15   -3.46    6.27
  -5   5  15   -0.24    6.83
  -4   5  15    0.17    6.24
  -4   5  15    0.55    6.07
  -4   5  15   -8.95    5.12
  -4   5  15    0.13    6.49
  -4   5  15    1.36    5.39
  -4   5  15    6.10    6.51
  -4   5  15   -4.50    5.60
  -3   5  15    7.61    5.97
  -3   5  15    5.83    5.91
  -3   5  15    1.12    5.20
  -3   5  15   -4.37    4.86
  -3   5  15   -9.07    5.01
  -3   5  15   -3.83    5.57
  -3   5  15    7.14    5.40
  -3   5  15    4.92    5.90
  -3   5  15   -6.02    4.71
  -2   5  15   63.54    8.03
  -2   5  15   40.55    7.64
  -2   5  15   57.40    7.62
  -2   5  15   66.58    7.83
  -2   5  15   55.09    6.86
  -2   5  15   57.55    7.91
  -2   5  15   49.67    6.82
  -2   5  15   57.80    8.12
  -2   5  15   52.51    7.87
  -1   5  15    8.93    5.32
  -1   5  15    7.91    5.14
  -1   5  15    8.94    4.38
  -1   5  15    1.56    4.70
  -1   5  15    7.74    4.89
  -1   5  15   -2.58    3.80
  -1   5  15   -0.79    4.17
  -1   5  15    2.61    5.01
  -1   5  15   -7.31    4.21
   0   5  15   29.54    5.19
   0   5  15   13.43    4.34
   0   5  15   25.09    5.58
   0   5  15   16.03    5.27
   0   5  15   18.62    5.40
   0   5  15   17.29    5.26
   0   5  15   21.23    5.00
   0   5  15   21.91    4.08
   0   5  15   24.55    5.42
   1   5  15   69.21    6.89
   1   5  15   76.57    7.69
   1   5  15   71.83    7.48
   1   5  15   78.97    6.93
   1   5  15   54.98    7.03
   1   5  15   70.22    7.46
   1   5  15   82.07    8.05
   1   5  15   73.15    5.71
   1   5  15   78.71    7.43
   1   5  15   69.37    7.45
[truncated: 6,017,612 more chars]
