# Supplementary material for: Crystal structures of trans-di­aqua­(3-R-1,3,5,8,12-penta­aza­cyclo­tetra­deca­ne)copper(II) isophthalate hydrates (R = benzyl or pyridin-3-ylmethyl)
Source: Acta Crystallogr E Crystallogr Commun. 2019 Jun 21;75(Pt 7):1015–9. doi: 10.1107/S2056989019008387 (PMC6659336; doi:10.1107/S2056989019008387)
Supplement: Supplementary file 2 [file e-75-01015-Isup2.hkl]

data_I                                                                          
_shelx_title ' yala031_p21n_0m in P2(1)/n plate pale'                           
_shelx_refln_list_code          4                                               
_shelx_F_calc_maximum      295.83                                               
_exptl_crystal_F_000      1212.00                                               
_reflns_d_resolution_high  0.8010                                               
                                                                                
loop_                                                                           
 _space_group_symop_operation_xyz                                               
 'x, y, z'                                                                      
 '-x+1/2, y+1/2, -z+1/2'                                                        
 '-x, -y, -z'                                                                   
 'x-1/2, -y-1/2, z-1/2'                                                         
                                                                                
_cell_length_a     7.2625                                                       
_cell_length_b    17.8132                                                       
_cell_length_c    21.1511                                                       
_cell_angle_alpha  90.000                                                       
_cell_angle_beta   92.159                                                       
_cell_angle_gamma  90.000                                                       
                                                                                
_shelx_F_squared_multiplier     1.000                                           
                                                                                
loop_                                                                           
 _refln_index_h                                                                 
 _refln_index_k                                                                 
 _refln_index_l                                                                 
 _refln_F_squared_calc                                                          
 _refln_F_squared_meas                                                          
 _refln_F_squared_sigma                                                         
 _refln_observed_status                                                         
   2   0   0      19732.81      21350.54       189.66 o                         
   4   0   0      13259.66      12794.94       151.23 o                         
   6   0   0          0.11         20.40        15.74 o                         
   8   0   0        475.41        445.57        31.67 o                         
   1   1   0      13239.31      12649.25        78.46 o                         
   2   1   0       2174.23       2247.99        16.61 o                         
   3   1   0       6283.05       6111.92        45.12 o                         
   4   1   0        644.85        753.45        13.29 o                         
   5   1   0        215.33        249.84         9.37 o                         
   6   1   0         20.13         18.36        10.59 o                         
   7   1   0         72.51         64.21        14.79 o                         
   8   1   0         10.90         -4.36        17.05 o                         
   9   1   0        195.67        204.24        26.06 o                         
   1   2   0       6145.20       6199.73        39.38 o                         
   2   2   0      11137.48      11408.99        75.16 o                         
   3   2   0       1233.17       1365.33        13.32 o                         
   4   2   0       8429.25       8381.07        67.65 o                         
   5   2   0       1594.81       1723.16        21.53 o                         
   6   2   0         12.55          3.36        11.11 o                         
   7   2   0         15.44         35.22        14.48 o                         
   8   2   0          9.40          5.31        17.04 o                         
   9   2   0          8.13         11.42        22.62 o                         
   1   3   0       3572.31       3745.43        24.34 o                         
   2   3   0       2010.12       1990.65        15.42 o                         
   3   3   0       4284.33       4349.16        34.02 o                         
   4   3   0        965.55       1121.25        14.37 o                         
   5   3   0       3232.40       3300.18        33.65 o                         
   6   3   0        390.16        395.62        14.76 o                         
   7   3   0        414.75        469.65        20.50 o                         
   8   3   0         26.66         16.93        17.33 o                         
   0   4   0       6332.13       6605.72        62.07 o                         
   1   4   0       1905.37       1911.24        13.65 o                         
   2   4   0        471.59        435.85         6.94 o                         
   3   4   0         25.48         11.92         4.52 o                         
   4   4   0       1208.28       1216.65        14.18 o                         
   5   4   0        201.91        206.98         9.01 o                         
   6   4   0        241.01        274.67        13.65 o                         
   7   4   0         66.08         85.41        16.59 o                         
   8   4   0         44.26         54.85        19.06 o                         
   1   5   0       2193.08       2291.86        16.64 o                         
   2   5   0       2008.80       1976.43        16.45 o                         
   3   5   0       2604.55       2638.07        22.85 o                         
   4   5   0        846.26        889.19        12.74 o                         
   5   5   0        790.15        735.74        13.94 o                         
   6   5   0        565.20        577.07        16.75 o                         
   7   5   0        209.93        278.48        19.88 o                         
   8   5   0         55.65         67.86        19.44 o                         
   0   6   0       1108.61       1004.58        13.08 o                         
   1   6   0         73.69         85.44         3.64 o                         
   2   6   0        333.26        346.77         6.28 o                         
   3   6   0         43.88         30.27         5.27 o                         
   4   6   0       1337.03       1229.64        17.59 o                         
   5   6   0        214.26        227.93        10.17 o                         
   6   6   0        233.44        220.64        13.24 o                         
   7   6   0         45.03         64.35        16.44 o                         
   8   6   0        151.65        184.52        21.53 o                         
   1   7   0       3283.92       3368.90        25.72 o                         
   2   7   0      17789.12      18112.11       132.57 o                         
   3   7   0        861.74        873.38        11.97 o                         
   4   7   0         89.08         70.70         6.94 o                         
   5   7   0        152.83        141.40         9.89 o                         
   6   7   0         74.40         69.03        11.48 o                         
   7   7   0        151.83        151.72        17.39 o                         
   8   7   0          0.17        -12.44        18.97 o                         
   0   8   0      11070.30      11077.06       111.85 o                         
   1   8   0         10.85         40.02         4.16 o                         
   2   8   0          4.38         -0.44         4.30 o                         
   3   8   0         61.80         62.72         6.07 o                         
   4   8   0        370.40        358.51         9.63 o                         
   5   8   0        246.10        222.41        10.87 o                         
   6   8   0         36.51         31.89        11.11 o                         
   7   8   0        170.54        197.88        18.16 o                         
   8   8   0        212.46        222.75        24.10 o                         
   1   9   0        441.79        479.65         7.36 o                         
   2   9   0       6955.48       7010.16        55.65 o                         
   3   9   0         18.35         14.07         5.66 o                         
   4   9   0          4.95         -7.21         7.21 o                         
   5   9   0        403.07        407.91        13.55 o                         
   6   9   0        105.23        112.09        12.66 o                         
   7   9   0         21.37         50.00        17.24 o                         
   8   9   0         48.62         39.45        21.23 o                         
   0  10   0        405.16        561.07        11.58 o                         
   1  10   0       6121.78       6356.80        49.74 o                         
   2  10   0       1219.35       1304.60        14.04 o                         
   3  10   0       1050.17        972.15        13.71 o                         
   4  10   0        346.68        369.77        10.57 o                         
   5  10   0       1168.02       1162.22        23.28 o                         
   6  10   0        255.95        259.36        14.47 o                         
   7  10   0        105.44        103.69        17.18 o                         
   8  10   0          3.39         32.98        21.09 o                         
   1  11   0        992.69       1059.74        12.35 o                         
   2  11   0       1676.07       1663.86        16.89 o                         
   3  11   0        442.73        461.25         8.98 o                         
   4  11   0         11.75         -0.60         7.92 o                         
   5  11   0        529.24        544.29        14.94 o                         
   6  11   0        137.67        160.60        14.14 o                         
   7  11   0        145.85         97.06        16.89 o                         
   0  12   0        100.50         85.13         8.41 o                         
   1  12   0       4308.48       4239.95        33.83 o                         
   2  12   0         16.34          4.46         5.37 o                         
   3  12   0       1355.81       1326.62        15.95 o                         
   4  12   0        211.44        220.67        10.31 o                         
   5  12   0        425.32        472.82        15.26 o                         
   6  12   0        296.45        266.66        15.21 o                         
   7  12   0        136.16        133.28        16.85 o                         
   1  13   0        567.48        556.80         9.12 o                         
   2  13   0       1183.17       1165.00        14.47 o                         
   3  13   0        103.33        126.33         8.09 o                         
   4  13   0         63.83         72.16         9.93 o                         
   5  13   0          1.78         -9.97         9.97 o                         
   6  13   0        240.69        269.57        16.15 o                         
   7  13   0          0.22        -15.08        16.26 o                         
   0  14   0        237.52        226.22        12.12 o                         
   1  14   0       1317.08       1255.78        14.98 o                         
   2  14   0        156.67        148.19         7.84 o                         
   3  14   0        298.56        328.60        10.99 o                         
   4  14   0          8.44          6.83         9.58 o                         
   5  14   0        283.16        295.98        14.41 o                         
   6  14   0          1.23        -13.36        13.36 o                         
   7  14   0         62.77        115.14        18.86 o                         
   1  15   0        142.86        129.79         7.49 o                         
   2  15   0        843.06        843.01        14.56 o                         
   3  15   0         59.99         45.27         8.58 o                         
   4  15   0          5.93         -0.21         9.99 o                         
   5  15   0         69.33         76.27        13.22 o                         
   6  15   0        280.35        299.59        18.51 o                         
   0  16   0          1.76          3.72        10.10 o                         
   1  16   0        643.80        625.73        12.79 o                         
   2  16   0        104.64         91.81         8.96 o                         
   3  16   0        566.87        558.56        14.56 o                         
   4  16   0          2.88         -2.67        10.41 o                         
   5  16   0        520.06        514.98        18.25 o                         
   6  16   0         36.59         47.02        14.98 o                         
   1  17   0         67.79         60.86         8.65 o                         
   2  17   0        457.70        502.97        12.94 o                         
   3  17   0         49.35         53.61        10.40 o                         
   4  17   0         11.96         10.64        13.07 o                         
   5  17   0         87.24         97.76        16.21 o                         
   0  18   0         72.28         94.13        13.52 o                         
   1  18   0        200.61        215.27        10.92 o                         
   2  18   0         98.18         90.47        10.70 o                         
   3  18   0        437.07        443.90        17.91 o                         
   4  18   0         52.46         63.38        14.12 o                         
   5  18   0        100.68         77.62        17.96 o                         
   1  19   0        521.71        515.43        16.65 o                         
   2  19   0        533.74        550.18        17.79 o                         
   3  19   0        408.99        441.29        17.91 o                         
   4  19   0          4.62        -14.63        14.63 o                         
   0  20   0         92.42        108.16        16.85 o                         
   1  20   0        138.11        129.36        11.71 o                         
   2  20   0         25.72         17.90        12.53 o                         
   3  20   0         29.48         27.12        14.96 o                         
   1  21   0         38.05         41.42        11.89 o                         
   2  21   0         86.67        103.71        15.54 o                         
   0  22   0         96.03         75.92        23.85 o                         
   1  22   0         25.87         22.68        15.49 o                         
  -9   0   1        102.88        121.85        35.56 o                         
  -7   0   1         72.74         50.72        21.57 o                         
  -5   0   1         12.23          9.01        10.63 o                         
  -3   0   1       8336.40       8601.03        87.07 o                         
   3   0   1      30061.41      30464.11       339.64 o                         
   5   0   1        129.14        136.75        11.29 o                         
   7   0   1        163.92        146.01        23.33 o                         
   9   0   1         16.24         24.44        32.47 o                         
  -9   1   1         50.16          9.78        22.72 o                         
  -8   1   1         32.98         51.89        17.76 o                         
  -7   1   1         44.63         52.60        14.74 o                         
  -6   1   1       2477.94       2498.58        35.97 o                         
  -5   1   1        519.81        538.16        13.32 o                         
  -4   1   1        872.96        829.22        15.40 o                         
  -3   1   1       2720.70       2923.31        23.89 o                         
  -2   1   1      87517.38      92435.60       603.91 o                         
  -1   1   1       3395.03       3635.13        23.74 o                         
   1   1   1        557.84        595.78         4.98 o                         
   2   1   1      46771.84      49604.57       318.87 o                         
   3   1   1       1224.02       1298.29        13.24 o                         
   4   1   1        973.25        960.20        16.59 o                         
   5   1   1         57.78         52.20         8.08 o                         
   6   1   1       2430.68       2492.45        33.53 o                         
   7   1   1         12.97         -3.33        14.05 o                         
   8   1   1          0.95          1.37        17.05 o                         
   9   1   1          9.92         -0.30        22.14 o                         
  -9   2   1        171.76        158.40        25.78 o                         
  -8   2   1         17.95         20.15        17.14 o                         
  -7   2   1        190.36        202.03        17.31 o                         
  -6   2   1        100.37        123.15        12.11 o                         
  -5   2   1         45.52         51.69         7.72 o                         
  -4   2   1        241.25        265.73         7.35 o                         
  -3   2   1        631.66        548.79         8.91 o                         
  -2   2   1       8358.73       8298.17        54.70 o                         
  -1   2   1      24976.93      26036.29       156.45 o                         
   0   2   1       1448.80       1314.93        14.85 o                         
   1   2   1      11681.88      11923.48        76.15 o                         
   2   2   1       9699.93      10628.04        71.21 o                         
   3   2   1      14432.77      14586.83       107.59 o                         
   4   2   1        669.14        690.27        12.58 o                         
   5   2   1         39.21         52.31         7.98 o                         
   6   2   1         60.52         90.79        12.07 o                         
   7   2   1        974.00       1039.38        26.80 o                         
   8   2   1          0.42        -16.78        16.78 o                         
  -8   3   1          5.90         23.35        17.59 o                         
  -7   3   1          0.90         -1.69        14.15 o                         
  -6   3   1       1412.92       1445.85        29.49 o                         
  -5   3   1         62.39         68.28         8.47 o                         
  -4   3   1        237.00        218.00         7.02 o                         
  -3   3   1        610.36        674.76        11.70 o                         
  -2   3   1        347.76        442.08         6.25 o                         
  -1   3   1        133.98        142.66         3.06 o                         
   0   3   1      11663.79      11662.86        73.71 o                         
   1   3   1         61.92         51.93         2.83 o                         
   2   3   1       2449.34       2459.53        18.34 o                         
   3   3   1       2636.50       2867.84        23.65 o                         
   4   3   1         11.42          3.28         5.92 o                         
   5   3   1        132.98        125.48         8.68 o                         
   6   3   1        933.09        916.69        20.54 o                         
   7   3   1          0.32        -14.28        14.28 o                         
   8   3   1         57.53         46.47        17.64 o                         
  -8   4   1         98.63         73.15        19.38 o                         
  -7   4   1         59.58         60.28        15.88 o                         
  -6   4   1        295.41        275.95        13.68 o                         
  -5   4   1       1222.76       1234.86        19.05 o                         
  -4   4   1       1187.63       1138.45        19.00 o                         
  -3   4   1       4577.13       4670.95        35.68 o                         
  -2   4   1       1489.41       1536.17        13.19 o                         
  -1   4   1       4885.48       5021.66        31.68 o                         
   0   4   1        565.91        554.88         5.50 o                         
   1   4   1       3142.98       3016.36        21.89 o                         
   2   4   1       2947.36       3109.26        23.90 o                         
   3   4   1       5170.94       5210.26        38.59 o                         
   4   4   1        627.05        721.05        10.90 o                         
   5   4   1       1251.46       1264.38        22.84 o                         
   6   4   1        169.70        158.64        12.45 o                         
   7   4   1        254.71        312.56        19.50 o                         
   8   4   1          1.69        -16.66        16.66 o                         
  -8   5   1         31.40         16.85        18.52 o                         
  -7   5   1          1.88          2.64        15.37 o                         
  -6   5   1        497.17        527.33        20.08 o                         
  -5   5   1         38.69         37.55         8.08 o                         
  -4   5   1        208.69        216.84         7.54 o                         
  -3   5   1        847.28        875.66        10.79 o                         
  -2   5   1         15.82         20.65         3.73 o                         
  -1   5   1       9924.29      10232.46        68.53 o                         
   0   5   1        136.85        186.43         3.51 o                         
   1   5   1       1255.62       1239.48        10.73 o                         
   2   5   1       2419.14       2252.09        18.44 o                         
   3   5   1        189.30        214.53         5.94 o                         
   4   5   1          2.28          2.78         5.90 o                         
   5   5   1        440.60        440.82        11.45 o                         
   6   5   1        992.24        967.30        24.57 o                         
   7   5   1          1.06          6.38        14.99 o                         
   8   5   1         34.64         58.24        19.26 o                         
  -8   6   1         92.61        115.56        20.44 o                         
  -7   6   1         13.23         25.33        16.14 o                         
  -6   6   1        472.62        438.26        14.44 o                         
  -5   6   1        994.50        882.79        15.20 o                         
  -4   6   1       2594.08       2515.16        24.46 o                         
  -3   6   1        428.47        384.49         7.59 o                         
  -2   6   1       1607.99       1616.38        13.97 o                         
  -1   6   1      13164.15      13242.66        88.17 o                         
   0   6   1      11461.83      11933.90        79.85 o                         
   1   6   1       4096.15       4071.59        29.01 o                         
   2   6   1        689.66        659.43         9.16 o                         
   3   6   1       1088.77       1090.29        18.32 o                         
   4   6   1        903.28        846.41        13.93 o                         
   5   6   1        114.57        108.90         8.79 o                         
   6   6   1          1.78        -10.51        10.51 o                         
   7   6   1         42.31         43.84        16.15 o                         
   8   6   1        109.40        129.48        21.27 o                         
  -8   7   1          6.57         21.88        19.89 o                         
  -7   7   1         83.94         80.46        17.25 o                         
  -6   7   1        413.74        446.70        15.06 o                         
  -5   7   1        120.20        115.23         9.21 o                         
  -4   7   1        133.00        138.80         7.44 o                         
  -3   7   1        558.82        686.32        10.97 o                         
  -2   7   1       3989.72       3819.71        29.33 o                         
  -1   7   1       1037.69        925.10         9.27 o                         
   0   7   1        861.50       1011.60         9.54 o                         
   1   7   1       3254.58       3124.12        22.86 o                         
   2   7   1       3980.35       3841.79        30.02 o                         
   3   7   1        727.78        712.45        11.04 o                         
   4   7   1        340.92        356.47         9.34 o                         
   5   7   1        554.51        563.83        13.66 o                         
   6   7   1        215.07        222.86        13.22 o                         
   7   7   1        271.68        228.41        18.21 o                         
   8   7   1        230.73        195.30        23.60 o                         
  -8   8   1         47.99         57.46        21.49 o                         
  -7   8   1          1.61         -4.76        14.72 o                         
  -6   8   1         14.46         12.03        11.08 o                         
  -5   8   1        209.81        219.23        10.46 o                         
  -4   8   1       2484.32       2361.77        23.94 o                         
  -3   8   1        818.29        769.44        11.09 o                         
  -2   8   1       1377.46       1512.17        14.68 o                         
  -1   8   1        695.36        650.70         8.27 o                         
   0   8   1      12257.38      12770.29        91.23 o                         
   1   8   1        821.31        784.60         8.58 o                         
   2   8   1        263.34        268.87         5.84 o                         
   3   8   1       1494.45       1498.95        16.96 o                         
   4   8   1       2355.72       2249.96        25.94 o                         
   5   8   1         20.71         25.14         9.18 o                         
   6   8   1         32.69          8.56        11.21 o                         
   7   8   1        102.55         89.15        16.79 o                         
   8   8   1        327.10        404.51        26.77 o                         
  -8   9   1        145.22        150.24        23.74 o                         
  -7   9   1         48.94         68.22        16.11 o                         
  -6   9   1          6.52          4.90        11.05 o                         
  -5   9   1        376.55        392.70        12.82 o                         
  -4   9   1        466.61        469.85        11.34 o                         
  -3   9   1        220.98        194.03         7.34 o                         
  -2   9   1       1193.39       1127.25        12.52 o                         
  -1   9   1        490.15        488.13         7.36 o                         
   0   9   1       1130.16       1257.12        12.51 o                         
   1   9   1       2967.18       2897.05        23.29 o                         
   2   9   1       1346.74       1367.10        14.03 o                         
   3   9   1        126.66        141.36         6.44 o                         
   4   9   1         54.34         58.40         7.57 o                         
   5   9   1       1073.99       1093.20        19.26 o                         
   6   9   1        228.92        233.29        14.09 o                         
   7   9   1          4.28        -11.92        15.03 o                         
   8   9   1          4.45          5.99        20.22 o                         
  -8  10   1        233.74        240.60        25.00 o                         
  -7  10   1         10.88         -9.34        15.50 o                         
  -6  10   1        145.90        131.61        12.84 o                         
  -5  10   1         99.85        112.20        10.50 o                         
  -4  10   1        993.09       1024.29        15.76 o                         
  -3  10   1         12.94          6.87         6.27 o                         
  -2  10   1         23.96         16.85         5.16 o                         
  -1  10   1       3618.46       3769.48        30.52 o                         
   0  10   1        730.72        671.69         9.15 o                         
   1  10   1       1172.55       1196.57        12.37 o                         
   2  10   1         16.49         12.38         5.08 o                         
   3  10   1        788.66        776.61        11.24 o                         
   4  10   1       1127.81       1094.30        17.90 o                         
   5  10   1         72.40        104.16        10.55 o                         
   6  10   1          3.64        -11.32        11.32 o                         
   7  10   1        176.27        181.31        17.27 o                         
   8  10   1        135.37        176.74        26.41 o                         
  -7  11   1         14.96         17.31        16.17 o                         
  -6  11   1         73.18         49.43        12.42 o                         
  -5  11   1        359.50        396.03        13.42 o                         
  -4  11   1        109.90        101.94         9.03 o                         
  -3  11   1       1366.94       1369.43        17.03 o                         
  -2  11   1         18.55          9.24         5.64 o                         
  -1  11   1       3077.15       3135.95        26.45 o                         
   0  11   1        346.70        396.07         7.25 o                         
   1  11   1       7039.44       6693.21        51.37 o                         
   2  11   1        142.31        151.30         6.39 o                         
   3  11   1       1199.12       1193.16        17.78 o                         
   4  11   1         33.06         40.30         7.46 o                         
   5  11   1       1283.65       1271.82        22.49 o                         
   6  11   1          4.23          0.22        11.66 o                         
   7  11   1         81.58         76.41        15.96 o                         
  -7  12   1          5.00          6.45        16.67 o                         
  -6  12   1          0.21         -6.64        12.25 o                         
  -5  12   1        163.26        173.36        12.11 o                         
  -4  12   1         92.87        100.12         9.47 o                         
  -3  12   1        703.81        785.04        15.03 o                         
  -2  12   1        373.31        407.65         8.81 o                         
  -1  12   1         10.59         23.23         5.61 o                         
   0  12   1       1173.67       1121.03        12.87 o                         
   1  12   1         57.42         65.96         6.05 o                         
   2  12   1        344.64        366.15         8.54 o                         
   3  12   1        305.61        305.80         8.52 o                         
   4  12   1       2187.10       2163.87        27.00 o                         
   5  12   1        468.16        528.87        15.06 o                         
   6  12   1         47.12         50.68        13.20 o                         
   7  12   1         22.50         10.49        15.04 o                         
  -7  13   1        159.82        166.18        20.48 o                         
  -6  13   1         14.15          5.16        12.56 o                         
  -5  13   1        107.53        135.18        12.11 o                         
  -4  13   1        704.37        634.31        14.41 o                         
  -3  13   1       1333.97       1332.07        21.57 o                         
  -2  13   1          5.18          0.66         6.33 o                         
  -1  13   1        941.43        973.42        12.78 o                         
   0  13   1        361.63        364.12         8.16 o                         
   1  13   1       5110.02       4979.99        41.98 o                         
   2  13   1         16.83         39.57         6.52 o                         
   3  13   1        294.31        318.52         9.39 o                         
   4  13   1        690.29        663.72        15.28 o                         
   5  13   1        615.18        648.43        17.68 o                         
   6  13   1         83.06         64.62        13.48 o                         
   7  13   1         84.51         85.73        17.50 o                         
  -7  14   1          4.04          1.32        18.94 o                         
  -6  14   1         26.70         16.39        13.83 o                         
  -5  14   1          3.23         12.19        11.70 o                         
  -4  14   1        403.33        428.08        13.14 o                         
  -3  14   1        351.03        327.21        10.47 o                         
  -2  14   1         23.35         28.73         6.81 o                         
  -1  14   1         36.29         52.98         7.09 o                         
   0  14   1        630.36        655.29        10.85 o                         
   1  14   1         73.27         79.09         6.67 o                         
   2  14   1        136.56        148.81         7.85 o                         
   3  14   1         65.84         71.90         7.96 o                         
   4  14   1       1132.36       1102.21        19.81 o                         
   5  14   1         26.64          3.28        11.38 o                         
   6  14   1        235.10        279.03        16.44 o                         
   7  14   1          2.40          9.13        24.65 o                         
  -6  15   1          4.54         -9.32        14.78 o                         
  -5  15   1        151.82        163.70        14.09 o                         
  -4  15   1        286.28        251.18        13.32 o                         
  -3  15   1        602.63        608.85        13.85 o                         
  -2  15   1         87.00         78.37         7.90 o                         
  -1  15   1        362.12        381.00        10.00 o                         
   0  15   1        399.70        400.11         9.83 o                         
   1  15   1        736.04        745.01        13.77 o                         
   2  15   1         53.53         48.48         7.83 o                         
   3  15   1        192.21        188.57        10.56 o                         
   4  15   1          2.34         -2.46        10.05 o                         
   5  15   1        382.00        387.42        15.75 o                         
   6  15   1         24.30         32.63        14.22 o                         
  -6  16   1         14.99         12.05        15.09 o                         
  -5  16   1         95.83        117.61        14.45 o                         
  -4  16   1        518.53        512.24        20.18 o                         
  -3  16   1         13.82          7.66         9.28 o                         
  -2  16   1         28.41         17.93         8.41 o                         
  -1  16   1        114.30        145.20         8.65 o                         
   0  16   1        286.09        296.53         9.62 o                         
   1  16   1          7.40         -7.39         7.48 o                         
   2  16   1          3.69         -1.49         8.55 o                         
   3  16   1         83.65         77.33        10.59 o                         
   4  16   1        519.12        517.23        21.62 o                         
   5  16   1          6.15         12.56        14.10 o                         
   6  16   1          0.49          0.90        16.53 o                         
  -5  17   1        161.76        187.49        16.04 o                         
  -4  17   1          9.83         11.49        11.56 o                         
  -3  17   1        793.59        755.74        17.63 o                         
  -2  17   1          3.32         18.30         8.93 o                         
  -1  17   1        351.54        361.82        11.46 o                         
   0  17   1        309.32        275.38        10.56 o                         
   1  17   1        730.41        743.90        14.14 o                         
   2  17   1         41.77         38.56         9.74 o                         
   3  17   1        346.59        344.04        13.92 o                         
   4  17   1         51.04         37.56        12.72 o                         
   5  17   1        138.77        156.49        17.35 o                         
  -5  18   1         43.05         41.65        14.43 o                         
  -4  18   1        218.18        236.76        15.23 o                         
  -3  18   1        206.89        215.96        13.05 o                         
  -2  18   1        375.45        351.79        13.20 o                         
  -1  18   1        474.27        489.54        13.61 o                         
   0  18   1       1214.94       1230.75        21.01 o                         
   1  18   1        211.32        196.73        10.69 o                         
   2  18   1          0.50          5.90        10.28 o                         
   3  18   1        192.75        215.03        13.40 o                         
   4  18   1        166.39        131.44        15.99 o                         
   5  18   1         24.10         34.75        16.77 o                         
  -4  19   1          0.46         -9.32        14.54 o                         
  -3  19   1        155.24        140.80        15.36 o                         
  -2  19   1         17.17         23.96        10.36 o                         
  -1  19   1        127.52        144.14        10.77 o                         
   0  19   1         16.75         22.85         9.85 o                         
   1  19   1        495.43        512.56        16.21 o                         
   2  19   1          6.20         -8.23        11.26 o                         
   3  19   1         71.94         81.29        13.99 o                         
   4  19   1          7.68         11.12        15.12 o                         
  -3  20   1         55.15         35.65        14.66 o                         
  -2  20   1         12.10         10.68        11.45 o                         
  -1  20   1        347.46        361.79        14.41 o                         
   0  20   1        458.28        449.26        15.06 o                         
   1  20   1        124.10        134.61        12.84 o                         
   2  20   1         64.46         76.64        14.31 o                         
   3  20   1         32.66         17.61        14.58 o                         
  -2  21   1         16.22         26.19        12.60 o                         
  -1  21   1        105.00        113.71        12.88 o                         
   0  21   1          0.34         -5.48        11.18 o                         
   1  21   1         36.58         26.41        12.92 o                         
   2  21   1        130.60        119.60        15.87 o                         
  -1  22   1         83.20         71.07        13.21 o                         
   0  22   1         56.99         64.17        13.36 o                         
   1  22   1          1.80         -2.76        16.52 o                         
  -8   0   2        100.27         67.55        26.30 o                         
  -6   0   2        489.95        444.68        25.05 o                         
  -4   0   2       1468.23       1133.57        33.27 o                         
  -2   0   2       6276.74       6554.27        66.20 o                         
   2   0   2      14967.17      15876.37       135.75 o                         
   4   0   2       2627.70       2630.49        33.87 o                         
   6   0   2        436.08        435.38        21.91 o                         
   8   0   2          3.97         14.39        23.85 o                         
  -9   1   2         20.61         20.49        23.54 o                         
  -8   1   2          7.22         -7.58        16.29 o                         
  -7   1   2        492.09        485.68        20.41 o                         
  -6   1   2        124.48        129.77        12.70 o                         
  -5   1   2         67.30         69.67         7.98 o                         
  -4   1   2         84.50        109.60         7.09 o                         
  -3   1   2       2054.04       1894.59        17.67 o                         
  -2   1   2       9024.78       9741.87        66.67 o                         
  -1   1   2        927.10        938.96         7.45 o                         
   1   1   2      61517.12      62222.19       386.03 o                         
   2   1   2      23371.58      24131.25       152.14 o                         
   3   1   2       4215.87       4389.35        35.87 o                         
   4   1   2       3289.20       3547.50        32.30 o                         
   5   1   2       1612.37       1644.93        21.27 o                         
   6   1   2         80.53         89.20        11.88 o                         
   7   1   2          0.38         -8.21        14.06 o                         
   8   1   2         33.96          4.40        17.09 o                         
  -9   2   2          4.75        -13.40        21.88 o                         
  -8   2   2        178.50        186.13        19.58 o                         
  -7   2   2          0.29        -14.26        14.26 o                         
  -6   2   2        584.14        592.23        17.15 o                         
  -5   2   2          1.59          0.78         7.80 o                         
  -4   2   2       6137.01       6027.58        48.86 o                         
  -3   2   2      12318.10      13368.33       101.09 o                         
  -2   2   2        486.28        474.44         7.72 o                         
  -1   2   2       3240.15       3345.47        21.00 o                         
   0   2   2      39248.93      39213.79       279.94 o                         
   2   2   2        170.22        153.01         4.09 o                         
   3   2   2        152.14        168.51         5.68 o                         
   4   2   2       1642.75       1658.16        18.93 o                         
   5   2   2       1266.04       1346.65        25.80 o                         
   6   2   2        412.42        426.00        15.41 o                         
   7   2   2         74.62         78.10        14.94 o                         
   8   2   2         78.84        112.19        19.26 o                         
  -8   3   2          1.13          8.29        18.65 o                         
  -7   3   2        181.87        199.49        17.74 o                         
  -6   3   2        102.03        115.59        12.13 o                         
  -5   3   2         15.43          3.98         7.62 o                         
  -4   3   2          7.22         13.72         5.79 o                         
  -3   3   2       9649.70       9634.55        73.89 o                         
  -2   3   2         29.79         16.88         3.55 o                         
  -1   3   2       3397.59       3406.09        21.30 o                         
   0   3   2        454.68        489.32         5.63 o                         
   1   3   2       2648.96       2765.88        21.03 o                         
   2   3   2       1097.37       1157.43        11.10 o                         
   3   3   2        328.80        383.88         6.76 o                         
   4   3   2         12.47         43.71         6.30 o                         
   5   3   2       6498.21       6532.46        57.11 o                         
   6   3   2         32.02         26.85        11.24 o                         
   7   3   2        215.75        234.80        17.39 o                         
   8   3   2          5.25         -7.09        17.22 o                         
  -8   4   2        177.48        216.82        21.82 o                         
  -7   4   2        172.75        148.28        17.30 o                         
  -6   4   2          2.71          4.56        10.54 o                         
  -5   4   2        393.58        414.49        11.50 o                         
  -4   4   2        269.56        260.87         8.12 o                         
  -3   4   2        496.68        541.26         8.01 o                         
  -2   4   2         36.23         50.47         3.61 o                         
  -1   4   2         50.05         62.71         2.93 o                         
   0   4   2         21.37         16.47         2.81 o                         
   1   4   2          9.02         15.90         2.91 o                         
   2   4   2       4321.55       4358.27        31.90 o                         
   3   4   2       2694.89       2720.99        22.64 o                         
   4   4   2       2449.21       2513.86        24.18 o                         
   5   4   2        178.24        188.85         9.90 o                         
   6   4   2        509.32        494.77        15.66 o                         
   7   4   2        820.72        831.91        25.03 o                         
   8   4   2         94.15        127.35        18.99 o                         
  -8   5   2         26.80         40.90        19.03 o                         
  -7   5   2       1102.05        982.55        29.10 o                         
  -6   5   2        324.24        353.61        13.62 o                         
  -5   5   2        553.63        570.86        13.86 o                         
  -4   5   2          3.87         -5.46         5.46 o                         
  -3   5   2       3804.97       3627.30        29.74 o                         
  -2   5   2          7.46          6.06         3.86 o                         
  -1   5   2       2758.04       2971.44        21.06 o                         
   0   5   2       1183.23       1145.67         9.60 o                         
   1   5   2       4037.46       3982.59        31.07 o                         
   2   5   2        642.41        642.98         8.75 o                         
   3   5   2       2040.35       2164.38        19.69 o                         
   4   5   2       2593.99       2599.99        25.39 o                         
   5   5   2       1743.14       1711.39        21.74 o                         
   6   5   2        120.52        110.13        12.13 o                         
   7   5   2        123.78        146.49        16.61 o                         
   8   5   2          4.18        -17.06        17.06 o                         
  -8   6   2        149.15        208.51        25.29 o                         
  -7   6   2        320.46        340.06        21.87 o                         
  -6   6   2         30.19         21.25        10.67 o                         
  -5   6   2        105.20        100.66         9.40 o                         
  -4   6   2        435.28        409.23         8.88 o                         
  -3   6   2        694.54        731.86        10.03 o                         
  -2   6   2        122.16        185.04         5.08 o                         
  -1   6   2        182.51        188.27         4.24 o                         
   0   6   2      16006.40      16514.15       113.58 o                         
   1   6   2        211.56        202.07         4.84 o                         
   2   6   2       2910.75       2747.09        22.62 o                         
   3   6   2       8565.97       8881.51        74.10 o                         
   4   6   2       4985.43       4940.87        43.01 o                         
   5   6   2        410.07        407.11        11.65 o                         
   6   6   2        661.29        609.83        16.87 o                         
   7   6   2        292.34        327.56        18.88 o                         
   8   6   2         88.91         57.47        19.74 o                         
  -8   7   2        219.37        219.01        22.89 o                         
  -7   7   2        239.20        288.34        19.79 o                         
  -6   7   2        408.88        426.37        15.58 o                         
  -5   7   2          1.65         -7.75         7.75 o                         
  -4   7   2        112.53         88.56         7.16 o                         
  -3   7   2        390.90        332.21         7.81 o                         
  -2   7   2       2556.20       2408.86        19.84 o                         
  -1   7   2       2857.86       3108.92        23.52 o                         
   0   7   2       4837.17       4816.43        35.87 o                         
   1   7   2       9735.24       9866.85        75.88 o                         
   2   7   2       4956.18       4950.37        39.44 o                         
   3   7   2        675.71        738.95        10.86 o                         
   4   7   2       1387.21       1347.57        20.41 o                         
   5   7   2        858.08        807.73        15.29 o                         
   6   7   2        467.31        436.92        15.75 o                         
   7   7   2         14.42          6.08        14.37 o                         
   8   7   2         10.74         -1.70        19.86 o                         
  -8   8   2        200.06        163.82        22.70 o                         
  -7   8   2         42.79         30.31        15.60 o                         
  -6   8   2        173.22        179.84        13.16 o                         
  -5   8   2        730.95        780.64        16.95 o                         
  -4   8   2         40.51         22.57         6.66 o                         
  -3   8   2        108.11         89.62         6.34 o                         
  -2   8   2        592.57        605.39         8.55 o                         
  -1   8   2       4405.81       4516.51        33.52 o                         
   0   8   2       2569.28       2626.29        21.07 o                         
   1   8   2       1932.01       1982.50        17.73 o                         
   2   8   2       3325.33       3167.15        26.74 o                         
   3   8   2       1539.49       1555.16        16.61 o                         
   4   8   2       2059.59       2043.63        22.69 o                         
   5   8   2        576.51        624.64        15.95 o                         
   6   8   2        160.93        149.36        13.62 o                         
   7   8   2         24.66         29.75        15.28 o                         
   8   8   2          2.38          1.88        20.10 o                         
  -8   9   2          6.35         -0.84        20.48 o                         
  -7   9   2         64.17         79.38        16.03 o                         
  -6   9   2         73.48         66.95        12.16 o                         
  -5   9   2          0.34         -8.90         8.90 o                         
  -4   9   2         48.32         40.65         7.22 o                         
  -3   9   2        760.45        757.99        13.98 o                         
  -2   9   2       7388.13       7418.90        56.70 o                         
  -1   9   2       1837.62       1980.65        17.37 o                         
   0   9   2        461.29        468.38         7.89 o                         
   1   9   2       3013.05       2892.73        24.29 o                         
   2   9   2       5668.10       5532.51        44.17 o                         
   3   9   2          6.16          3.91         5.71 o                         
   4   9   2          7.35         10.17         6.81 o                         
   5   9   2        501.84        504.83        14.45 o                         
   6   9   2        632.34        643.53        21.96 o                         
   7   9   2          1.46         -8.86        14.03 o                         
   8   9   2          4.79          1.87        20.24 o                         
  -8  10   2         16.94         12.53        23.73 o                         
  -7  10   2          3.62         26.51        16.32 o                         
  -6  10   2         20.02         29.51        11.94 o                         
  -5  10   2        332.85        351.41        12.54 o                         
  -4  10   2          2.34         -1.33         7.35 o                         
  -3  10   2          1.48         -6.11         6.11 o                         
  -2  10   2       1171.43       1096.39        12.74 o                         
  -1  10   2       4155.34       3988.08        31.43 o                         
   0  10   2          3.54         -4.25         4.25 o                         
   1  10   2         72.64         70.25         4.39 o                         
   2  10   2        951.44        971.92        13.47 o                         
   3  10   2       1020.13        972.80        13.51 o                         
   4  10   2        273.79        282.08         9.43 o                         
   5  10   2         32.93         20.28         9.87 o                         
   6  10   2        211.13        217.40        14.15 o                         
   7  10   2        912.51        883.98        27.53 o                         
   8  10   2        191.66        149.86        24.52 o                         
  -7  11   2          0.44         12.29        16.84 o                         
  -6  11   2         71.13         94.85        13.41 o                         
  -5  11   2          1.67         -9.64         9.64 o                         
  -4  11   2         31.49         11.90         8.28 o                         
  -3  11   2        118.12        126.74         7.92 o                         
  -2  11   2       2631.64       2535.83        24.01 o                         
  -1  11   2        206.10        221.73         6.55 o                         
   0  11   2         63.98         68.47         5.10 o                         
   1  11   2        184.38        198.43         5.76 o                         
   2  11   2       2789.26       2782.45        26.79 o                         
   3  11   2        312.60        321.85         8.66 o                         
   4  11   2        258.98        275.52        10.29 o                         
   5  11   2        187.56        190.16        12.51 o                         
   6  11   2        214.38        216.05        13.81 o                         
   7  11   2          2.70         15.24        15.01 o                         
  -7  12   2         42.81         61.82        18.42 o                         
  -6  12   2         79.19         56.09        13.40 o                         
  -5  12   2        754.09        796.56        18.05 o                         
  -4  12   2        118.48        114.15         9.67 o                         
  -3  12   2        183.82        191.61         9.09 o                         
  -2  12   2        148.88        161.20         7.45 o                         
  -1  12   2       3116.48       2999.90        26.80 o                         
   0  12   2         76.64         55.58         5.43 o                         
   1  12   2        479.21        516.23         8.66 o                         
   2  12   2          8.90         23.51         6.22 o                         
   3  12   2       1863.12       1846.14        21.00 o                         
   4  12   2        117.91        135.78         9.64 o                         
   5  12   2        246.71        256.94        12.71 o                         
   6  12   2         46.28         25.83        12.30 o                         
   7  12   2        576.02        647.49        24.03 o                         
  -7  13   2         60.89         59.37        19.82 o                         
  -6  13   2         24.73         26.80        13.08 o                         
  -5  13   2        401.23        399.40        16.87 o                         
  -4  13   2         20.50         29.58         9.29 o                         
  -3  13   2         85.08         73.58         8.28 o                         
  -2  13   2        459.90        513.73        10.29 o                         
  -1  13   2        408.51        403.63         9.42 o                         
   0  13   2        341.33        358.37         7.55 o                         
   1  13   2         34.47         42.64         5.63 o                         
   2  13   2       4084.04       3983.48        37.89 o                         
   3  13   2        314.07        318.39        11.07 o                         
   4  13   2       1528.45       1495.68        25.08 o                         
   5  13   2        150.49        162.14        12.55 o                         
   6  13   2        501.37        518.19        21.30 o                         
   7  13   2         29.12          9.70        17.52 o                         
  -7  14   2        130.98        175.65        25.22 o                         
  -6  14   2         10.60          7.71        13.50 o                         
  -5  14   2        663.20        708.49        19.07 o                         
  -4  14   2         47.33         34.73        10.30 o                         
  -3  14   2         15.28         11.07         8.22 o                         
  -2  14   2        784.12        808.38        13.87 o                         
  -1  14   2        666.94        723.58        12.29 o                         
   0  14   2        644.43        647.45        10.40 o                         
   1  14   2         90.67         90.98         6.98 o                         
   2  14   2        322.27        353.43        10.47 o                         
   3  14   2       1012.97       1024.52        20.72 o                         
   4  14   2         46.73         53.07        10.97 o                         
   5  14   2        395.79        388.36        15.46 o                         
   6  14   2          6.47          7.62        12.61 o                         
  -6  15   2        291.42        307.00        18.48 o                         
  -5  15   2          7.53         -3.12        12.27 o                         
  -4  15   2          2.44         -9.14        10.20 o                         
  -3  15   2         72.90         70.60         9.11 o                         
  -2  15   2        117.19        131.78         8.64 o                         
  -1  15   2       2390.19       2194.86        23.51 o                         
   0  15   2        233.11        253.22         8.73 o                         
   1  15   2        196.04        178.21         9.05 o                         
   2  15   2       1320.04       1318.63        23.51 o                         
   3  15   2        111.43        103.37        10.40 o                         
   4  15   2        430.03        446.26        15.35 o                         
   5  15   2         21.83         10.57        12.85 o                         
   6  15   2        233.03        249.54        18.73 o                         
  -6  16   2         59.17         45.62        17.09 o                         
  -5  16   2        651.27        671.25        21.91 o                         
  -4  16   2         19.72         22.02        11.59 o                         
  -3  16   2         28.06         24.61         9.12 o                         
  -2  16   2        198.45        169.26         9.67 o                         
  -1  16   2        549.37        561.44        12.06 o                         
   0  16   2          1.84         -7.55         7.55 o                         
   1  16   2         72.91         55.23         7.75 o                         
   2  16   2        584.50        555.23        14.10 o                         
   3  16   2        179.90        192.33        11.58 o                         
   4  16   2         91.45        111.86        12.02 o                         
   5  16   2          1.04        -14.60        14.60 o                         
   6  16   2         84.78        112.89        19.86 o                         
  -5  17   2         40.74         12.92        14.23 o                         
  -4  17   2        366.44        338.45        15.77 o                         
  -3  17   2        387.85        396.06        13.91 o                         
  -2  17   2        904.23        928.28        20.50 o                         
  -1  17   2         85.63         72.83         9.21 o                         
   0  17   2        223.22        255.26        10.21 o                         
   1  17   2         30.67         48.39         9.07 o                         
   2  17   2        465.43        469.89        13.05 o                         
   3  17   2         32.51         15.54        10.79 o                         
   4  17   2         65.86         59.18        13.85 o                         
   5  17   2         19.97          2.40        15.28 o                         
  -5  18   2        172.71        172.71        16.93 o                         
  -4  18   2         30.59         32.21        12.85 o                         
  -3  18   2         43.09         24.15        11.70 o                         
  -2  18   2          3.06          0.53         9.58 o                         
  -1  18   2       1042.00       1095.86        19.22 o                         
   0  18   2        130.27        144.63        10.43 o                         
   1  18   2        166.46        153.10        11.15 o                         
   2  18   2        248.70        240.80        13.01 o                         
   3  18   2        345.33        366.26        15.91 o                         
   4  18   2         48.34         44.89        14.36 o                         
   5  18   2          0.24        -16.20        16.20 o                         
  -4  19   2         18.79          5.33        13.72 o                         
  -3  19   2        170.69        181.23        15.77 o                         
  -2  19   2        284.60        286.87        13.31 o                         
  -1  19   2         18.89          5.60         9.93 o                         
   0  19   2        175.34        194.66        11.20 o                         
   1  19   2        284.41        289.71        13.48 o                         
   2  19   2        193.96        177.00        14.12 o                         
   3  19   2         68.38         57.17        13.57 o                         
   4  19   2         16.68        -14.55        14.55 o                         
  -3  20   2         17.47         21.07        14.18 o                         
  -2  20   2          4.85          3.18        11.34 o                         
  -1  20   2        119.65        111.81        12.21 o                         
   0  20   2        237.96        228.82        12.47 o                         
   1  20   2          2.35        -12.52        12.52 o                         
   2  20   2         16.35         -6.51        13.60 o                         
   3  20   2        265.65        251.68        17.29 o                         
  -2  21   2         51.72         40.81        12.99 o                         
  -1  21   2          9.40         17.19        11.98 o                         
   0  21   2         17.79         13.29        12.28 o                         
   1  21   2         15.89          4.11        13.55 o                         
   2  21   2         73.73         74.07        15.07 o                         
  -1  22   2         14.46          3.76        17.93 o                         
   0  22   2         98.71        101.47        16.49 o                         
   1  22   2          4.06          0.68        27.32 o                         
  -9   0   3        397.44        462.59        43.64 o                         
  -7   0   3          5.35         -5.80        19.74 o                         
  -5   0   3         47.63         10.78        11.00 o                         
  -3   0   3        119.31        133.87         7.26 o                         
  -1   0   3      66467.32      69406.42       627.19 o                         
   1   0   3      18146.22      18717.92       160.52 o                         
   3   0   3      12513.99      12309.26       125.47 o                         
   5   0   3        819.30        874.47        21.65 o                         
   7   0   3        771.82        788.94        33.79 o                         
  -9   1   3          0.04         -6.79        22.53 o                         
  -8   1   3         57.14         33.36        18.31 o                         
  -7   1   3          0.82         -4.12        14.51 o                         
  -6   1   3        449.98        485.10        15.41 o                         
  -5   1   3         66.25         50.62         8.22 o                         
  -4   1   3       1021.69        952.64        18.33 o                         
  -3   1   3        832.92        864.90        13.77 o                         
  -2   1   3       1400.14       1497.66        12.72 o                         
  -1   1   3      12637.62      13334.66        84.74 o                         
   0   1   3       2108.80       2141.72        14.91 o                         
   1   1   3       2168.56       2204.32        14.77 o                         
   2   1   3         96.75         93.50         3.85 o                         
   3   1   3        665.40        629.05         9.43 o                         
   4   1   3       1531.34       1601.81        17.67 o                         
   5   1   3         12.62          5.13         7.60 o                         
   6   1   3        673.94        658.60        24.80 o                         
   7   1   3        128.45         90.08        15.31 o                         
   8   1   3        128.63        161.36        20.02 o                         
  -8   2   3        190.43        198.30        19.84 o                         
  -7   2   3          0.77        -11.17        14.64 o                         
  -6   2   3          6.91         23.36        11.50 o                         
  -5   2   3         52.40         54.54         8.54 o                         
  -4   2   3       7095.83       7406.67        60.33 o                         
  -3   2   3       1154.56       1161.04        12.76 o                         
  -2   2   3       9089.71       9834.28        64.73 o                         
  -1   2   3         41.95         33.78         2.68 o                         
   0   2   3       4012.94       4318.53        31.93 o                         
   1   2   3       4369.32       4489.79        31.92 o                         
   2   2   3      11848.02      12336.62        85.81 o                         
   3   2   3      21437.56      22244.58       164.14 o                         
   4   2   3         16.33         10.21         6.15 o                         
   5   2   3          6.63          6.69         7.79 o                         
   6   2   3         73.74         73.97        11.56 o                         
   7   2   3        428.12        438.43        20.45 o                         
   8   2   3          0.42        -16.28        17.34 o                         
  -8   3   3        338.72        397.68        24.02 o                         
  -7   3   3         93.84         91.54        16.54 o                         
  -6   3   3       1182.75       1048.06        23.51 o                         
  -5   3   3        211.89        185.54         9.56 o                         
  -4   3   3        483.02        469.25         9.68 o                         
  -3   3   3       3224.02       3352.52        28.11 o                         
  -2   3   3        182.70        166.39         4.84 o                         
  -1   3   3          7.26          0.40         2.70 o                         
   0   3   3        808.34        783.66         7.49 o                         
   1   3   3          2.62         -2.73         2.73 o                         
   2   3   3        752.81        655.01         9.23 o                         
   3   3   3        704.54        656.43         8.97 o                         
   4   3   3         94.78        110.10         7.02 o                         
   5   3   3       2163.63       2239.06        25.67 o                         
   6   3   3       1100.95       1154.58        23.26 o                         
   7   3   3        187.85        188.94        16.94 o                         
   8   3   3         56.18         21.85        17.93 o                         
  -8   4   3        377.47        406.73        25.34 o                         
  -7   4   3        217.11        138.34        17.49 o                         
  -6   4   3        105.35        102.58        11.77 o                         
  -5   4   3       1725.38       1682.27        21.79 o                         
  -4   4   3        403.24        390.84         9.37 o                         
  -3   4   3         12.32          5.79         5.07 o                         
  -2   4   3       1138.71       1105.20        10.67 o                         
  -1   4   3       3679.64       3517.16        23.98 o                         
   0   4   3        131.68        117.63         3.28 o                         
   1   4   3         10.90         10.37         3.19 o                         
   2   4   3         78.05        111.90         3.99 o                         
   3   4   3       9070.21       9377.90        70.13 o                         
   4   4   3        253.11        235.79         8.11 o                         
   5   4   3          1.79          0.53         7.71 o                         
   6   4   3        361.73        374.48        14.40 o                         
   7   4   3       1484.92       1493.56        35.41 o                         
   8   4   3          3.37         25.88        19.16 o                         
  -8   5   3        126.51        102.86        20.56 o                         
  -7   5   3        364.86        356.44        20.52 o                         
  -6   5   3        326.22        292.02        13.32 o                         
  -5   5   3        631.14        671.69        13.33 o                         
  -4   5   3       1804.36       1772.63        19.43 o                         
  -3   5   3        285.58        255.16         6.56 o                         
  -2   5   3       6598.25       6527.53        47.46 o                         
  -1   5   3       5187.48       4992.38        34.52 o                         
   0   5   3       3659.74       3501.51        27.04 o                         
   1   5   3      17768.05      17970.45       142.82 o                         
   2   5   3       5829.31       5848.37        43.80 o                         
   3   5   3         33.80         42.19         4.99 o                         
   4   5   3       2171.20       2211.89        22.44 o                         
   5   5   3       3447.51       3297.37        34.47 o                         
   6   5   3       2194.38       2133.17        30.94 o                         
   7   5   3         97.70         97.63        15.86 o                         
   8   5   3        125.72        135.42        20.48 o                         
  -8   6   3         94.58        108.40        20.92 o                         
  -7   6   3          5.60          8.38        15.26 o                         
  -6   6   3        711.11        710.82        22.08 o                         
  -5   6   3        941.87        898.18        19.36 o                         
  -4   6   3        160.32        143.43         7.25 o                         
  -3   6   3        194.55        234.85         6.46 o                         
  -2   6   3       3642.00       3634.44        28.98 o                         
  -1   6   3        229.62        181.70         4.34 o                         
   0   6   3         54.16         54.62         3.41 o                         
   1   6   3        182.74        188.01         5.04 o                         
   2   6   3       3378.57       3325.83        27.61 o                         
   3   6   3       7876.28       8075.33        66.88 o                         
   4   6   3        501.47        524.13        10.66 o                         
   5   6   3        103.15        101.12         9.20 o                         
   6   6   3        407.02        430.84        15.13 o                         
   7   6   3        396.40        430.19        19.70 o                         
   8   6   3        109.25        125.39        20.94 o                         
  -8   7   3        210.42        217.46        22.93 o                         
  -7   7   3        295.43        287.15        19.44 o                         
  -6   7   3        632.24        654.12        18.54 o                         
  -5   7   3         10.77          6.42         8.53 o                         
  -4   7   3       1118.90       1097.00        14.81 o                         
  -3   7   3       3475.97       3415.44        28.59 o                         
  -2   7   3       4519.83       4543.49        35.87 o                         
  -1   7   3       3276.02       3328.18        25.94 o                         
   0   7   3        184.72        189.01         4.77 o                         
   1   7   3      19180.17      19642.57       162.75 o                         
   2   7   3       8083.09       8373.12        76.48 o                         
   3   7   3        175.74        208.63         6.19 o                         
   4   7   3       1400.18       1317.64        19.56 o                         
   5   7   3       1319.02       1199.12        19.62 o                         
   6   7   3        123.88        139.19        12.60 o                         
   7   7   3          0.97          8.77        14.43 o                         
   8   7   3        164.12        177.18        22.74 o                         
  -8   8   3        109.18        103.17        22.02 o                         
  -7   8   3          3.78          5.28        15.31 o                         
  -6   8   3         37.75         50.92        12.33 o                         
  -5   8   3        843.73        860.23        15.61 o                         
  -4   8   3       1382.07       1388.96        17.49 o                         
  -3   8   3         11.31         -0.82         5.78 o                         
  -2   8   3        284.87        217.32         6.15 o                         
  -1   8   3       3998.80       3863.37        30.46 o                         
   0   8   3         44.38         74.02         4.14 o                         
   1   8   3       7166.27       7610.40        66.54 o                         
   2   8   3       2565.31       2643.05        27.63 o                         
   3   8   3        174.23        188.09         6.72 o                         
   4   8   3       1699.56       1628.95        19.24 o                         
   5   8   3        858.41        883.14        16.68 o                         
   6   8   3        340.37        373.09        15.07 o                         
   7   8   3        527.24        523.08        23.08 o                         
   8   8   3        492.78        503.65        27.90 o                         
  -8   9   3         11.97         41.85        21.71 o                         
  -7   9   3         80.40         64.70        16.46 o                         
  -6   9   3          8.73        -11.74        11.74 o                         
  -5   9   3        121.57        102.24        10.24 o                         
  -4   9   3        885.51        846.40        13.22 o                         
  -3   9   3        569.15        544.44        10.30 o                         
  -2   9   3        122.43        153.49         6.11 o                         
  -1   9   3          6.46          5.58         4.35 o                         
   0   9   3       1869.51       1911.11        17.57 o                         
   1   9   3       5794.61       5711.03        51.32 o                         
   2   9   3        271.09        286.24         8.45 o                         
   3   9   3         74.93         90.79         5.78 o                         
   4   9   3       1091.66       1042.47        15.13 o                         
   5   9   3        515.43        475.88        13.71 o                         
   6   9   3         36.64         45.99        12.47 o                         
   7   9   3         17.39         -1.13        14.21 o                         
   8   9   3        372.30        399.43        26.37 o                         
  -8  10   3        228.23        208.01        26.30 o                         
  -7  10   3        117.72        133.46        18.49 o                         
  -6  10   3          1.87          4.11        12.33 o                         
  -5  10   3        121.39        126.16        11.01 o                         
  -4  10   3       1489.17       1445.80        18.83 o                         
  -3  10   3        626.45        662.04        11.36 o                         
  -2  10   3       2252.60       2262.96        21.65 o                         
  -1  10   3        150.20        132.13         5.72 o                         
   0  10   3       3339.18       3290.95        28.14 o                         
   1  10   3         34.74         32.54         5.02 o                         
   2  10   3        236.42        230.62         7.25 o                         
   3  10   3        168.88        154.57         7.64 o                         
   4  10   3       1424.23       1351.74        18.24 o                         
   5  10   3        151.79        142.47        11.64 o                         
   6  10   3          2.30         -2.64        11.62 o                         
   7  10   3         18.37          9.72        14.28 o                         
  -7  11   3          3.03         14.28        17.63 o                         
  -6  11   3          6.08        -10.28        12.25 o                         
  -5  11   3         12.96         12.62        10.36 o                         
  -4  11   3         71.63         78.82         8.91 o                         
  -3  11   3        871.44        856.30        13.59 o                         
  -2  11   3         50.97         55.65         6.36 o                         
  -1  11   3         99.46         87.73         5.89 o                         
   0  11   3       2692.13       2717.76        24.70 o                         
   1  11   3       6009.01       5647.34        47.74 o                         
   2  11   3        730.96        722.96        11.53 o                         
   3  11   3         48.99         37.95         6.81 o                         
   4  11   3        642.08        626.94        13.14 o                         
   5  11   3       3486.34       3403.18        44.67 o                         
   6  11   3        693.42        687.96        22.97 o                         
   7  11   3          0.91         19.33        15.48 o                         
  -7  12   3         12.24         12.13        17.88 o                         
  -6  12   3         22.89         14.18        12.95 o                         
  -5  12   3          0.59         -0.41        10.39 o                         
  -4  12   3        122.77        119.23         9.93 o                         
  -3  12   3          4.01         -1.34         7.54 o                         
  -2  12   3       1520.30       1553.27        16.92 o                         
  -1  12   3        205.59        224.85         7.18 o                         
   0  12   3       1811.19       1731.51        17.88 o                         
   1  12   3        304.93        311.40         7.75 o                         
   2  12   3       2172.26       2123.89        23.22 o                         
   3  12   3         60.69         57.06         7.33 o                         
   4  12   3       1130.05       1097.99        20.84 o                         
   5  12   3         17.49         13.23         9.90 o                         
   6  12   3        173.29        177.63        14.28 o                         
   7  12   3         27.84         11.30        15.99 o                         
  -7  13   3        290.98        286.24        23.07 o                         
  -6  13   3          7.11         -9.58        13.21 o                         
  -5  13   3         28.37         21.69        11.30 o                         
  -4  13   3        161.28        166.54        10.69 o                         
  -3  13   3         56.61         61.51         8.44 o                         
  -2  13   3       1291.01       1215.05        15.28 o                         
  -1  13   3          0.14         -5.87         5.87 o                         
   0  13   3        466.85        496.32        11.00 o                         
   1  13   3       2674.86       2631.59        26.44 o                         
   2  13   3        379.96        417.19        10.58 o                         
   3  13   3        673.29        703.76        15.93 o                         
   4  13   3         65.43         90.69        11.74 o                         
   5  13   3       1091.63       1089.30        22.21 o                         
   6  13   3        132.80        113.75        13.35 o                         
   7  13   3          6.94        -14.81        14.81 o                         
  -6  14   3        282.08        301.81        18.44 o                         
  -5  14   3          5.33          4.88        11.92 o                         
  -4  14   3        138.06        135.82        11.46 o                         
  -3  14   3        381.97        392.52        11.90 o                         
  -2  14   3        493.17        557.97        11.55 o                         
  -1  14   3        331.53        349.13         9.38 o                         
   0  14   3        803.49        838.75        12.49 o                         
   1  14   3        500.42        522.93        10.88 o                         
   2  14   3       2109.65       2089.91        26.31 o                         
   3  14   3          4.04         11.48         9.42 o                         
   4  14   3        827.35        827.59        19.84 o                         
   5  14   3        104.28         96.08        13.42 o                         
   6  14   3        504.41        509.09        20.42 o                         
  -6  15   3          4.51         14.46        15.95 o                         
  -5  15   3          8.99         20.57        12.71 o                         
  -4  15   3        242.52        224.71        13.29 o                         
  -3  15   3        573.19        579.93        14.39 o                         
  -2  15   3          0.48         -0.33         7.82 o                         
  -1  15   3        217.02        254.95         9.15 o                         
   0  15   3        303.79        357.39         9.30 o                         
   1  15   3         80.89         87.92         8.33 o                         
   2  15   3        280.02        276.62        11.33 o                         
   3  15   3          1.32          4.60         9.97 o                         
   4  15   3        251.11        252.64        13.74 o                         
   5  15   3        292.78        327.18        17.46 o                         
   6  15   3        223.52        234.25        18.82 o                         
  -6  16   3        130.13        129.09        18.94 o                         
  -5  16   3         23.91         31.04        13.71 o                         
  -4  16   3        296.84        294.02        14.25 o                         
  -3  16   3         70.39         37.09         9.78 o                         
  -2  16   3        487.18        499.30        12.68 o                         
  -1  16   3         20.92         30.58         8.01 o                         
   0  16   3        304.93        310.88         9.93 o                         
   1  16   3        452.24        437.14        11.90 o                         
   2  16   3        528.74        510.66        14.71 o                         
   3  16   3         14.88         -2.61        11.00 o                         
   4  16   3        488.27        503.84        17.01 o                         
   5  16   3         18.14         -4.91        14.60 o                         
   6  16   3        194.22        222.99        20.30 o                         
  -5  17   3         16.36         18.56        14.41 o                         
  -4  17   3          6.98         -0.53        12.02 o                         
  -3  17   3        473.73        523.15        14.78 o                         
  -2  17   3         34.43         40.66         9.58 o                         
  -1  17   3         55.67         59.99         8.69 o                         
   0  17   3        305.76        310.49        10.62 o                         
   1  17   3        408.12        424.51        12.51 o                         
   2  17   3          0.62          6.00        10.47 o                         
   3  17   3          6.31          3.98        11.79 o                         
   4  17   3         72.90         45.62        12.48 o                         
   5  17   3         62.85         68.56        16.37 o                         
  -5  18   3         57.05         69.16        16.41 o                         
  -4  18   3        235.67        252.63        16.90 o                         
  -3  18   3        195.54        193.22        13.19 o                         
  -2  18   3        263.23        260.76        11.86 o                         
  -1  18   3         93.55         94.39        10.30 o                         
   0  18   3        163.06        203.70        10.82 o                         
   1  18   3          8.78         -9.60         9.60 o                         
   2  18   3        198.69        204.44        12.50 o                         
   3  18   3         87.28        101.41        12.41 o                         
   4  18   3        129.71        123.24        15.44 o                         
   5  18   3         36.86         35.06        16.40 o                         
  -4  19   3        154.73        153.11        16.27 o                         
  -3  19   3        388.60        395.10        16.98 o                         
  -2  19   3        167.67        190.40        12.17 o                         
  -1  19   3         12.85         -6.08         9.72 o                         
   0  19   3        223.46        197.98        12.66 o                         
   1  19   3        582.99        597.58        18.02 o                         
   2  19   3        131.47        148.31        13.49 o                         
   3  19   3          8.87         -8.69        12.25 o                         
   4  19   3          1.72        -13.82        13.82 o                         
  -3  20   3         24.55         37.09        13.67 o                         
  -2  20   3         43.21         20.98        12.09 o                         
  -1  20   3         88.85         59.03        11.38 o                         
   0  20   3        354.77        355.17        14.69 o                         
   1  20   3         28.18         20.09        12.65 o                         
   2  20   3         12.40          3.98        13.12 o                         
   3  20   3        142.26        169.42        16.03 o                         
  -2  21   3         21.21          3.43        13.30 o                         
  -1  21   3          1.36        -11.29        11.29 o                         
   0  21   3        124.59        147.84        15.19 o                         
   1  21   3        134.47         99.15        15.32 o                         
   2  21   3         42.69         33.52        15.62 o                         
   0  22   3         55.79         58.97        17.45 o                         
  -8   0   4         32.87         16.79        25.00 o                         
  -6   0   4        276.97        256.49        19.73 o                         
  -4   0   4       1357.48       1301.30        22.60 o                         
  -2   0   4      34295.57      37156.31       349.78 o                         
   0   0   4        131.58        137.16         4.05 o                         
   2   0   4       4113.85       3991.47        41.20 o                         
   4   0   4       4485.39       4314.56        50.26 o                         
   6   0   4        467.96        476.71        22.39 o                         
   8   0   4         25.90         19.16        24.94 o                         
  -8   1   4          9.34         -8.13        17.67 o                         
  -7   1   4        744.85        708.70        23.24 o                         
  -6   1   4         12.23         25.10        11.49 o                         
  -5   1   4        181.91        163.50         9.47 o                         
  -4   1   4        125.59        124.09         6.92 o                         
  -3   1   4      13370.85      12935.74        92.34 o                         
  -2   1   4         18.33          0.34         3.59 o                         
  -1   1   4        635.05        665.13         8.54 o                         
   0   1   4         14.75         -0.57         2.17 o                         
   1   1   4        630.45        610.61         6.28 o                         
   2   1   4         39.53         25.13         3.60 o                         
   3   1   4        906.00        918.37        11.31 o                         
   4   1   4          8.15         -1.39         5.61 o                         
   5   1   4        977.73        994.85        15.92 o                         
   6   1   4        157.21        170.46        13.22 o                         
   7   1   4          0.50         -6.81        13.90 o                         
   8   1   4          0.06         25.96        17.62 o                         
  -8   2   4         70.47         67.42        19.47 o                         
  -7   2   4          4.57        -14.83        14.83 o                         
  -6   2   4        338.25        399.63        14.30 o                         
  -5   2   4         68.93         59.93         8.14 o                         
  -4   2   4        344.83        370.81         8.93 o                         
  -3   2   4       5487.31       5858.86        44.93 o                         
  -2   2   4         21.29         14.87         3.58 o                         
  -1   2   4        734.20        734.92         7.04 o                         
   0   2   4        367.74        378.36         6.27 o                         
   1   2   4       7317.67       7535.96        52.22 o                         
   2   2   4        142.56        213.68         4.51 o                         
   3   2   4       3461.59       3358.75        28.23 o                         
   4   2   4        339.44        353.29         8.68 o                         
   5   2   4         37.47         36.65         8.06 o                         
   6   2   4       2931.36       2802.05        37.66 o                         
   7   2   4         25.06         37.28        15.03 o                         
   8   2   4        238.46        231.58        21.36 o                         
  -8   3   4          3.36         23.11        18.66 o                         
  -7   3   4        854.98        835.29        26.80 o                         
  -6   3   4        802.79        756.40        21.44 o                         
  -5   3   4         99.34         80.23         8.62 o                         
  -4   3   4        824.88        863.87        15.61 o                         
  -3   3   4       1854.54       1795.99        18.13 o                         
  -2   3   4       1666.84       1739.66        14.82 o                         
  -1   3   4       1029.42       1033.48         8.96 o                         
   0   3   4        141.12        189.51         4.21 o                         
   1   3   4        721.66        656.69         8.96 o                         
   2   3   4       7005.73       7111.19        50.66 o                         
   3   3   4        693.73        737.23        10.85 o                         
   4   3   4       1287.72       1283.84        18.16 o                         
   5   3   4       2760.28       2724.53        29.50 o                         
   6   3   4         76.80         78.36        11.54 o                         
   7   3   4         10.37          8.92        14.45 o                         
   8   3   4        170.42        183.53        20.53 o                         
  -8   4   4        135.41        164.02        21.56 o                         
  -7   4   4        159.54        183.40        18.72 o                         
  -6   4   4       1091.22       1079.63        23.35 o                         
  -5   4   4        387.65        385.46        11.70 o                         
  -4   4   4       1519.71       1552.94        18.09 o                         
  -3   4   4        870.14        915.52        19.52 o                         
  -2   4   4        877.59        750.16        11.95 o                         
  -1   4   4       5156.43       5096.53        34.53 o                         
   0   4   4       1518.53       1616.21        13.99 o                         
   1   4   4         71.32         56.20         4.24 o                         
   2   4   4       4549.53       4365.02        31.94 o                         
   3   4   4       6125.20       6494.65        51.66 o                         
   4   4   4       2403.24       2516.80        25.46 o                         
   5   4   4        305.99        302.56        10.32 o                         
   6   4   4        968.49        956.71        20.04 o                         
   7   4   4        534.55        557.53        24.51 o                         
   8   4   4        230.82        242.52        21.29 o                         
  -8   5   4         56.48         77.22        20.46 o                         
  -7   5   4        753.78        763.02        24.63 o                         
  -6   5   4         26.09         40.78        12.01 o                         
  -5   5   4        189.99        194.52         9.92 o                         
  -4   5   4       1098.82       1069.94        18.37 o                         
  -3   5   4        630.46        586.59        10.55 o                         
  -2   5   4        204.85        182.73         5.05 o                         
  -1   5   4       4276.46       4322.77        30.25 o                         
   0   5   4        101.95        123.11         3.79 o                         
   1   5   4      10724.63      10645.42        92.42 o                         
   2   5   4         19.92         28.03         3.90 o                         
   3   5   4         24.14         11.37         4.65 o                         
   4   5   4       4688.33       4689.45        42.72 o                         
   5   5   4       4810.44       4638.72        45.73 o                         
   6   5   4          4.72         -2.33        10.98 o                         
   7   5   4         13.37         21.81        14.33 o                         
   8   5   4        226.33        270.10        21.82 o                         
  -8   6   4         25.71         16.39        19.34 o                         
  -7   6   4         94.45         84.51        16.46 o                         
  -6   6   4       1412.69       1325.19        25.60 o                         
  -5   6   4       3046.42       2900.99        30.54 o                         
  -4   6   4        959.69        898.84        15.35 o                         
  -3   6   4        167.51        211.96         6.63 o                         
  -2   6   4       2991.80       2717.47        22.33 o                         
  -1   6   4       4881.79       4568.69        35.16 o                         
   0   6   4      10602.53      10605.65        84.22 o                         
   1   6   4       2958.96       3072.79        30.99 o                         
   2   6   4       6722.95       6764.29        58.58 o                         
   3   6   4       4243.85       4319.83        34.00 o                         
   4   6   4       5548.44       5490.28        49.11 o                         
   5   6   4        544.79        592.54        13.59 o                         
   6   6   4        807.66        792.98        19.45 o                         
   7   6   4        709.90        677.93        22.39 o                         
   8   6   4         44.97         32.56        19.66 o                         
  -8   7   4        227.05        270.35        23.66 o                         
  -7   7   4        381.58        401.64        21.15 o                         
  -6   7   4        113.37        124.04        13.16 o                         
  -5   7   4        457.90        457.65        12.61 o                         
  -4   7   4         14.88         11.84         6.56 o                         
  -3   7   4       1490.16       1422.33        15.01 o                         
  -2   7   4        424.52        475.14         9.47 o                         
  -1   7   4          4.36          9.77         3.93 o                         
   0   7   4       2528.47       2521.27        23.06 o                         
   1   7   4       7357.35       7264.00        67.87 o                         
   2   7   4       1580.16       1527.59        18.71 o                         
   3   7   4        489.21        574.18         9.55 o                         
   4   7   4       6396.58       6301.40        54.15 o                         
   5   7   4       1803.30       1680.93        24.44 o                         
   6   7   4        611.25        579.19        17.55 o                         
   7   7   4        121.66        108.89        15.68 o                         
   8   7   4         58.81         57.71        20.76 o                         
  -8   8   4         87.89         94.42        20.78 o                         
  -7   8   4         45.72         43.01        16.25 o                         
  -6   8   4        175.49        171.67        14.04 o                         
  -5   8   4       1838.55       1762.63        36.95 o                         
  -4   8   4        131.13        138.81         8.25 o                         
  -3   8   4        489.00        511.40        10.53 o                         
  -2   8   4       1728.07       1646.55        16.19 o                         
  -1   8   4       6563.84       6513.58        52.15 o                         
   0   8   4       2165.12       2231.83        19.56 o                         
   1   8   4       8042.01       8573.94        73.45 o                         
   2   8   4       3165.82       3062.09        32.65 o                         
   3   8   4        613.10        677.65        12.79 o                         
   4   8   4       1469.76       1410.71        18.63 o                         
   5   8   4         54.87         73.01         9.98 o                         
   6   8   4        310.07        295.72        14.79 o                         
   7   8   4        111.19        116.30        15.86 o                         
   8   8   4         29.78         24.99        19.98 o                         
  -8   9   4        170.93        151.63        22.73 o                         
  -7   9   4         75.64         77.54        17.09 o                         
  -6   9   4        134.52        157.78        14.79 o                         
  -5   9   4         49.79         50.58        10.75 o                         
  -4   9   4        170.76        186.57         8.86 o                         
  -3   9   4        487.29        494.99         9.96 o                         
  -2   9   4       1906.58       1869.19        18.12 o                         
  -1   9   4         64.22         76.16         4.99 o                         
   0   9   4       1105.90       1056.04        11.72 o                         
   1   9   4        754.91        719.71        11.26 o                         
   2   9   4        594.59        552.62        11.40 o                         
   3   9   4        216.53        233.36         7.70 o                         
   4   9   4       1079.70       1085.17        16.33 o                         
   5   9   4        337.99        350.56        12.34 o                         
   6   9   4        100.20         78.10        12.87 o                         
   7   9   4          1.10          9.80        14.24 o                         
   8   9   4        207.85        208.01        24.16 o                         
  -8  10   4         11.44         20.89        21.95 o                         
  -7  10   4          1.12          1.26        16.56 o                         
  -6  10   4         48.18         50.91        13.58 o                         
  -5  10   4        686.01        712.44        19.00 o                         
  -4  10   4        575.58        605.59        15.86 o                         
  -3  10   4          0.81         -6.73         6.73 o                         
  -2  10   4       4320.06       4289.23        36.56 o                         
  -1  10   4       4373.62       4140.95        34.10 o                         
   0  10   4        173.52        222.04         6.84 o                         
   1  10   4        326.44        359.65         9.51 o                         
   2  10   4       1077.46       1013.53        15.55 o                         
   3  10   4        321.06        310.44         8.76 o                         
   4  10   4        156.53        160.98         7.86 o                         
   5  10   4          0.40        -10.91        10.91 o                         
   6  10   4        639.74        622.52        24.02 o                         
   7  10   4        403.54        405.55        20.64 o                         
  -7  11   4          1.71         13.37        17.74 o                         
  -6  11   4        136.75        131.39        15.13 o                         
  -5  11   4         51.94         30.93        10.89 o                         
  -4  11   4        760.56        773.29        14.93 o                         
  -3  11   4         69.28         77.26         7.69 o                         
  -2  11   4       2420.68       2416.94        23.32 o                         
  -1  11   4          9.82          0.19         5.23 o                         
   0  11   4       1834.45       1665.40        16.79 o                         
   1  11   4         42.07         64.15         6.71 o                         
   2  11   4       1216.42       1151.13        18.01 o                         
   3  11   4          9.38         -6.87         6.87 o                         
   4  11   4        249.04        265.41        12.49 o                         
   5  11   4        157.36        152.54        10.94 o                         
   6  11   4         28.43         33.89        12.92 o                         
   7  11   4          6.72        -15.24        15.24 o                         
  -7  12   4          4.25         -2.55        18.53 o                         
  -6  12   4        109.32        104.52        15.30 o                         
  -5  12   4        499.87        522.22        16.20 o                         
  -4  12   4        538.21        557.86        13.76 o                         
  -3  12   4        139.77        120.78         8.86 o                         
  -2  12   4          0.32          9.55         6.48 o                         
  -1  12   4        996.35        971.92        12.64 o                         
   0  12   4          0.38          5.62         5.09 o                         
   1  12   4          0.88          5.65         5.61 o                         
   2  12   4       1279.90       1289.40        17.39 o                         
   3  12   4       2629.01       2557.41        30.07 o                         
   4  12   4       1210.63       1157.72        23.73 o                         
   5  12   4        116.51        142.44        13.66 o                         
   6  12   4         31.28         27.75        12.84 o                         
   7  12   4        812.87        812.19        25.15 o                         
  -7  13   4         23.03         31.37        19.83 o                         
  -6  13   4        135.26        157.33        17.70 o                         
  -5  13   4         79.11         95.40        12.89 o                         
  -4  13   4        807.75        797.27        16.55 o                         
  -3  13   4         19.22         11.65         8.10 o                         
  -2  13   4        701.39        690.00        13.34 o                         
  -1  13   4         73.16         68.24         6.41 o                         
   0  13   4        758.88        775.20        13.79 o                         
   1  13   4         28.88         40.06         6.72 o                         
   2  13   4        246.34        277.87         9.02 o                         
   3  13   4         37.56         37.79         9.06 o                         
   4  13   4       2614.08       2604.10        41.99 o                         
   5  13   4         11.56         25.18        11.65 o                         
   6  13   4        201.92        183.01        13.61 o                         
   7  13   4          0.16         11.97        14.30 o                         
  -6  14   4          3.06         -5.00        15.94 o                         
  -5  14   4        850.45        934.09        23.25 o                         
  -4  14   4        127.27        115.15        11.20 o                         
  -3  14   4          4.65         -8.44         8.44 o                         
  -2  14   4         23.45         32.31         7.80 o                         
  -1  14   4         51.38         31.58         6.63 o                         
   0  14   4        258.77        286.51         8.45 o                         
   1  14   4          1.95         -4.14         7.26 o                         
   2  14   4        538.43        577.52        13.23 o                         
   3  14   4        739.55        743.13        17.15 o                         
   4  14   4         53.79         78.05        12.19 o                         
   5  14   4        104.32        103.95        14.38 o                         
   6  14   4          6.08          0.89        13.83 o                         
  -6  15   4         56.36         66.38        17.64 o                         
  -5  15   4         98.97         84.31        14.12 o                         
  -4  15   4        500.00        536.72        16.13 o                         
  -3  15   4         61.33         57.01         9.73 o                         
  -2  15   4        119.70        114.81         8.99 o                         
  -1  15   4        340.12        361.59         9.87 o                         
   0  15   4       1250.98       1259.27        18.45 o                         
   1  15   4         11.43         15.06         8.62 o                         
   2  15   4       1255.39       1265.60        20.88 o                         
   3  15   4         21.06          7.16         9.91 o                         
   4  15   4        828.47        845.35        21.43 o                         
   5  15   4        147.95        133.46        15.10 o                         
   6  15   4        293.69        285.78        20.16 o                         
  -6  16   4          1.31         23.68        18.80 o                         
  -5  16   4        316.27        408.45        17.50 o                         
  -4  16   4         95.17         74.25        12.14 o                         
  -3  16   4          7.56         -2.50         9.67 o                         
  -2  16   4          5.37         16.45         8.76 o                         
  -1  16   4        341.56        380.63        11.38 o                         
   0  16   4         20.24          1.91         7.98 o                         
   1  16   4         31.76         20.21         9.27 o                         
   2  16   4        666.91        651.80        16.05 o                         
   3  16   4         88.87         93.93        11.77 o                         
   4  16   4         14.39         18.91        14.49 o                         
   5  16   4         23.85          4.73        14.12 o                         
   6  16   4         62.15         61.09        17.82 o                         
  -5  17   4         63.08         49.65        15.89 o                         
  -4  17   4        361.19        382.85        16.61 o                         
  -3  17   4        134.34        135.47        11.95 o                         
  -2  17   4         14.99         15.57         9.61 o                         
  -1  17   4         29.56         17.04         8.62 o                         
   0  17   4       1122.77       1150.36        19.04 o                         
   1  17   4          7.00        -10.00        10.00 o                         
   2  17   4        166.93        171.47        12.45 o                         
   3  17   4        109.65         88.52        12.54 o                         
   4  17   4        282.85        287.34        16.14 o                         
   5  17   4          0.58        -14.61        14.61 o                         
  -5  18   4         29.13         10.97        17.86 o                         
  -4  18   4         37.11         40.39        14.01 o                         
  -3  18   4         64.44         37.88        11.29 o                         
  -2  18   4        338.25        338.72        13.67 o                         
  -1  18   4       1156.75       1133.36        23.30 o                         
   0  18   4        461.09        457.24        13.87 o                         
   1  18   4          7.96         17.96        10.07 o                         
   2  18   4        119.84        119.17        12.94 o                         
   3  18   4        224.07        237.46        15.44 o                         
   4  18   4         33.08         12.99        12.40 o                         
   5  18   4          0.08         10.92        15.61 o                         
  -4  19   4         26.09         46.19        15.79 o                         
  -3  19   4         31.74         33.03        12.53 o                         
  -2  19   4         61.53         57.17        11.46 o                         
  -1  19   4          0.31          8.02        10.01 o                         
   0  19   4        265.95        300.33        13.31 o                         
   1  19   4         60.02         69.65        11.94 o                         
   2  19   4        197.94        224.33        14.35 o                         
   3  19   4         38.88         19.34        13.12 o                         
   4  19   4        142.71        147.28        15.02 o                         
  -3  20   4          2.02        -13.75        13.75 o                         
  -2  20   4        129.14        122.04        13.22 o                         
  -1  20   4        164.11        171.05        11.90 o                         
   0  20   4         29.58         35.25        12.76 o                         
   1  20   4         64.03         60.78        13.50 o                         
   2  20   4         83.24         79.71        13.63 o                         
   3  20   4        212.18        235.70        15.75 o                         
  -2  21   4        125.63         97.18        14.46 o                         
  -1  21   4          9.87         -9.28        11.41 o                         
   0  21   4         10.64         27.84        13.61 o                         
   1  21   4         35.34         33.13        13.94 o                         
   2  21   4         21.22        -13.89        13.89 o                         
  -7   0   5        174.61        226.22        24.31 o                         
  -5   0   5       1190.87       1187.09        48.98 o                         
  -3   0   5      10904.10      11262.50       114.67 o                         
  -1   0   5       1731.67       1709.51        18.42 o                         
   1   0   5       1690.32       1658.48        18.13 o                         
   3   0   5       2014.77       1917.15        26.30 o                         
   5   0   5        905.37        925.31        21.13 o                         
   7   0   5        524.20        532.75        41.91 o                         
  -8   1   5         13.54         34.70        18.54 o                         
  -7   1   5         12.30         17.29        15.62 o                         
  -6   1   5        570.13        545.00        18.17 o                         
  -5   1   5        137.54        124.68         8.92 o                         
  -4   1   5         99.82        107.97         6.85 o                         
  -3   1   5       1631.69       1672.40        16.54 o                         
  -2   1   5         35.88         20.48         3.88 o                         
  -1   1   5       2017.43       2132.88        15.63 o                         
   0   1   5       1083.10       1090.45         9.00 o                         
   1   1   5        492.53        521.90         6.82 o                         
   2   1   5        982.99        943.89         9.79 o                         
   3   1   5          3.41         -1.86         4.93 o                         
   4   1   5        466.86        414.77         9.52 o                         
   5   1   5         81.35        106.10         8.68 o                         
   6   1   5          9.00         12.70        11.44 o                         
   7   1   5         36.84         21.87        14.59 o                         
   8   1   5        530.69        561.46        26.16 o                         
  -8   2   5        201.43        204.57        21.98 o                         
  -7   2   5        515.78        448.05        21.65 o                         
  -6   2   5         33.96         18.00        11.97 o                         
  -5   2   5       2727.76       2675.09        29.66 o                         
  -4   2   5        645.79        641.99        12.01 o                         
  -3   2   5         80.61         66.14         5.34 o                         
  -2   2   5        113.54        115.31         4.48 o                         
  -1   2   5       2656.98       2566.82        18.95 o                         
   0   2   5         56.26         55.37         3.21 o                         
   1   2   5         57.23         61.83         3.19 o                         
   2   2   5        759.98        821.73         8.87 o                         
   3   2   5       5108.31       5226.94        40.11 o                         
   4   2   5        135.07        139.27         7.07 o                         
   5   2   5          6.85         -8.06         8.06 o                         
   6   2   5        479.65        531.62        19.22 o                         
   7   2   5        497.43        507.48        21.83 o                         
   8   2   5          0.01         -0.84        18.11 o                         
  -8   3   5        592.84        627.33        28.43 o                         
  -7   3   5        125.52        133.25        17.63 o                         
  -6   3   5          5.79          0.66        11.76 o                         
  -5   3   5         93.61        113.60         9.49 o                         
  -4   3   5       8284.08       8329.63        71.91 o                         
  -3   3   5          1.77         -5.55         5.55 o                         
  -2   3   5         77.21         85.12         4.36 o                         
  -1   3   5        510.27        506.66         6.71 o                         
   0   3   5      12939.33      12981.64        96.57 o                         
   1   3   5        533.98        567.20         8.18 o                         
   2   3   5        511.01        601.05         8.80 o                         
   3   3   5       3420.11       3530.96        30.23 o                         
   4   3   5       3249.98       3262.75        31.13 o                         
   5   3   5        452.12        415.24        11.56 o                         
   6   3   5        916.84        945.74        25.90 o                         
   7   3   5        310.90        306.89        19.28 o                         
   8   3   5        391.88        433.65        24.71 o                         
  -8   4   5        339.00        348.13        25.56 o                         
  -7   4   5        215.35        221.11        18.24 o                         
  -6   4   5        376.05        409.22        15.69 o                         
  -5   4   5         31.78         17.75         8.62 o                         
  -4   4   5       2827.10       2842.25        27.86 o                         
  -3   4   5        471.78        421.02         8.86 o                         
  -2   4   5        630.31        678.67        10.97 o                         
  -1   4   5       1429.26       1277.08        10.99 o                         
   0   4   5         19.61          6.41         3.13 o                         
   1   4   5       1016.65       1039.22        11.66 o                         
   2   4   5        417.48        560.20         7.02 o                         
   3   4   5       7610.57       7563.66        59.00 o                         
   4   4   5        489.39        491.80         9.75 o                         
   5   4   5        313.29        297.70        10.44 o                         
   6   4   5        986.11        998.96        20.65 o                         
   7   4   5       1290.84       1312.59        30.66 o                         
   8   4   5          1.88        -12.79        17.99 o                         
  -8   5   5        956.51        879.13        41.27 o                         
  -7   5   5       1126.11       1051.58        29.20 o                         
  -6   5   5        525.71        510.04        17.29 o                         
  -5   5   5          3.81          4.38         8.34 o                         
  -4   5   5       3536.75       3410.09        33.19 o                         
  -3   5   5        749.73        695.54        10.21 o                         
  -2   5   5       1284.89       1220.31        13.20 o                         
  -1   5   5        422.94        410.22         6.64 o                         
   0   5   5       2636.93       2620.54        22.01 o                         
   1   5   5       6821.87       6856.73        59.21 o                         
   2   5   5        701.15        680.72        10.78 o                         
   3   5   5       1400.85       1443.53        15.36 o                         
   4   5   5       2172.81       2081.77        22.91 o                         
   5   5   5       2300.76       2306.46        27.30 o                         
   6   5   5        915.01        942.07        20.88 o                         
   7   5   5        564.55        584.12        20.37 o                         
   8   5   5        437.54        463.44        28.62 o                         
  -8   6   5          9.15         16.79        23.52 o                         
  -7   6   5        320.11        356.64        20.64 o                         
  -6   6   5        373.26        403.60        16.49 o                         
  -5   6   5       1423.48       1408.39        27.05 o                         
  -4   6   5         44.39         23.50         7.36 o                         
  -3   6   5         28.68         34.06         5.63 o                         
  -2   6   5        543.17        500.58         7.99 o                         
  -1   6   5        864.59        703.47         9.66 o                         
   0   6   5       2451.72       2526.91        23.54 o                         
   1   6   5         17.91         -2.77         5.56 o                         
   2   6   5      10824.68      11047.09        93.68 o                         
   3   6   5       5237.26       5168.27        42.63 o                         
   4   6   5        348.90        408.53         9.60 o                         
   5   6   5       2377.32       2322.77        29.36 o                         
   6   6   5       1231.09       1235.02        28.89 o                         
   7   6   5       1065.40       1047.25        25.68 o                         
   8   6   5        115.84        140.02        22.18 o                         
  -8   7   5        139.39        131.64        21.12 o                         
  -7   7   5        432.63        456.84        23.44 o                         
  -6   7   5        370.30        404.17        16.74 o                         
  -5   7   5        516.19        533.15        15.60 o                         
  -4   7   5        891.23        830.31        16.10 o                         
  -3   7   5       2354.43       2257.85        22.27 o                         
  -2   7   5        259.34        263.49         6.44 o                         
  -1   7   5       2520.35       2563.86        22.13 o                         
   0   7   5         42.42         50.36         4.89 o                         
   1   7   5         23.66         -0.37         6.94 o                         
   2   7   5       2854.28       3040.15        30.26 o                         
   3   7   5       2493.01       2518.02        23.13 o                         
   4   7   5       1979.01       1978.72        21.09 o                         
   5   7   5       1081.81       1088.24        24.18 o                         
   6   7   5        177.65        195.46        13.08 o                         
   7   7   5         92.53        124.44        15.73 o                         
   8   7   5        336.56        335.80        24.16 o                         
  -8   8   5         39.73         52.57        19.55 o                         
  -7   8   5          7.10          5.24        16.00 o                         
  -6   8   5        251.79        296.48        16.64 o                         
  -5   8   5        759.23        788.08        16.64 o                         
  -4   8   5        525.44        524.44        11.59 o                         
  -3   8   5         52.28         57.97         6.50 o                         
  -2   8   5        820.66        785.83        11.35 o                         
  -1   8   5        240.53        205.27         5.99 o                         
   0   8   5         95.40         95.00         5.36 o                         
   1   8   5       2184.00       2524.99        30.64 o                         
   2   8   5       2058.27       1992.80        23.36 o                         
   3   8   5       1441.15       1382.36        18.65 o                         
   4   8   5         45.69         43.23         7.22 o                         
   5   8   5        123.00        121.86        10.14 o                         
   6   8   5        231.24        260.92        14.72 o                         
   7   8   5         78.16        118.95        15.96 o                         
   8   8   5         53.30         49.79        19.84 o                         
  -8   9   5         60.11         72.84        21.21 o                         
  -7   9   5        150.31        194.70        19.09 o                         
  -6   9   5         12.74          6.34        12.96 o                         
  -5   9   5        345.57        403.16        13.92 o                         
  -4   9   5        851.17        826.38        14.50 o                         
  -3   9   5       3198.11       3253.26        29.03 o                         
  -2   9   5          2.89          4.92         5.43 o                         
  -1   9   5        741.37        711.00        11.05 o                         
   0   9   5        887.60        838.86        11.21 o                         
   1   9   5       1505.20       1378.77        17.92 o                         
   2   9   5        234.37        281.69         9.41 o                         
   3   9   5        112.93        109.90         7.96 o                         
   4   9   5         52.18         58.41         6.83 o                         
   5   9   5         47.12         46.83        10.38 o                         
   6   9   5        130.60        116.41        13.10 o                         
   7   9   5         40.14         48.37        14.65 o                         
   8   9   5         75.91         78.11        21.65 o                         
  -7  10   5        124.87        126.79        18.28 o                         
  -6  10   5        294.48        310.97        17.63 o                         
  -5  10   5        311.32        326.53        14.00 o                         
  -4  10   5        144.75        145.79         9.54 o                         
  -3  10   5          4.40         -6.83         6.83 o                         
  -2  10   5       5622.93       5380.76        44.39 o                         
  -1  10   5        265.12        260.09         7.56 o                         
   0  10   5         70.24         47.05         5.17 o                         
   1  10   5         10.83         20.33         6.07 o                         
   2  10   5        476.70        429.45        12.72 o                         
   3  10   5        342.77        326.28         9.78 o                         
   4  10   5        326.99        338.26        12.28 o                         
   5  10   5        212.50        191.50        11.78 o                         
   6  10   5        194.20        196.31        14.93 o                         
   7  10   5        179.71        216.92        18.35 o                         
  -7  11   5        193.86        170.49        19.89 o                         
  -6  11   5        206.44        176.78        16.26 o                         
  -5  11   5         25.83         13.49        11.07 o                         
  -4  11   5        480.49        520.36        12.97 o                         
  -3  11   5        374.30        388.18        10.64 o                         
  -2  11   5         10.14         12.01         6.40 o                         
  -1  11   5         16.28          4.95         5.20 o                         
   0  11   5       2332.18       2248.99        23.03 o                         
   1  11   5       3201.04       2995.43        33.94 o                         
   2  11   5        352.23        412.52        12.65 o                         
   3  11   5          8.99         12.08         6.48 o                         
   4  11   5        717.02        689.41        17.33 o                         
   5  11   5        441.08        453.58        16.01 o                         
   6  11   5        196.38        167.52        14.84 o                         
   7  11   5         74.67         56.60        16.01 o                         
  -7  12   5         18.72         45.65        19.35 o                         
  -6  12   5       1102.47       1097.17        28.85 o                         
  -5  12   5         21.51         27.62        11.85 o                         
  -4  12   5        395.22        397.59        12.57 o                         
  -3  12   5          0.44         -7.66         7.66 o                         
  -2  12   5       4600.00       4407.15        38.63 o                         
  -1  12   5          2.20         -2.23         5.26 o                         
   0  12   5        162.41        176.16         7.21 o                         
   1  12   5         44.53         52.51         7.17 o                         
   2  12   5       1790.73       1752.33        24.99 o                         
   3  12   5        848.09        864.91        16.59 o                         
   4  12   5        548.38        521.07        17.49 o                         
   5  12   5          1.90        -11.23        11.23 o                         
   6  12   5        263.01        272.15        16.21 o                         
   7  12   5         21.02          1.62        14.99 o                         
  -7  13   5        188.71        203.18        22.84 o                         
  -6  13   5          3.63          5.11        16.63 o                         
  -5  13   5        613.26        591.57        18.09 o                         
  -4  13   5         18.92         21.10         9.76 o                         
  -3  13   5        483.01        518.91        12.95 o                         
  -2  13   5         62.97         62.06         8.02 o                         
  -1  13   5        249.14        251.95         7.63 o                         
   0  13   5        220.74        227.91         8.30 o                         
   1  13   5       3258.92       3244.96        34.77 o                         
   2  13   5        531.71        551.46        13.20 o                         
   3  13   5        709.25        726.30        17.37 o                         
   4  13   5         13.49         10.85        11.11 o                         
   5  13   5       1832.81       1772.42        36.09 o                         
   6  13   5         19.11         29.20        14.93 o                         
   7  13   5        151.87        138.61        19.44 o                         
  -6  14   5        553.49        588.51        31.11 o                         
  -5  14   5          0.04         16.12        13.20 o                         
  -4  14   5         55.81         48.42        10.54 o                         
  -3  14   5        131.56        117.21        10.21 o                         
  -2  14   5       1240.50       1230.28        17.44 o                         
  -1  14   5          0.83         -3.51         6.09 o                         
   0  14   5        105.30         96.36         7.92 o                         
   1  14   5        179.94        162.05         8.84 o                         
   2  14   5       1266.17       1312.93        24.47 o                         
   3  14   5        116.50        112.06        10.96 o                         
   4  14   5        947.04        934.54        21.48 o                         
   5  14   5          2.85         20.32        12.13 o                         
   6  14   5        131.40         96.56        17.16 o                         
  -6  15   5          6.63         16.91        18.22 o                         
  -5  15   5          2.49         -9.38        13.95 o                         
  -4  15   5         10.40         -5.94        10.81 o                         
  -3  15   5         75.41        105.94        10.40 o                         
  -2  15   5          4.72         12.36         8.27 o                         
  -1  15   5         47.83         46.13         7.97 o                         
   0  15   5        444.08        463.43        11.99 o                         
   1  15   5         33.19         27.24         8.62 o                         
   2  15   5         59.44         49.07         8.76 o                         
   3  15   5         87.92         91.35        10.42 o                         
   4  15   5         39.42         50.78        12.43 o                         
   5  15   5         94.25         78.68        14.42 o                         
   6  15   5          0.01         26.54        16.24 o                         
  -6  16   5        256.62        245.78        23.10 o                         
  -5  16   5         33.50         45.66        15.26 o                         
  -4  16   5          1.18        -11.09        11.09 o                         
  -3  16   5        130.56        147.41        11.48 o                         
  -2  16   5        790.54        794.19        15.89 o                         
  -1  16   5        136.50        116.84         9.07 o                         
   0  16   5         18.74         10.83         8.21 o                         
   1  16   5          3.78          4.49         9.29 o                         
   2  16   5        432.72        463.96        14.16 o                         
   3  16   5         36.44         23.03        10.44 o                         
   4  16   5         52.23         36.72        12.60 o                         
   5  16   5         39.69         53.71        14.38 o                         
  -5  17   5          3.19         11.06        16.60 o                         
  -4  17   5         74.06         37.81        13.72 o                         
  -3  17   5        252.21        256.47        13.51 o                         
  -2  17   5        642.02        575.67        14.52 o                         
  -1  17   5          2.00         -7.99         8.26 o                         
   0  17   5         62.73         89.68         9.03 o                         
   1  17   5        213.44        210.51        12.42 o                         
   2  17   5          1.05          5.34        10.45 o                         
   3  17   5         10.32         14.16        11.26 o                         
   4  17   5         64.00         53.34        13.67 o                         
   5  17   5        364.43        381.03        22.17 o                         
  -5  18   5         45.56         13.90        19.79 o                         
  -4  18   5         17.13          9.43        14.91 o                         
  -3  18   5         78.98         62.86        11.96 o                         
  -2  18   5        388.88        424.81        14.55 o                         
  -1  18   5          2.93         15.45         9.38 o                         
   0  18   5         35.85         32.48        10.28 o                         
   1  18   5        100.36         78.66        11.98 o                         
   2  18   5        636.10        628.50        24.13 o                         
   3  18   5         95.72        108.97        13.29 o                         
   4  18   5          0.27        -13.76        13.76 o                         
  -4  19   5        162.81        157.58        18.39 o                         
  -3  19   5        242.62        251.51        15.18 o                         
  -2  19   5          1.71         -6.51        10.95 o                         
  -1  19   5        111.67         95.69        11.13 o                         
   0  19   5        290.98        283.35        14.89 o                         
   1  19   5        334.42        342.20        15.09 o                         
   2  19   5          1.18        -12.31        12.31 o                         
   3  19   5          8.41         20.81        13.95 o                         
   4  19   5         23.53          7.63        13.57 o                         
  -3  20   5         19.98         32.77        15.15 o                         
  -2  20   5         42.96         51.44        13.18 o                         
  -1  20   5         57.69         63.57        13.33 o                         
   0  20   5         91.85         78.94        13.66 o                         
   1  20   5         41.51         67.32        14.33 o                         
   2  20   5        146.30        152.99        16.30 o                         
   3  20   5        194.58        230.28        19.78 o                         
  -2  21   5          0.16        -13.37        13.37 o                         
  -1  21   5         80.09         57.21        15.69 o                         
   0  21   5        140.42        104.15        15.10 o                         
   1  21   5        103.60         82.70        14.64 o                         
   2  21   5          5.83         -8.77        13.00 o                         
  -8   0   6         29.80         43.93        26.33 o                         
  -6   0   6        121.09        136.52        20.72 o                         
  -4   0   6         34.82         40.34         8.64 o                         
  -2   0   6        127.70        108.23         6.20 o                         
   0   0   6         54.87         39.99         4.57 o                         
   2   0   6       2903.79       2848.73        32.33 o                         
   4   0   6        320.38        343.06        12.92 o                         
   6   0   6       4012.35       3792.02        73.26 o                         
   8   0   6          9.67         41.00        26.20 o                         
  -8   1   6          2.80        -15.47        18.06 o                         
  -7   1   6        686.65        708.69        24.94 o                         
  -6   1   6         98.74         90.61        13.80 o                         
  -5   1   6       1968.71       1999.45        25.27 o                         
  -4   1   6         94.86        106.71         7.21 o                         
  -3   1   6       7197.91       7284.10        55.76 o                         
  -2   1   6        135.65        137.54         4.83 o                         
  -1   1   6       8972.45       8584.20        58.21 o                         
   0   1   6        110.50        105.55         3.54 o                         
   1   1   6         34.36         24.72         3.26 o                         
   2   1   6       1063.06       1175.91        11.57 o                         
   3   1   6       1590.67       1468.72        15.16 o                         
   4   1   6        174.63        153.94         7.38 o                         
   5   1   6       1815.43       1785.49        22.74 o                         
   6   1   6         24.89         55.35        11.60 o                         
   7   1   6         75.83        107.75        16.35 o                         
   8   1   6         37.90         42.29        18.87 o                         
  -8   2   6         96.47         79.67        20.24 o                         
  -7   2   6        240.82        296.50        19.94 o                         
  -6   2   6        733.55        708.46        20.09 o                         
  -5   2   6         88.28         77.26         9.06 o                         
  -4   2   6         61.07         59.23         6.96 o                         
  -3   2   6        141.03        155.49         6.50 o                         
  -2   2   6       1186.39       1057.09        11.49 o                         
  -1   2   6       3120.60       3220.00        23.61 o                         
   0   2   6         95.26         91.96         3.47 o                         
   1   2   6        244.43        307.99         6.08 o                         
   2   2   6       7044.44       6726.96        51.64 o                         
   3   2   6        211.77        261.36         6.71 o                         
   4   2   6         13.05         15.87         6.29 o                         
   5   2   6         57.07         61.33         8.28 o                         
   6   2   6       1684.27       1612.41        31.96 o                         
   7   2   6          1.94         -5.98        14.76 o                         
   8   2   6          3.94          5.89        18.99 o                         
  -8   3   6        119.68        139.50        20.95 o                         
  -7   3   6       1301.92       1297.86        36.95 o                         
  -6   3   6        236.25        223.50        14.90 o                         
  -5   3   6          6.22          1.74         8.66 o                         
  -4   3   6       1097.60       1075.32        18.71 o                         
  -3   3   6       1199.01       1084.64        18.36 o                         
  -2   3   6          0.86         -0.50         3.93 o                         
  -1   3   6       1612.07       1505.43        13.04 o                         
   0   3   6        557.30        569.15         7.25 o                         
   1   3   6       1252.87       1331.57        11.49 o                         
   2   3   6        695.67        760.43        10.20 o                         
   3   3   6         23.02         44.35         5.41 o                         
   4   3   6       2015.65       1991.77        21.33 o                         
   5   3   6         61.33         59.61         8.42 o                         
   6   3   6         37.93         64.05        11.63 o                         
   7   3   6        177.84        194.21        17.94 o                         
   8   3   6         89.70         86.27        20.43 o                         
  -8   4   6        168.16        166.79        22.26 o                         
  -7   4   6         12.47         12.22        15.32 o                         
  -6   4   6       6233.02       5818.11        76.37 o                         
  -5   4   6         99.98         95.36        10.01 o                         
  -4   4   6        194.84        214.44         9.19 o                         
  -3   4   6       1245.68       1343.80        16.62 o                         
  -2   4   6       4473.08       4127.77        31.84 o                         
  -1   4   6       4316.57       4200.68        29.84 o                         
   0   4   6          1.85         -2.83         2.83 o                         
   1   4   6          4.22          5.58         3.71 o                         
   2   4   6       8246.93       8039.33        60.54 o                         
   3   4   6        730.01        732.07        12.59 o                         
   4   4   6          6.96         -2.44         6.38 o                         
   5   4   6         35.24         34.96         8.40 o                         
   6   4   6       2589.95       2413.00        33.46 o                         
   7   4   6         10.40          9.25        14.52 o                         
   8   4   6         22.89        -13.44        18.80 o                         
  -8   5   6        165.21        151.98        23.17 o                         
  -7   5   6        133.78        131.00        17.34 o                         
  -6   5   6         91.73         94.22        14.31 o                         
  -5   5   6        914.49        874.52        15.64 o                         
  -4   5   6        248.41        255.99         9.18 o                         
  -3   5   6       3145.97       3132.89        28.43 o                         
  -2   5   6         55.23         61.63         5.25 o                         
  -1   5   6        414.04        337.39         5.80 o                         
   0   5   6       1346.04       1425.97        14.14 o                         
   1   5   6        207.44        176.12         6.21 o                         
   2   5   6       2074.99       2261.75        22.29 o                         
   3   5   6       6302.11       6483.05        51.70 o                         
   4   5   6       1709.88       1638.75        19.03 o                         
   5   5   6       1425.04       1341.64        20.01 o                         
   6   5   6        268.79        297.58        14.06 o                         
   7   5   6        232.38        233.43        16.32 o                         
   8   5   6        433.39        381.97        24.88 o                         
  -8   6   6         50.16         50.22        19.83 o                         
  -7   6   6        146.02        134.61        18.63 o                         
  -6   6   6        450.95        480.10        18.89 o                         
  -5   6   6       1407.30       1349.50        29.31 o                         
  -4   6   6        617.99        641.11        12.74 o                         
  -3   6   6       2769.50       2793.63        26.15 o                         
  -2   6   6       1055.54        862.23        13.50 o                         
  -1   6   6        344.14        298.17         6.62 o                         
   0   6   6       2436.38       2496.17        23.80 o                         
   1   6   6        269.66        225.41         7.65 o                         
   2   6   6       3163.57       2956.62        28.22 o                         
   3   6   6        129.73        142.98         5.92 o                         
   4   6   6       3390.06       3385.44        32.58 o                         
   5   6   6        394.82        388.45        12.66 o                         
   6   6   6       1027.45       1024.61        22.12 o                         
   7   6   6        138.35        158.62        15.26 o                         
   8   6   6         10.29         24.94        20.00 o                         
  -8   7   6        150.40        166.44        25.70 o                         
  -7   7   6        245.65        254.80        20.22 o                         
  -6   7   6          6.63        -12.76        12.76 o                         
  -5   7   6       1019.34        992.76        26.82 o                         
  -4   7   6        929.61        936.34        19.81 o                         
  -3   7   6       2102.10       2099.80        22.09 o                         
  -2   7   6        623.32        630.10        11.10 o                         
  -1   7   6       1045.41        949.93        11.16 o                         
   0   7   6         70.57         64.12         5.23 o                         
   1   7   6       3412.16       3253.23        37.94 o                         
   2   7   6        551.72        583.18        10.56 o                         
   3   7   6        168.83        155.29         6.49 o                         
   4   7   6       2259.25       2204.94        24.27 o                         
   5   7   6        435.60        419.66        13.19 o                         
   6   7   6          0.75        -10.85        10.85 o                         
   7   7   6        292.96        289.83        17.53 o                         
   8   7   6        145.80        190.51        21.55 o                         
  -8   8   6         20.33         31.66        19.62 o                         
  -7   8   6        217.09        228.53        20.28 o                         
  -6   8   6        386.64        411.47        18.45 o                         
  -5   8   6       1411.93       1332.66        22.21 o                         
  -4   8   6         57.18         45.42         8.23 o                         
  -3   8   6       1240.67       1175.25        17.91 o                         
  -2   8   6       1446.19       1324.72        15.12 o                         
  -1   8   6         16.96          7.15         4.26 o                         
   0   8   6       3670.00       3758.22        36.90 o                         
   1   8   6       4314.44       4445.11        53.30 o                         
   2   8   6        440.53        553.63        10.54 o                         
   3   8   6          7.88          8.41         5.76 o                         
   4   8   6        143.54        129.92         7.82 o                         
   5   8   6        140.72        106.74        10.48 o                         
   6   8   6        279.66        292.44        15.08 o                         
   7   8   6        193.07        204.70        16.91 o                         
   8   8   6         13.49         -0.27        19.31 o                         
  -8   9   6        236.02        289.79        24.97 o                         
  -7   9   6         95.60        119.80        18.53 o                         
  -6   9   6          6.52          8.48        13.99 o                         
  -5   9   6        160.72        155.61        12.35 o                         
  -4   9   6        214.49        235.58        10.50 o                         
  -3   9   6        303.39        292.43         9.02 o                         
  -2   9   6          5.34         -4.22         5.43 o                         
  -1   9   6        222.54        245.79         6.71 o                         
   0   9   6       1309.53       1213.80        15.93 o                         
   1   9   6       2773.29       2752.27        36.02 o                         
   2   9   6        909.50        912.70        20.27 o                         
   3   9   6        832.33        821.63        14.56 o                         
   4   9   6        367.73        429.95        11.78 o                         
   5   9   6        185.66        170.73        11.45 o                         
   6   9   6         38.60         27.54        12.68 o                         
   7   9   6         89.42         90.28        15.97 o                         
  -7  10   6         81.95         94.53        17.96 o                         
  -6  10   6        136.94        142.80        16.84 o                         
  -5  10   6        744.92        729.25        18.94 o                         
  -4  10   6         33.28         25.80         8.84 o                         
  -3  10   6        426.27        440.30        10.83 o                         
  -2  10   6       1441.50       1433.39        15.95 o                         
  -1  10   6       2303.45       2282.25        21.89 o                         
   0  10   6         60.03         48.90         5.32 o                         
   1  10   6       1009.05        916.12        17.66 o                         
   2  10   6          3.22         -1.59         6.59 o                         
   3  10   6         26.91         11.39         6.52 o                         
   4  10   6          6.41         -0.44         9.00 o                         
   5  10   6          3.38         -9.86         9.86 o                         
   6  10   6        173.65        144.74        16.48 o                         
   7  10   6         58.46         73.73        16.16 o                         
  -7  11   6         30.26         47.47        18.30 o                         
  -6  11   6          0.14         25.26        15.37 o                         
  -5  11   6          1.84          8.65        11.69 o                         
  -4  11   6       2247.30       2174.59        26.81 o                         
  -3  11   6          8.44          9.23         7.82 o                         
  -2  11   6          3.68         -3.18         6.61 o                         
  -1  11   6        181.15        198.09         6.78 o                         
   0  11   6       2961.44       2840.80        29.19 o                         
   1  11   6          1.02          1.82         6.96 o                         
   2  11   6         80.91         82.63         8.24 o                         
   3  11   6         28.49         28.42         8.16 o                         
   4  11   6       1903.39       1824.72        31.45 o                         
   5  11   6        224.11        238.64        14.25 o                         
   6  11   6         47.07         35.13        13.31 o                         
   7  11   6         46.46         30.75        15.58 o                         
  -7  12   6         85.44        105.99        21.38 o                         
  -6  12   6        283.32        334.86        20.34 o                         
  -5  12   6        642.89        692.05        19.66 o                         
  -4  12   6         22.06         23.49         9.38 o                         
  -3  12   6        454.72        476.13        11.71 o                         
  -2  12   6        295.76        320.50        10.00 o                         
  -1  12   6       1414.24       1374.47        16.27 o                         
   0  12   6        766.18        786.89        12.97 o                         
   1  12   6       1074.54       1045.77        19.45 o                         
   2  12   6        520.33        561.68        14.47 o                         
   3  12   6        342.19        357.86        12.43 o                         
   4  12   6          0.49          1.40        10.03 o                         
   5  12   6        662.71        706.57        21.36 o                         
   6  12   6          7.58          7.56        14.47 o                         
   7  12   6        166.69        202.34        17.49 o                         
  -7  13   6         27.53          7.66        20.43 o                         
  -6  13   6         82.01         79.71        18.28 o                         
  -5  13   6         49.89         65.54        14.21 o                         
  -4  13   6       1302.82       1340.38        21.99 o                         
  -3  13   6          0.07         10.64         8.65 o                         
  -2  13   6         21.22          7.65         7.66 o                         
  -1  13   6          0.03         -2.99         6.17 o                         
   0  13   6        458.00        481.54        12.07 o                         
   1  13   6        943.03        944.85        17.68 o                         
   2  13   6       1918.91       1863.25        28.59 o                         
   3  13   6        915.16        872.97        20.64 o                         
   4  13   6        600.77        683.48        19.47 o                         
   5  13   6         75.02         94.81        14.61 o                         
   6  13   6         31.79         23.76        16.29 o                         
  -6  14   6          0.00         14.66        17.77 o                         
  -5  14   6        827.75        842.62        25.07 o                         
  -4  14   6          3.70         -2.02        10.57 o                         
  -3  14   6        343.32        332.19        12.15 o                         
  -2  14   6          1.56          0.28         7.96 o                         
  -1  14   6        437.99        450.87        10.44 o                         
   0  14   6          0.01         -8.44         8.44 o                         
   1  14   6        780.92        794.16        15.78 o                         
   2  14   6        113.60        114.26        13.86 o                         
   3  14   6        232.18        258.82        11.61 o                         
   4  14   6        198.25        204.39        14.04 o                         
   5  14   6        985.30       1023.85        25.33 o                         
   6  14   6         23.53         28.37        16.74 o                         
  -6  15   6         50.35         23.43        18.58 o                         
  -5  15   6          6.67         17.44        15.57 o                         
  -4  15   6        848.79        884.76        20.34 o                         
  -3  15   6        693.45        705.44        15.99 o                         
  -2  15   6          6.58          2.95         8.45 o                         
  -1  15   6        487.31        462.76        11.67 o                         
   0  15   6         69.97         79.68        10.02 o                         
   1  15   6        130.33        144.79         9.56 o                         
   2  15   6          1.09         -0.89         8.13 o                         
   3  15   6        119.10        136.12        10.49 o                         
   4  15   6        714.22        739.58        23.68 o                         
   5  15   6         64.54         43.14        13.49 o                         
   6  15   6         39.11          8.40        16.60 o                         
  -6  16   6         14.35         33.16        29.95 o                         
  -5  16   6         39.83         47.03        17.36 o                         
  -4  16   6        331.71        333.23        16.21 o                         
  -3  16   6        115.27        134.13        11.99 o                         
  -2  16   6         24.87         23.74         9.07 o                         
  -1  16   6        122.44        137.14         8.94 o                         
   0  16   6        550.43        518.45        14.71 o                         
   1  16   6        399.09        405.27        14.49 o                         
   2  16   6         49.68         39.51         9.33 o                         
   3  16   6        584.03        540.05        16.16 o                         
   4  16   6         42.22         35.40        12.50 o                         
   5  16   6         52.24         56.83        13.90 o                         
  -5  17   6        120.29         72.66        19.41 o                         
  -4  17   6        122.15        156.52        16.76 o                         
  -3  17   6         50.39         69.05        11.85 o                         
  -2  17   6         10.83          9.33        10.04 o                         
  -1  17   6         88.54         82.90         9.70 o                         
   0  17   6        966.81        949.69        20.26 o                         
   1  17   6         68.23         84.52        11.12 o                         
   2  17   6          0.12         -0.49        10.91 o                         
   3  17   6         30.81         55.97        11.32 o                         
   4  17   6         56.19         54.08        14.91 o                         
   5  17   6         11.71         -8.56        14.11 o                         
  -4  18   6         46.65         45.51        16.18 o                         
  -3  18   6         73.70         80.52        13.09 o                         
  -2  18   6        165.79        148.60        11.87 o                         
  -1  18   6        340.03        364.30        14.80 o                         
   0  18   6         23.61         20.47        10.04 o                         
   1  18   6         52.95         64.68        12.07 o                         
   2  18   6        123.26        137.81        12.85 o                         
   3  18   6        403.27        414.71        16.44 o                         
   4  18   6          2.92         10.14        15.22 o                         
  -4  19   6        133.93        142.00        18.87 o                         
  -3  19   6         65.92         71.53        14.39 o                         
  -2  19   6         30.67         20.93        12.08 o                         
  -1  19   6        196.56        192.52        14.22 o                         
   0  19   6        367.70        401.53        15.95 o                         
   1  19   6         62.67         68.63        12.82 o                         
   2  19   6          0.25        -11.71        11.71 o                         
   3  19   6        116.13        139.21        15.07 o                         
   4  19   6        204.86        201.04        19.13 o                         
  -3  20   6        112.97        116.31        17.05 o                         
  -2  20   6        180.97        197.66        15.10 o                         
  -1  20   6        251.03        274.01        17.12 o                         
   0  20   6          1.29         10.60        12.80 o                         
   1  20   6         15.74         11.06        15.51 o                         
   2  20   6         67.33         45.99        14.42 o                         
   3  20   6         77.03         56.60        15.89 o                         
  -2  21   6          1.26          3.71        13.25 o                         
  -1  21   6         89.05         86.65        15.90 o                         
   0  21   6         89.12         76.26        14.80 o                         
   1  21   6         24.98         30.32        13.59 o                         
   2  21   6        137.26        153.86        18.65 o                         
  -7   0   7        524.20        549.26        33.97 o                         
  -5   0   7       2612.84       2524.10        41.18 o                         
  -3   0   7       6555.18       6487.15        68.75 o                         
  -1   0   7      11586.17      11414.09       111.89 o                         
   1   0   7        274.34        314.10         9.97 o                         
   3   0   7       6541.73       6230.14        69.15 o                         
   5   0   7        347.68        366.24        16.74 o                         
   7   0   7         34.82         55.34        22.09 o                         
  -8   1   7         46.44         43.54        19.59 o                         
  -7   1   7         10.69         25.48        16.68 o                         
  -6   1   7         27.81          5.60        12.83 o                         
  -5   1   7        248.69        267.92        11.18 o                         
  -4   1   7       9864.72       9795.24        78.52 o                         
  -3   1   7         20.27         27.38         5.44 o                         
  -2   1   7         61.59         77.07         4.82 o                         
  -1   1   7        495.54        520.52         8.65 o                         
   0   1   7      17912.90      17764.36       118.20 o                         
   1   1   7       1047.53       1056.15        10.18 o                         
   2   1   7       2155.99       2127.82        18.45 o                         
   3   1   7       1091.46       1171.01        14.39 o                         
   4   1   7        814.76        799.25        12.76 o                         
   5   1   7          2.54         -6.47         7.95 o                         
   6   1   7        225.10        215.06        13.77 o                         
   7   1   7          6.45        -14.90        14.90 o                         
   8   1   7       1088.83       1087.46        33.27 o                         
  -8   2   7          0.18         10.32        18.70 o                         
  -7   2   7       1291.69       1339.93        35.22 o                         
  -6   2   7        153.47        139.57        14.32 o                         
  -5   2   7        690.04        679.26        14.87 o                         
  -4   2   7       1745.11       1809.81        21.77 o                         
  -3   2   7       6018.68       6265.45        51.17 o                         
  -2   2   7        547.57        603.41        11.69 o                         
  -1   2   7       3892.53       3941.85        29.11 o                         
   0   2   7        140.98        140.36         4.12 o                         
   1   2   7         18.39         38.72         3.68 o                         
   2   2   7       1845.43       1891.66        17.86 o                         
   3   2   7       1333.18       1260.28        14.03 o                         
   4   2   7        254.07        293.86         8.73 o                         
   5   2   7        922.79        904.75        15.89 o                         
   6   2   7         95.07         93.96        12.25 o                         
   7   2   7        434.31        439.80        20.99 o                         
   8   2   7          3.35         21.03        19.00 o                         
  -8   3   7        628.16        590.94        27.94 o                         
  -7   3   7        186.81        181.81        18.61 o                         
  -6   3   7         13.72         23.38        13.29 o                         
  -5   3   7         12.85         20.86         9.11 o                         
  -4   3   7       5576.06       5497.99        47.01 o                         
  -3   3   7         45.40         31.43         5.69 o                         
  -2   3   7        111.08         96.28         5.15 o                         
  -1   3   7        188.92        225.97         5.08 o                         
   0   3   7      11239.00      11349.54        82.84 o                         
   1   3   7       2108.69       2152.64        18.44 o                         
   2   3   7       4716.93       5120.20        42.25 o                         
   3   3   7        688.99        757.22        12.68 o                         
   4   3   7       2348.60       2209.75        23.44 o                         
   5   3   7        108.82        107.60         9.18 o                         
   6   3   7         19.49         17.08        11.35 o                         
   7   3   7        205.97        220.56        17.75 o                         
   8   3   7         97.90        105.32        21.35 o                         
  -8   4   7         48.80         79.45        20.92 o                         
  -7   4   7        526.11        533.11        22.54 o                         
  -6   4   7        655.49        660.59        26.30 o                         
  -5   4   7        259.19        259.76        11.92 o                         
  -4   4   7        197.07        246.10         9.85 o                         
  -3   4   7        806.96        749.91        12.19 o                         
  -2   4   7       3240.96       3272.66        26.28 o                         
  -1   4   7        187.77        165.17         5.20 o                         
   0   4   7        364.73        405.14         7.47 o                         
   1   4   7       3488.62       3216.41        27.23 o                         
   2   4   7      10529.56      10622.23        79.58 o                         
   3   4   7       1155.93       1136.00        17.49 o                         
   4   4   7         13.50         -6.06         6.78 o                         
   5   4   7        451.75        457.87        12.43 o                         
   6   4   7        689.69        684.65        19.04 o                         
   7   4   7        212.81        256.47        17.87 o                         
   8   4   7         20.54          8.36        20.05 o                         
  -8   5   7        657.18        622.24        29.41 o                         
  -7   5   7          3.97         18.08        15.99 o                         
  -6   5   7        105.86        109.45        14.68 o                         
  -5   5   7        685.71        676.11        20.37 o                         
  -4   5   7       1797.90       1783.96        22.03 o                         
  -3   5   7         22.42         20.60         6.02 o                         
  -2   5   7       1171.67       1201.84        14.13 o                         
  -1   5   7        757.96        870.57        11.07 o                         
   0   5   7      11103.30      11338.23        86.32 o                         
   1   5   7        131.93        135.71         5.70 o                         
   2   5   7        283.44        380.99         7.21 o                         
   3   5   7         74.43         74.86         5.26 o                         
   4   5   7       3432.89       3151.06        30.53 o                         
   5   5   7       1990.75       1897.16        25.91 o                         
   6   5   7         20.17          8.49        10.98 o                         
   7   5   7          4.93         17.68        14.58 o                         
   8   5   7        134.97        135.70        22.20 o                         
  -8   6   7         11.30         27.46        19.90 o                         
  -7   6   7        468.90        471.79        22.40 o                         
  -6   6   7        462.03        458.70        18.94 o                         
  -5   6   7        708.77        694.81        15.87 o                         
  -4   6   7        584.01        623.04        12.73 o                         
  -3   6   7        846.81        788.52        14.47 o                         
  -2   6   7       1523.18       1386.91        15.55 o                         
  -1   6   7          5.12          3.95         4.63 o                         
   0   6   7       3619.48       3905.31        34.21 o                         
   1   6   7       1800.07       1786.09        19.36 o                         
   2   6   7        810.87        617.85        12.17 o                         
   3   6   7          3.34         -4.90         4.90 o                         
   4   6   7        319.62        333.61         8.88 o                         
   5   6   7       2159.49       2129.95        28.17 o                         
   6   6   7        756.36        824.62        19.20 o                         
   7   6   7        180.18        218.89        16.28 o                         
   8   6   7         12.47         62.71        20.04 o                         
  -8   7   7         39.71         30.20        20.84 o                         
  -7   7   7         73.66         61.60        17.29 o                         
  -6   7   7         57.78         39.89        14.03 o                         
  -5   7   7        615.47        617.38        15.80 o                         
  -4   7   7        488.97        500.34        12.31 o                         
  -3   7   7         12.11          4.62         6.29 o                         
  -2   7   7        139.02        153.52         6.52 o                         
  -1   7   7        708.26        630.78        11.28 o                         
   0   7   7        704.84        862.52        17.23 o                         
   1   7   7        153.61        146.46         7.45 o                         
   2   7   7        449.40        496.40        11.19 o                         
   3   7   7        406.45        429.55         8.69 o                         
   4   7   7        577.81        602.88        13.06 o                         
   5   7   7        573.43        578.54        14.05 o                         
   6   7   7         58.47         29.46        12.20 o                         
   7   7   7        185.72        216.73        16.20 o                         
   8   7   7        397.79        389.41        25.05 o                         
  -8   8   7          5.73         25.22        20.59 o                         
  -7   8   7         26.83         -7.22        16.75 o                         
  -6   8   7        210.89        202.79        16.36 o                         
  -5   8   7        332.54        316.58        13.80 o                         
  -4   8   7          0.54         -8.02         8.02 o                         
  -3   8   7        958.59        964.48        15.24 o                         
  -2   8   7       3554.21       3490.56        30.49 o                         
  -1   8   7        527.88        531.34         9.66 o                         
   0   8   7        846.91        861.51        13.66 o                         
   1   8   7         22.57          6.00         8.29 o                         
   2   8   7        148.85        208.18         7.95 o                         
   3   8   7       1172.96       1084.01        19.96 o                         
   4   8   7        489.43        512.86        11.09 o                         
   5   8   7         98.47         89.82        10.71 o                         
   6   8   7          4.03         -0.51        11.30 o                         
   7   8   7         22.49         15.45        14.79 o                         
   8   8   7          0.20         -4.28        34.17 o                         
  -8   9   7         83.41        131.17        30.22 o                         
  -7   9   7        195.54        176.73        19.91 o                         
  -6   9   7         32.76         11.89        14.43 o                         
  -5   9   7        852.20        822.03        19.49 o                         
  -4   9   7        540.30        549.90        13.65 o                         
  -3   9   7        502.91        560.06        13.37 o                         
  -2   9   7         11.33          6.60         6.06 o                         
  -1   9   7        444.08        408.38         7.69 o                         
   0   9   7          4.63          0.76         5.80 o                         
   1   9   7        208.04        193.98        11.58 o                         
   2   9   7         62.15         73.24         9.59 o                         
   3   9   7        108.10        100.60         7.24 o                         
   4   9   7          4.95         -1.75         7.75 o                         
   5   9   7         80.65         57.05         9.83 o                         
   6   9   7         73.58         41.38        13.36 o                         
   7   9   7        168.52        157.60        17.40 o                         
  -7  10   7         24.67         33.83        17.84 o                         
  -6  10   7        816.78        806.50        24.99 o                         
  -5  10   7          1.12         11.12        11.71 o                         
  -4  10   7          8.74         16.08         9.09 o                         
  -3  10   7        493.09        518.31        11.46 o                         
  -2  10   7       3983.24       3779.94        33.78 o                         
  -1  10   7          5.66          4.87         5.24 o                         
   0  10   7        207.92        198.02         7.23 o                         
   1  10   7        552.06        542.83        13.61 o                         
   2  10   7        635.15        637.34        19.71 o                         
   3  10   7        200.89        195.13         9.79 o                         
   4  10   7        555.82        553.46        16.45 o                         
   5  10   7         27.29         19.27        11.50 o                         
   6  10   7          4.30          4.00        12.24 o                         
   7  10   7        316.17        386.30        20.09 o                         
  -7  11   7        115.09        119.34        20.37 o                         
  -6  11   7         32.25         68.80        16.81 o                         
  -5  11   7       1215.72       1186.31        26.19 o                         
  -4  11   7        236.86        255.39        11.80 o                         
  -3  11   7       1329.61       1309.15        19.21 o                         
  -2  11   7          0.03         -6.59         6.59 o                         
  -1  11   7       1407.42       1366.38        16.63 o                         
   0  11   7        138.51        155.53         7.16 o                         
   1  11   7       2697.52       2664.85        33.11 o                         
   2  11   7         70.93         91.69        11.97 o                         
   3  11   7          5.89         -8.99         8.99 o                         
   4  11   7        103.32         89.30        11.55 o                         
   5  11   7         10.92        -11.02        11.02 o                         
   6  11   7        148.93        115.49        16.19 o                         
   7  11   7        410.11        406.71        21.14 o                         
  -7  12   7         26.01         53.96        20.13 o                         
  -6  12   7        845.07        929.81        28.58 o                         
  -5  12   7         20.44         21.69        13.51 o                         
  -4  12   7        176.35        168.06        11.46 o                         
  -3  12   7        436.98        475.45        12.79 o                         
  -2  12   7       4647.09       4533.42        41.64 o                         
  -1  12   7         22.18         17.28         6.53 o                         
   0  12   7         28.26         22.42         6.45 o                         
   1  12   7       1991.14       1951.65        27.26 o                         
   2  12   7       2507.85       2494.55        37.57 o                         
   3  12   7        246.54        280.45        16.81 o                         
   4  12   7          4.37        -11.25        11.25 o                         
   5  12   7         11.17          4.98        11.90 o                         
   6  12   7        503.36        559.19        27.61 o                         
   7  12   7         74.79         71.86        23.84 o                         
  -7  13   7         68.54         57.16        22.31 o                         
  -6  13   7          7.39          5.77        17.14 o                         
  -5  13   7        782.07        760.66        22.83 o                         
  -4  13   7         16.75         18.20        11.10 o                         
  -3  13   7        487.60        506.36        14.39 o                         
  -2  13   7         98.45         85.69         8.38 o                         
  -1  13   7        636.44        652.83        12.88 o                         
   0  13   7         28.53         36.27         7.54 o                         
   1  13   7        168.69        181.12        12.76 o                         
   2  13   7        335.23        399.59        14.91 o                         
   3  13   7       2424.86       2421.42        44.02 o                         
   4  13   7         42.36         55.05        11.46 o                         
   5  13   7        311.50        338.64        18.30 o                         
   6  13   7         48.67         40.48        16.69 o                         
  -6  14   7        588.85        589.05        26.58 o                         
  -5  14   7          2.25         -8.74        15.05 o                         
  -4  14   7          7.20          8.85        11.28 o                         
  -3  14   7          3.09          9.44         9.34 o                         
  -2  14   7        915.55        912.25        15.60 o                         
  -1  14   7        442.04        443.31        10.55 o                         
   0  14   7        151.38        140.93        10.15 o                         
   1  14   7          5.59          7.45         8.68 o                         
   2  14   7        531.16        554.00        18.64 o                         
   3  14   7        835.16        757.49        24.54 o                         
   4  14   7         81.57         75.18        12.88 o                         
   5  14   7         42.49         39.10        14.33 o                         
   6  14   7        256.75        245.65        20.21 o                         
  -6  15   7        100.97        108.67        20.39 o                         
  -5  15   7        341.32        325.94        21.52 o                         
  -4  15   7         67.95         90.30        12.86 o                         
  -3  15   7         81.65         85.42        10.99 o                         
  -2  15   7         59.15         47.69         9.04 o                         
  -1  15   7       1294.39       1268.26        18.97 o                         
   0  15   7        232.83        214.78        11.73 o                         
   1  15   7        688.63        762.41        17.68 o                         
   2  15   7         36.89         27.46        11.74 o                         
   3  15   7        588.71        629.27        19.71 o                         
   4  15   7        182.25        173.11        15.30 o                         
   5  15   7        157.14        132.21        16.91 o                         
   6  15   7          0.04        -13.78        19.25 o                         
  -5  16   7         33.87         31.99        19.20 o                         
  -4  16   7         11.09          8.61        14.28 o                         
  -3  16   7         82.77         99.23        12.21 o                         
  -2  16   7        111.44        124.00        10.26 o                         
  -1  16   7          6.35         -9.40         9.40 o                         
   0  16   7          2.09         15.46        10.36 o                         
   1  16   7        197.55        204.46        11.13 o                         
   2  16   7         51.78         35.04        10.63 o                         
   3  16   7         19.29         10.85         9.40 o                         
   4  16   7          9.86          5.08        11.51 o                         
   5  16   7        172.78        170.44        16.80 o                         
  -5  17   7         82.18         63.82        19.63 o                         
  -4  17   7        173.78        162.49        17.70 o                         
  -3  17   7          2.29          8.62        12.02 o                         
  -2  17   7        355.35        330.01        13.25 o                         
  -1  17   7        300.10        303.27        13.07 o                         
   0  17   7         25.42         23.41        11.31 o                         
   1  17   7        280.63        276.88        13.33 o                         
   2  17   7         21.73          6.29         9.59 o                         
   3  17   7        423.49        435.44        15.40 o                         
   4  17   7          5.42          2.22        13.56 o                         
   5  17   7        122.64        108.96        15.86 o                         
  -4  18   7          1.78        -16.24        16.24 o                         
  -3  18   7         33.27         32.55        12.58 o                         
  -2  18   7        305.64        318.51        14.87 o                         
  -1  18   7         46.81         56.20        11.51 o                         
   0  18   7         83.77         89.06        12.98 o                         
   1  18   7         25.31         22.22        11.22 o                         
   2  18   7        305.78        283.43        14.72 o                         
   3  18   7          0.30         19.59        11.95 o                         
   4  18   7         36.73         10.95        14.28 o                         
  -4  19   7        144.64        163.75        19.21 o                         
  -3  19   7         89.07         78.76        15.64 o                         
  -2  19   7         11.24          0.30        12.03 o                         
  -1  19   7        194.45        201.64        17.86 o                         
   0  19   7        154.14        156.07        13.36 o                         
   1  19   7        273.33        279.88        15.30 o                         
   2  19   7         56.45         53.54        12.90 o                         
   3  19   7         61.51         42.39        13.47 o                         
  -3  20   7         98.64        104.12        16.66 o                         
  -2  20   7        336.92        343.23        16.51 o                         
  -1  20   7          4.10          2.80        14.20 o                         
   0  20   7          0.86        -12.56        12.56 o                         
   1  20   7        130.62         82.68        15.12 o                         
   2  20   7        206.10        182.62        19.18 o                         
   3  20   7          2.52         18.73        17.93 o                         
  -1  21   7        101.88         95.11        16.23 o                         
   0  21   7        144.02        144.52        15.73 o                         
   1  21   7          9.47        -13.99        13.99 o                         
  -8   0   8         75.94         83.85        29.30 o                         
  -6   0   8        386.37        379.13        24.38 o                         
  -4   0   8       4567.77       4568.62        60.83 o                         
  -2   0   8      24194.74      24271.50       255.57 o                         
   0   0   8       6991.19       7046.72        70.84 o                         
   2   0   8       2109.82       1919.73        25.76 o                         
   4   0   8         97.18         96.16        10.05 o                         
   6   0   8       4112.13       3930.63        67.51 o                         
   8   0   8          8.14         22.32        25.84 o                         
  -8   1   8         85.21         51.45        24.21 o                         
  -7   1   8        199.59        178.83        19.84 o                         
  -6   1   8       1318.29       1200.33        31.75 o                         
  -5   1   8       1160.88       1155.66        30.03 o                         
  -4   1   8        271.73        309.27         9.77 o                         
  -3   1   8       2231.74       2208.76        22.11 o                         
  -2   1   8       2774.46       2810.14        24.12 o                         
  -1   1   8      25809.20      26188.13       185.97 o                         
   0   1   8        700.49        739.46        10.67 o                         
   1   1   8       2898.09       2966.04        23.59 o                         
   2   1   8         66.00         50.72         4.85 o                         
   3   1   8       3130.38       2760.92        25.13 o                         
   4   1   8          7.11          6.67         6.87 o                         
   5   1   8        307.29        313.66        10.59 o                         
   6   1   8        261.22        262.22        13.88 o                         
   7   1   8        234.96        246.94        19.47 o                         
   8   1   8         96.69        137.78        20.68 o                         
  -8   2   8         60.51         67.53        20.31 o                         
  -7   2   8        171.13        183.79        19.53 o                         
  -6   2   8       3514.06       3303.34        50.02 o                         
  -5   2   8         92.80         67.57        10.35 o                         
  -4   2   8        616.27        611.10        11.86 o                         
  -3   2   8       2202.30       2301.93        22.32 o                         
  -2   2   8       6443.64       6080.31        46.40 o                         
  -1   2   8       2655.96       2841.39        22.92 o                         
   0   2   8      13362.71      13738.42        95.80 o                         
   1   2   8         21.20         33.16         4.29 o                         
   2   2   8       7350.58       7114.56        56.01 o                         
   3   2   8        241.37        290.47         7.48 o                         
   4   2   8        282.29        289.24         8.92 o                         
   5   2   8        256.97        243.09        10.39 o                         
   6   2   8        665.40        664.46        18.57 o                         
   7   2   8          0.68        -14.83        14.83 o                         
   8   2   8        267.60        268.13        23.80 o                         
  -8   3   8         26.54         17.86        19.58 o                         
  -7   3   8        253.46        274.07        19.56 o                         
  -6   3   8       2476.79       2321.48        41.87 o                         
  -5   3   8       3071.69       2957.95        35.38 o                         
  -4   3   8          1.44         11.11         7.41 o                         
  -3   3   8       2712.73       2676.19        25.70 o                         
  -2   3   8       1866.51       1880.88        17.60 o                         
  -1   3   8       5491.99       5320.56        40.20 o                         
   0   3   8       3428.91       3612.56        28.38 o                         
   1   3   8       1118.60       1106.66        11.67 o                         
   2   3   8         79.11         75.36         5.40 o                         
   3   3   8       1823.09       1684.21        18.48 o                         
   4   3   8       1065.72       1073.99        14.67 o                         
   5   3   8         80.47         98.91         9.67 o                         
   6   3   8          5.27         -4.30        11.88 o                         
   7   3   8        140.50        156.67        17.04 o                         
   8   3   8          6.37         20.09        20.84 o                         
  -8   4   8        147.28        105.54        22.08 o                         
  -7   4   8        231.94        311.91        20.14 o                         
  -6   4   8       1547.68       1589.82        53.01 o                         
  -5   4   8        286.70        295.64        12.35 o                         
  -4   4   8       1656.09       1630.67        22.53 o                         
  -3   4   8        163.03        212.74         7.48 o                         
  -2   4   8       2584.97       2391.25        21.37 o                         
  -1   4   8       1399.12       1481.04        13.98 o                         
   0   4   8        200.21        201.62         5.34 o                         
   1   4   8       4246.71       4886.04        37.78 o                         
   2   4   8       3889.84       3644.15        31.06 o                         
   3   4   8          4.06         16.54         5.44 o                         
   4   4   8        645.34        652.29        13.84 o                         
   5   4   8         88.13         71.20         9.86 o                         
   6   4   8         85.86         81.13        12.66 o                         
   7   4   8         32.26         23.85        15.25 o                         
   8   4   8         13.71          6.99        20.58 o                         
  -8   5   8        475.74        440.23        27.24 o                         
  -7   5   8        214.74        183.72        20.67 o                         
  -6   5   8          0.34          0.18        13.19 o                         
  -5   5   8       1137.82       1021.97        26.43 o                         
  -4   5   8       2725.92       2731.70        30.09 o                         
  -3   5   8        986.91        983.72        16.34 o                         
  -2   5   8         49.94         51.18         5.36 o                         
  -1   5   8        974.48        779.52        10.27 o                         
   0   5   8       4129.79       4198.87        33.28 o                         
   1   5   8       1082.82       1233.15        14.68 o                         
   2   5   8        221.99        298.00         7.80 o                         
   3   5   8       1370.42       1270.05        14.74 o                         
   4   5   8        785.74        787.32        13.37 o                         
   5   5   8        253.07        254.38        11.46 o                         
   6   5   8        210.04        255.73        14.16 o                         
   7   5   8        438.03        457.68        24.59 o                         
   8   5   8         66.18         50.99        19.81 o                         
  -8   6   8         21.55         41.21        20.95 o                         
  -7   6   8        102.61        140.69        17.92 o                         
  -6   6   8        448.59        432.58        18.98 o                         
  -5   6   8        170.73        178.71        12.90 o                         
  -4   6   8        600.57        619.55        13.52 o                         
  -3   6   8        606.40        613.56        13.92 o                         
  -2   6   8       2018.58       2020.88        20.58 o                         
  -1   6   8        961.42        973.68        12.05 o                         
   0   6   8       1319.37       1389.67        14.29 o                         
   1   6   8        217.19        267.03         7.50 o                         
   2   6   8        388.61        325.50         8.85 o                         
   3   6   8       1243.02       1323.30        17.17 o                         
   4   6   8        397.87        402.73         9.91 o                         
   5   6   8          7.32         -0.49         9.24 o                         
   6   6   8        665.57        629.23        18.12 o                         
   7   6   8        113.46         98.55        15.97 o                         
   8   6   8         53.18         77.24        20.93 o                         
  -8   7   8         32.60         18.58        20.52 o                         
  -7   7   8         13.78         17.06        16.68 o                         
  -6   7   8         44.11          2.21        13.51 o                         
  -5   7   8        565.94        542.50        17.18 o                         
  -4   7   8       1360.64       1346.63        24.97 o                         
  -3   7   8        319.50        296.92         9.03 o                         
  -2   7   8        406.19        425.77         9.24 o                         
  -1   7   8       2677.81       2538.97        25.21 o                         
   0   7   8        309.23        433.34        10.59 o                         
   1   7   8         14.73         24.66         5.36 o                         
   2   7   8         49.14         37.88         6.49 o                         
   3   7   8        632.14        620.74        10.95 o                         
   4   7   8        321.12        336.17         9.78 o                         
   5   7   8         48.40         56.24         9.93 o                         
   6   7   8          4.53        -11.14        11.14 o                         
   7   7   8        155.98        141.07        15.55 o                         
   8   7   8        123.08        132.67        22.59 o                         
  -8   8   8          7.20          9.13        21.21 o                         
  -7   8   8         58.51         67.35        18.20 o                         
  -6   8   8        151.97        172.07        16.15 o                         
  -5   8   8        205.54        188.17        13.70 o                         
  -4   8   8         38.31         41.30         8.88 o                         
  -3   8   8       1770.74       1827.42        21.45 o                         
  -2   8   8        622.40        617.15        10.87 o                         
  -1   8   8       1068.45       1056.30        14.02 o                         
   0   8   8          2.93         -4.03         5.49 o                         
   1   8   8       2894.26       2664.66        31.08 o                         
   2   8   8          4.61         -0.88         6.75 o                         
   3   8   8         37.83         23.07         6.44 o                         
   4   8   8         79.75         75.68         8.42 o                         
   5   8   8        371.94        396.88        13.89 o                         
   6   8   8        162.42        158.31        14.58 o                         
   7   8   8         32.19         26.36        15.04 o                         
  -7   9   8          1.48         -9.21        17.15 o                         
  -6   9   8        251.39        227.34        17.56 o                         
  -5   9   8        385.58        388.98        16.40 o                         
  -4   9   8        729.24        730.15        15.34 o                         
  -3   9   8         46.32         51.41         7.99 o                         
  -2   9   8        891.99        895.42        13.06 o                         
  -1   9   8       1758.92       1741.58        18.10 o                         
   0   9   8        708.43        665.96        12.56 o                         
   1   9   8        251.02        238.81        13.03 o                         
   2   9   8         65.35         46.50        10.75 o                         
   3   9   8          3.05         -5.44         7.04 o                         
   4   9   8         97.75         89.25        10.65 o                         
   5   9   8          0.42         -9.66         9.66 o                         
   6   9   8         33.22         17.08        13.59 o                         
   7   9   8         44.79         22.14        15.53 o                         
  -7  10   8        136.65        136.89        20.62 o                         
  -6  10   8        632.59        677.96        24.02 o                         
  -5  10   8        108.94        120.28        13.73 o                         
  -4  10   8        121.00        107.31        10.67 o                         
  -3  10   8       2225.53       2251.32        25.70 o                         
  -2  10   8        318.37        336.77         9.53 o                         
  -1  10   8       1465.23       1383.51        16.69 o                         
   0  10   8        202.13        235.01         8.59 o                         
   1  10   8       1951.44       1878.74        31.52 o                         
   2  10   8          1.75        -10.24        10.24 o                         
   3  10   8          2.48          3.91         9.06 o                         
   4  10   8        157.62        165.20        11.66 o                         
   5  10   8        225.30        252.35        14.03 o                         
   6  10   8          0.82        -11.98        11.98 o                         
   7  10   8          0.48         27.51        14.99 o                         
  -7  11   8          0.94        -12.49        18.85 o                         
  -6  11   8         89.35         65.52        17.07 o                         
  -5  11   8        354.49        374.80        17.49 o                         
  -4  11   8        501.56        506.41        15.55 o                         
  -3  11   8          6.11          6.32         8.27 o                         
  -2  11   8        775.21        798.31        13.48 o                         
  -1  11   8       1292.52       1270.24        18.29 o                         
   0  11   8       2691.91       2704.85        28.79 o                         
   1  11   8          2.05         -7.89         7.89 o                         
   2  11   8        355.85        350.46        15.60 o                         
   3  11   8       1045.18        971.91        29.92 o                         
   4  11   8        934.73        925.83        21.85 o                         
   5  11   8        115.35        152.63        15.63 o                         
   6  11   8        125.89        129.06        16.07 o                         
   7  11   8          1.98         30.29        17.89 o                         
  -7  12   8        198.18        162.63        23.64 o                         
  -6  12   8          6.52          7.51        16.67 o                         
  -5  12   8        492.28        517.73        21.44 o                         
  -4  12   8          0.17          1.99        10.33 o                         
  -3  12   8        797.22        808.77        15.82 o                         
  -2  12   8          3.52         10.97         7.84 o                         
  -1  12   8          3.61         -6.12         6.12 o                         
   0  12   8        254.44        256.26         9.03 o                         
   1  12   8       1671.04       1694.85        25.48 o                         
   2  12   8       1293.18       1209.65        30.59 o                         
   3  12   8         32.76         26.10        11.99 o                         
   4  12   8          9.45         11.55        11.87 o                         
   5  12   8        456.63        509.80        20.91 o                         
   6  12   8          0.68         14.62        15.85 o                         
   7  12   8          6.20        -33.51        33.51 o                         
  -6  13   8        159.59        145.21        19.88 o                         
  -5  13   8          5.90          9.39        15.00 o                         
  -4  13   8       1444.04       1425.94        28.08 o                         
  -3  13   8          0.16         -0.45         9.35 o                         
  -2  13   8        198.41        190.44         9.67 o                         
  -1  13   8        164.11        176.23         8.24 o                         
   0  13   8       2984.18       2938.23        35.17 o                         
   1  13   8         86.02         80.63        11.13 o                         
   2  13   8          1.54         -1.61        15.83 o                         
   3  13   8        215.56        259.68        18.00 o                         
   4  13   8       1743.47       1735.14        31.47 o                         
   5  13   8         38.91         56.90        14.24 o                         
   6  13   8         69.87         99.12        17.49 o                         
  -6  14   8          1.41         11.82        18.53 o                         
  -5  14   8         44.55         35.44        16.34 o                         
  -4  14   8         15.95         12.53        12.40 o                         
  -3  14   8       1426.77       1416.49        25.02 o                         
  -2  14   8         24.34         15.52         8.42 o                         
  -1  14   8          4.45         -7.36         7.36 o                         
   0  14   8        649.46        636.14        15.49 o                         
   1  14   8       2222.64       2188.17        36.64 o                         
   2  14   8        731.43        705.80        27.60 o                         
   3  14   8         27.44         25.19        19.15 o                         
   4  14   8         65.02         80.52        11.66 o                         
   5  14   8        533.55        577.53        21.73 o                         
   6  14   8         16.98         -2.91        16.11 o                         
  -6  15   8          1.34         -1.63        19.19 o                         
  -5  15   8         93.18        103.64        18.72 o                         
  -4  15   8        196.71        194.12        15.95 o                         
  -3  15   8        345.25        366.62        14.90 o                         
  -2  15   8         64.93         78.41        10.27 o                         
  -1  15   8         24.59         23.60         8.91 o                         
   0  15   8         10.56         -0.11         9.70 o                         
   1  15   8        207.03        190.10        12.03 o                         
   2  15   8         19.72          6.44        17.17 o                         
   3  15   8        170.34        208.64        23.01 o                         
   4  15   8         60.68         53.83        11.92 o                         
   5  15   8         44.61         43.53        15.51 o                         
  -5  16   8          0.42        -18.21        18.21 o                         
  -4  16   8          0.35        -13.89        14.59 o                         
  -3  16   8        805.69        775.09        19.70 o                         
  -2  16   8         67.05         46.92        10.95 o                         
  -1  16   8        181.35        173.71        11.40 o                         
   0  16   8        343.52        328.84        14.41 o                         
   1  16   8       1184.61       1145.18        28.92 o                         
   2  16   8         74.58         73.14        15.81 o                         
   3  16   8         37.36         62.53        11.70 o                         
   4  16   8          0.12        -10.91        13.03 o                         
   5  16   8        377.26        351.04        21.89 o                         
  -5  17   8          1.26        -18.70        18.70 o                         
  -4  17   8         94.33         85.34        17.52 o                         
  -3  17   8         33.55         20.13        12.63 o                         
  -2  17   8         64.81         68.38        12.08 o                         
  -1  17   8        196.03        193.90        12.34 o                         
   0  17   8        153.64        178.27        14.29 o                         
   1  17   8          0.48          1.20         9.96 o                         
   2  17   8         82.12         91.71        12.18 o                         
   3  17   8        293.24        306.52        15.39 o                         
   4  17   8        147.86         98.16        14.05 o                         
   5  17   8          3.14          2.77        19.10 o                         
  -4  18   8         10.82         26.90        17.67 o                         
  -3  18   8        229.38        268.14        16.84 o                         
  -2  18   8         19.86         21.43        12.30 o                         
  -1  18   8        232.44        239.44        14.98 o                         
   0  18   8        125.36        120.69        14.21 o                         
   1  18   8        378.36        375.49        15.85 o                         
   2  18   8        223.77        185.12        13.20 o                         
   3  18   8         91.87         84.88        12.11 o                         
   4  18   8          9.09        -13.28        13.28 o                         
  -3  19   8          0.45         -8.66        14.50 o                         
  -2  19   8         42.82         33.98        13.28 o                         
  -1  19   8        263.91        288.37        16.75 o                         
   0  19   8        291.80        273.86        15.21 o                         
   1  19   8         30.93         13.87        11.89 o                         
   2  19   8          2.13         16.47        12.26 o                         
   3  19   8         36.69         19.12        12.84 o                         
  -2  20   8        182.38        216.30        18.64 o                         
  -1  20   8         51.27         46.38        14.89 o                         
   0  20   8         20.99         14.51        12.71 o                         
   1  20   8         55.99         65.12        17.54 o                         
   2  20   8        186.36        239.16        16.49 o                         
  -1  21   8        157.05        139.99        16.94 o                         
   0  21   8        163.55        190.50        16.09 o                         
   1  21   8          4.51         77.12        40.08 o                         
  -7   0   9        709.61        754.76        40.83 o                         
  -5   0   9       1004.40        974.12        27.08 o                         
  -3   0   9      10750.60      10977.82       123.86 o                         
  -1   0   9        643.66        678.25        19.02 o                         
   1   0   9      10750.39      10742.42       113.61 o                         
   3   0   9         29.39         28.61         7.92 o                         
   5   0   9       1484.35       1505.89        38.60 o                         
   7   0   9         44.73         62.45        23.96 o                         
  -8   1   9         44.72         32.93        20.27 o                         
  -7   1   9          0.82          3.97        16.48 o                         
  -6   1   9        422.61        425.50        18.88 o                         
  -5   1   9          2.65          0.01         9.88 o                         
  -4   1   9       6870.61       6881.53        60.52 o                         
  -3   1   9        391.20        468.28        10.19 o                         
  -2   1   9       8379.45       8406.74        66.57 o                         
  -1   1   9          4.47         13.34         4.71 o                         
   0   1   9       7621.96       7413.04        56.40 o                         
   1   1   9        503.50        585.74         8.28 o                         
   2   1   9       1851.23       1777.58        17.02 o                         
   3   1   9         76.56         84.94         6.29 o                         
   4   1   9        377.26        384.41        10.04 o                         
   5   1   9         87.63         77.15         9.23 o                         
   6   1   9        470.30        521.45        22.06 o                         
   7   1   9         12.07          0.74        16.20 o                         
   8   1   9        400.98        371.13        25.02 o                         
  -8   2   9        318.65        346.20        26.99 o                         
  -7   2   9        462.04        449.94        23.23 o                         
  -6   2   9        161.43        161.98        16.00 o                         
  -5   2   9         21.25         13.29        10.15 o                         
  -4   2   9       3084.93       3113.56        32.60 o                         
  -3   2   9       9526.02       9762.59        79.33 o                         
  -2   2   9          0.93          3.34         4.88 o                         
  -1   2   9       3964.43       4094.55        33.13 o                         
   0   2   9       1582.21       1638.21        15.76 o                         
   1   2   9        952.85        789.56        10.88 o                         
   2   2   9        785.79        798.58        10.48 o                         
   3   2   9         64.78         63.15         6.27 o                         
   4   2   9         82.88         85.28         7.67 o                         
   5   2   9        917.21        983.75        18.25 o                         
   6   2   9         65.49         44.12        12.14 o                         
   7   2   9         33.57         45.35        16.03 o                         
   8   2   9         52.82         35.75        21.09 o                         
  -8   3   9        453.26        420.07        26.22 o                         
  -7   3   9         10.45         17.14        16.39 o                         
  -6   3   9        436.52        503.93        20.72 o                         
  -5   3   9        384.51        357.19        13.83 o                         
  -4   3   9       4112.00       3863.22        39.26 o                         
  -3   3   9        382.99        440.42        10.76 o                         
  -2   3   9       2887.26       2810.14        24.81 o                         
  -1   3   9        274.07        360.19         6.98 o                         
   0   3   9      10175.07      10133.60        75.67 o                         
   1   3   9        535.48        602.95        11.58 o                         
   2   3   9       3209.67       2986.19        27.84 o                         
   3   3   9        248.38        241.60         7.65 o                         
   4   3   9        369.92        349.14         9.30 o                         
   5   3   9         15.13          7.51         9.09 o                         
   6   3   9         61.19         41.30        12.06 o                         
   7   3   9          2.32        -11.47        15.04 o                         
   8   3   9          9.55         -7.99        20.42 o                         
  -8   4   9         42.65         44.15        19.71 o                         
  -7   4   9       2071.19       1884.22        47.09 o                         
  -6   4   9         35.39         31.39        14.10 o                         
  -5   4   9        128.03        140.84        13.39 o                         
  -4   4   9       1076.33       1137.44        19.49 o                         
  -3   4   9       1203.96       1170.39        16.82 o                         
  -2   4   9       1863.13       1959.04        18.75 o                         
  -1   4   9       1387.07       1421.54        13.96 o                         
   0   4   9       3228.93       3491.24        30.77 o                         
   1   4   9       3453.06       3328.07        28.19 o                         
   2   4   9       4108.69       4313.92        37.58 o                         
   3   4   9        153.56        151.84         6.98 o                         
   4   4   9        166.89        190.37         9.36 o                         
   5   4   9       1104.60       1114.60        19.32 o                         
   6   4   9          5.17          4.19        11.74 o                         
   7   4   9          2.72         -9.30        15.76 o                         
   8   4   9          0.39        -20.11        20.11 o                         
  -8   5   9         32.92         28.14        20.24 o                         
  -7   5   9         87.98         66.90        17.68 o                         
  -6   5   9        318.72        363.30        18.56 o                         
  -5   5   9        116.55        114.99        13.68 o                         
  -4   5   9        283.26        293.31         9.98 o                         
  -3   5   9          3.29         -5.55         6.33 o                         
  -2   5   9       1071.40       1044.29        12.94 o                         
  -1   5   9        102.10         93.32         5.19 o                         
   0   5   9       1582.98       1530.59        14.89 o                         
   1   5   9       1512.32       1561.91        15.20 o                         
   2   5   9       7126.41       7358.16        59.26 o                         
   3   5   9         24.98         12.52         5.51 o                         
   4   5   9        610.32        630.82        11.72 o                         
   5   5   9       1045.55       1024.96        19.71 o                         
   6   5   9         73.47         50.09        12.56 o                         
   7   5   9         74.61         90.78        16.59 o                         
   8   5   9          1.62         -3.28        19.73 o                         
  -8   6   9          0.76         -5.85        20.56 o                         
  -7   6   9         32.84         68.37        16.97 o                         
  -6   6   9        331.71        320.36        17.98 o                         
  -5   6   9         69.26         80.09        13.63 o                         
  -4   6   9         41.77         42.08         8.84 o                         
  -3   6   9       1903.86       1791.94        21.22 o                         
  -2   6   9       4012.42       4012.40        36.80 o                         
  -1   6   9        285.94        325.52         7.39 o                         
   0   6   9        499.34        423.15         8.48 o                         
   1   6   9       2666.01       2534.51        26.44 o                         
   2   6   9       1054.56        916.11        17.35 o                         
   3   6   9        283.42        315.57         9.62 o                         
   4   6   9          2.21          3.22         7.24 o                         
   5   6   9        435.90        455.15        13.51 o                         
   6   6   9        178.37        179.85        15.79 o                         
   7   6   9         48.88         49.19        15.70 o                         
   8   6   9          0.50         21.13        21.79 o                         
  -8   7   9         16.64          2.58        20.54 o                         
  -7   7   9         40.11         21.72        17.11 o                         
  -6   7   9         43.49         43.83        14.69 o                         
  -5   7   9        339.22        297.16        16.28 o                         
  -4   7   9        347.58        356.50        11.79 o                         
  -3   7   9         14.55         27.76         7.36 o                         
  -2   7   9        954.93        913.18        13.50 o                         
  -1   7   9       5248.04       5272.23        46.94 o                         
   0   7   9       2843.63       2849.33        27.19 o                         
   1   7   9        344.16        370.90         9.80 o                         
   2   7   9         98.41         80.32         7.59 o                         
   3   7   9        864.73        847.76        14.88 o                         
   4   7   9         26.22         13.35         7.07 o                         
   5   7   9        284.14        272.25        12.76 o                         
   6   7   9        239.76        236.26        13.95 o                         
   7   7   9        165.45        177.70        17.54 o                         
  -7   8   9         61.71         65.75        18.79 o                         
  -6   8   9        361.53        333.71        18.54 o                         
  -5   8   9          0.51         -1.74        12.39 o                         
  -4   8   9        124.48        111.86        10.33 o                         
  -3   8   9       1645.80       1599.74        20.41 o                         
  -2   8   9        762.21        702.33        12.00 o                         
  -1   8   9         77.72         77.11         6.01 o                         
   0   8   9        504.71        489.09         9.43 o                         
   1   8   9        793.99        686.52        13.36 o                         
   2   8   9         84.93         72.16         7.86 o                         
   3   8   9         37.35         36.30         6.72 o                         
   4   8   9         10.34          6.33         8.48 o                         
   5   8   9         45.88         57.20         9.76 o                         
   6   8   9         41.34         55.06        12.37 o                         
   7   8   9         10.37         -8.41        15.29 o                         
  -7   9   9         53.49         50.63        18.53 o                         
  -6   9   9          3.36         11.81        14.85 o                         
  -5   9   9       1443.56       1327.73        27.87 o                         
  -4   9   9        466.14        465.92        13.76 o                         
  -3   9   9        369.44        395.86        11.12 o                         
  -2   9   9        223.68        230.52         8.43 o                         
  -1   9   9       2250.79       2243.80        23.43 o                         
   0   9   9        651.07        650.08        12.07 o                         
   1   9   9        391.30        451.46        11.31 o                         
   2   9   9         72.40         67.18         8.41 o                         
   3   9   9        825.84        836.43        20.47 o                         
   4   9   9        372.20        389.06        14.27 o                         
   5   9   9         41.37         35.31        11.96 o                         
   6   9   9         16.53          8.93        12.20 o                         
   7   9   9        317.91        328.27        18.93 o                         
  -7  10   9          4.03        -14.60        18.33 o                         
  -6  10   9        337.99        362.75        20.44 o                         
  -5  10   9         75.05         59.79        13.87 o                         
  -4  10   9        429.97        404.33        14.04 o                         
  -3  10   9       1806.25       1807.83        25.70 o                         
  -2  10   9       2151.99       2116.25        23.53 o                         
  -1  10   9          8.78         -1.75         6.22 o                         
   0  10   9        898.31        862.44        14.42 o                         
   1  10   9       1078.71       1041.56        21.93 o                         
   2  10   9        879.43        889.00        22.26 o                         
   3  10   9         69.44         82.13        12.28 o                         
   4  10   9        615.68        625.90        17.47 o                         
   5  10   9         10.38         15.81        15.00 o                         
   6  10   9         38.70         33.41        14.82 o                         
   7  10   9        211.76        192.94        17.42 o                         
  -7  11   9          0.83         13.35        19.74 o                         
  -6  11   9         36.66         21.00        16.86 o                         
  -5  11   9        986.86        907.88        26.65 o                         
  -4  11   9          8.35         10.64        10.54 o                         
  -3  11   9          2.21          2.38         9.17 o                         
  -2  11   9          3.08          6.26         7.42 o                         
  -1  11   9        465.05        476.01        12.05 o                         
   0  11   9        112.29        130.49         7.88 o                         
   1  11   9         48.05         45.51        10.90 o                         
   2  11   9          3.34         16.86        13.08 o                         
   3  11   9        949.20        936.97        25.35 o                         
   4  11   9         63.02         61.69        10.52 o                         
   5  11   9          1.30         -0.69        15.05 o                         
   6  11   9          3.05        -15.16        15.16 o                         
   7  11   9        462.12        550.85        28.78 o                         
  -7  12   9         47.33         59.25        21.69 o                         
  -6  12   9         81.93         95.75        18.51 o                         
  -5  12   9        162.49        119.05        16.95 o                         
  -4  12   9        381.09        363.01        15.04 o                         
  -3  12   9         18.27         18.60         9.53 o                         
  -2  12   9       3348.53       3243.71        33.50 o                         
  -1  12   9        634.95        634.27        12.77 o                         
   0  12   9       1119.92       1092.49        16.69 o                         
   1  12   9       2550.24       2432.25        37.92 o                         
   2  12   9       1701.36       1627.43        45.90 o                         
   3  12   9          5.17        -13.65        13.65 o                         
   4  12   9        901.98        875.45        21.07 o                         
   5  12   9         81.28         58.56        20.97 o                         
   6  12   9        310.99        367.99        21.31 o                         
  -6  13   9          1.46         -7.10        16.93 o                         
  -5  13   9        389.39        416.93        20.89 o                         
  -4  13   9         61.61         80.45        13.18 o                         
  -3  13   9         15.60         -0.84        10.17 o                         
  -2  13   9        142.71        144.02         9.44 o                         
  -1  13   9       1674.42       1630.28        23.53 o                         
   0  13   9        216.52        201.19         9.65 o                         
   1  13   9        247.89        283.94        14.39 o                         
   2  13   9         11.61         18.35        17.19 o                         
   3  13   9        214.31        245.84        23.34 o                         
   4  13   9         38.79         52.91        11.21 o                         
   5  13   9         45.22         35.40        14.47 o                         
   6  13   9         38.15         22.56        18.79 o                         
  -6  14   9        173.01        172.15        21.06 o                         
  -5  14   9        160.74        169.86        18.74 o                         
  -4  14   9          3.41        -12.78        12.78 o                         
  -3  14   9          2.19        -10.65        10.87 o                         
  -2  14   9        695.87        774.63        17.66 o                         
  -1  14   9        339.07        342.08        14.42 o                         
   0  14   9         91.75         93.24        10.23 o                         
   1  14   9        401.20        412.86        18.07 o                         
   2  14   9        223.84        233.20        21.56 o                         
   3  14   9          3.53          2.09        19.11 o                         
   4  14   9        344.69        358.16        16.03 o                         
   5  14   9         39.12         41.30        14.39 o                         
   6  14   9        109.26        118.14        18.03 o                         
  -6  15   9          7.61         13.29        19.79 o                         
  -5  15   9        677.17        617.32        26.17 o                         
  -4  15   9          1.09         -7.51        13.70 o                         
  -3  15   9         42.69         42.20        12.50 o                         
  -2  15   9         45.33         42.83        10.12 o                         
  -1  15   9       1563.70       1477.30        23.41 o                         
   0  15   9        197.53        199.68        12.29 o                         
   1  15   9         68.70         65.33        18.69 o                         
   2  15   9         40.37         46.74        18.94 o                         
   3  15   9       1343.76       1290.70        39.59 o                         
   4  15   9         40.45         30.86        12.86 o                         
   5  15   9         47.81         31.47        16.96 o                         
  -5  16   9          0.01          3.64        18.93 o                         
  -4  16   9          3.21        -14.78        14.78 o                         
  -3  16   9         49.54         82.24        13.37 o                         
  -2  16   9         36.20         39.37        11.05 o                         
  -1  16   9          6.43         -9.29         9.29 o                         
   0  16   9        135.04        146.93        12.90 o                         
   1  16   9        329.82        365.97        14.01 o                         
   2  16   9        364.28        371.61        25.40 o                         
   3  16   9         43.68         13.91        20.72 o                         
   4  16   9         61.29         56.30        13.17 o                         
   5  16   9         10.22         -0.95        16.52 o                         
  -5  17   9        428.40        393.83        25.68 o                         
  -4  17   9          5.04          0.02        16.22 o                         
  -3  17   9         14.91         22.72        13.90 o                         
  -2  17   9         28.21         20.08        11.84 o                         
  -1  17   9        551.38        565.17        21.91 o                         
   0  17   9         51.16         31.59        12.20 o                         
   1  17   9         33.38         28.91        13.41 o                         
   2  17   9          0.80          2.04        15.71 o                         
   3  17   9        229.75        250.62        25.42 o                         
   4  17   9          1.17        -12.21        12.21 o                         
  -4  18   9        157.91        139.08        21.07 o                         
  -3  18   9         96.93        101.83        16.25 o                         
  -2  18   9        300.98        306.37        21.57 o                         
  -1  18   9         56.63         58.80        13.35 o                         
   0  18   9         67.12         67.53        13.46 o                         
   1  18   9         39.57         50.67        12.47 o                         
   2  18   9        284.56        267.50        14.73 o                         
   3  18   9          4.62         20.70        11.74 o                         
   4  18   9         84.61         53.92        14.05 o                         
  -3  19   9          4.69         16.89        15.11 o                         
  -2  19   9         69.40         74.92        15.57 o                         
  -1  19   9        465.34        472.69        18.89 o                         
   0  19   9        157.38        176.44        15.80 o                         
   1  19   9          3.62         14.82        12.30 o                         
   2  19   9        132.05         99.17        12.76 o                         
   3  19   9        100.82         86.04        14.87 o                         
  -2  20   9        234.40        241.57        20.57 o                         
  -1  20   9          0.01        -11.66        14.23 o                         
   0  20   9        102.02        104.32        17.56 o                         
   1  20   9          1.62         12.99        14.11 o                         
   2  20   9         41.50         35.83        13.17 o                         
  -8   0  10          8.05         54.10        29.77 o                         
  -6   0  10          9.17        -18.57        18.57 o                         
  -4   0  10       8759.07       8648.80       113.77 o                         
  -2   0  10       4726.81       4885.01        61.97 o                         
   0   0  10       8998.34       9149.34        97.67 o                         
   2   0  10       2020.06       1943.03        26.13 o                         
   4   0  10         23.17         35.52        11.22 o                         
   6   0  10        982.38        953.60        28.62 o                         
   8   0  10        153.92        176.38        37.81 o                         
  -8   1  10          0.53        -19.12        19.12 o                         
  -7   1  10         14.70         -6.96        17.04 o                         
  -6   1  10        168.53        163.50        16.02 o                         
  -5   1  10        955.68        944.39        20.96 o                         
  -4   1  10        469.01        500.63        12.50 o                         
  -3   1  10         34.45         30.07         6.97 o                         
  -2   1  10       1410.45       1444.29        16.55 o                         
  -1   1  10      36904.22      38119.83       282.91 o                         
   0   1  10         12.40         12.90         4.78 o                         
   1   1  10        272.20        274.58         6.58 o                         
   2   1  10          4.06          1.74         4.99 o                         
   3   1  10       3334.64       3173.55        28.96 o                         
   4   1  10          3.87          1.19         7.00 o                         
   5   1  10        110.98        106.38         9.60 o                         
   6   1  10         18.15         40.31        11.92 o                         
   7   1  10        592.05        643.65        28.01 o                         
   8   1  10          7.02         20.59        19.69 o                         
  -8   2  10        241.66        211.36        24.17 o                         
  -7   2  10         33.28         39.85        17.30 o                         
  -6   2  10       1059.08        975.53        28.85 o                         
  -5   2  10        791.86        767.65        19.17 o                         
  -4   2  10       3114.07       3063.39        33.60 o                         
  -3   2  10        177.90        225.93         8.53 o                         
  -2   2  10       2596.20       2600.62        24.54 o                         
  -1   2  10        660.44        744.94        13.09 o                         
   0   2  10       3466.23       3336.07        28.16 o                         
   1   2  10        544.02        554.01         8.40 o                         
   2   2  10       2449.76       2412.48        21.86 o                         
   3   2  10        804.90        852.34        12.41 o                         
   4   2  10          9.23         -4.17         7.02 o                         
   5   2  10        159.80        144.47        10.24 o                         
   6   2  10        131.35        138.99        13.77 o                         
   7   2  10        822.97        823.86        27.18 o                         
   8   2  10         23.51         31.33        21.36 o                         
  -8   3  10          0.15         -5.35        19.46 o                         
  -7   3  10         46.98         27.88        17.60 o                         
  -6   3  10        553.89        587.99        23.29 o                         
  -5   3  10       2209.85       2084.92        33.31 o                         
  -4   3  10          9.23         22.37         8.28 o                         
  -3   3  10         21.36         23.60         6.83 o                         
  -2   3  10       1440.99       1403.92        15.65 o                         
  -1   3  10        961.05        756.85        15.20 o                         
   0   3  10        539.42        613.99        11.52 o                         
   1   3  10       1789.05       2016.55        20.22 o                         
   2   3  10        135.79        142.06         6.64 o                         
   3   3  10       3328.36       3264.78        31.44 o                         
   4   3  10          3.51         -6.79         6.79 o                         
   5   3  10        155.59        181.93        11.30 o                         
   6   3  10        328.39        309.16        15.12 o                         
   7   3  10         48.86         13.42        15.80 o                         
   8   3  10        110.96        120.44        22.87 o                         
  -8   4  10         24.93          4.37        20.05 o                         
  -7   4  10        315.68        308.12        21.99 o                         
  -6   4  10        676.40        625.54        22.67 o                         
  -5   4  10         82.60        141.90        13.98 o                         
  -4   4  10       1379.40       1335.90        24.71 o                         
  -3   4  10        203.21        220.90         8.21 o                         
  -2   4  10       1033.25        927.96        18.01 o                         
  -1   4  10       1981.82       2108.09        19.27 o                         
   0   4  10       2533.14       2555.63        23.79 o                         
   1   4  10        570.89        547.94        10.09 o                         
   2   4  10       1113.63       1132.16        16.22 o                         
   3   4  10         31.05         15.56         6.43 o                         
   4   4  10        826.34        826.06        15.54 o                         
   5   4  10        175.60        181.64        11.74 o                         
   6   4  10          5.39          5.30        11.92 o                         
   7   4  10         11.98        -16.41        16.41 o                         
   8   4  10        141.19        137.20        22.44 o                         
  -8   5  10         43.13         37.98        20.63 o                         
  -7   5  10          0.23         27.22        17.14 o                         
  -6   5  10        229.91        243.11        17.51 o                         
  -5   5  10        689.24        666.12        24.01 o                         
  -4   5  10       1068.24       1016.24        20.11 o                         
  -3   5  10        183.56        179.23         8.86 o                         
  -2   5  10          5.01          2.25         5.56 o                         
  -1   5  10       5218.19       5265.52        40.96 o                         
   0   5  10        271.33        276.65         6.49 o                         
   1   5  10       1089.07       1309.24        14.32 o                         
   2   5  10        345.66        388.10         8.00 o                         
   3   5  10       2312.46       2240.67        24.87 o                         
   4   5  10        578.31        588.57        12.87 o                         
   5   5  10        305.00        328.35        13.06 o                         
   6   5  10         24.47         12.15        12.66 o                         
   7   5  10          6.87        -14.83        14.83 o                         
   8   5  10         44.15         40.35        63.09 o                         
  -8   6  10        169.59        142.34        23.71 o                         
  -7   6  10         69.48         56.88        17.73 o                         
  -6   6  10         42.36         39.57        14.74 o                         
  -5   6  10        545.89        570.65        22.15 o                         
  -4   6  10        571.23        573.63        13.22 o                         
  -3   6  10        802.82        812.48        13.25 o                         
  -2   6  10         20.33         24.60         6.13 o                         
  -1   6  10          7.67          8.02         5.24 o                         
   0   6  10       4855.17       4752.97        38.45 o                         
   1   6  10       3409.34       3340.92        31.80 o                         
   2   6  10         63.44         95.51         6.02 o                         
   3   6  10        309.00        314.50         8.13 o                         
   4   6  10       1530.94       1480.07        24.43 o                         
   5   6  10        578.07        600.34        16.97 o                         
   6   6  10        190.86        196.17        14.61 o                         
   7   6  10         16.87          7.77        14.52 o                         
  -8   7  10        127.89         59.11        43.15 o                         
  -7   7  10          7.45        -17.30        17.30 o                         
  -6   7  10        102.71        107.12        15.61 o                         
  -5   7  10         97.82        101.80        14.25 o                         
  -4   7  10        793.85        802.89        19.74 o                         
  -3   7  10         23.10         30.67         8.00 o                         
  -2   7  10        464.73        459.82        10.00 o                         
  -1   7  10       2750.91       2688.97        25.44 o                         
   0   7  10        641.40        637.64         9.82 o                         
   1   7  10        318.84        367.92        11.92 o                         
   2   7  10         45.62         55.46         7.50 o                         
   3   7  10       1789.56       1727.49        22.38 o                         
   4   7  10        323.17        353.85        10.68 o                         
   5   7  10        145.91        150.26        11.45 o                         
   6   7  10         89.46         67.41        16.84 o                         
   7   7  10        409.35        396.66        20.55 o                         
  -7   8  10         37.98         32.03        18.36 o                         
  -6   8  10         36.53         43.23        15.06 o                         
  -5   8  10          0.03         -2.40        12.83 o                         
  -4   8  10        404.40        445.34        14.36 o                         
  -3   8  10       4528.52       4476.06        45.62 o                         
  -2   8  10       1703.40       1744.87        20.66 o                         
  -1   8  10         43.89         44.77         5.85 o                         
   0   8  10       1018.69        973.00        13.48 o                         
   1   8  10       5888.17       5791.00        63.46 o                         
   2   8  10         78.53         67.15         8.63 o                         
   3   8  10        148.59        158.29         8.26 o                         
   4   8  10        699.26        659.89        16.01 o                         
   5   8  10        613.88        658.62        19.88 o                         
   6   8  10         77.22         71.27        13.50 o                         
   7   8  10          1.94         -6.76        17.65 o                         
  -7   9  10         17.12         15.28        18.82 o                         
  -6   9  10        302.42        337.00        19.53 o                         
  -5   9  10        545.90        557.44        20.26 o                         
  -4   9  10         44.53         51.37        10.78 o                         
  -3   9  10         74.80         64.91         9.28 o                         
  -2   9  10       3995.48       3932.86        38.70 o                         
  -1   9  10        662.04        668.22        12.13 o                         
   0   9  10       1431.10       1447.86        19.37 o                         
   1   9  10        927.36        936.32        21.20 o                         
   2   9  10        277.70        295.22        11.18 o                         
   3   9  10         87.58         82.82         9.51 o                         
   4   9  10       1033.12        998.56        23.47 o                         
   5   9  10         13.15          2.57        11.69 o                         
   6   9  10         28.83         15.05        12.44 o                         
   7   9  10         23.54          8.80        14.94 o                         
  -7  10  10         45.00         23.87        19.80 o                         
  -6  10  10        221.55        240.03        20.00 o                         
  -5  10  10         27.19         18.64        13.81 o                         
  -4  10  10          0.79          3.32        10.83 o                         
  -3  10  10       1038.11       1032.14        17.88 o                         
  -2  10  10         39.11         27.96         8.08 o                         
  -1  10  10        331.29        330.55         9.65 o                         
   0  10  10        652.79        657.61        15.91 o                         
   1  10  10       4104.46       4108.57        50.95 o                         
   2  10  10        187.93        197.68        16.57 o                         
   3  10  10          4.69          7.52        11.18 o                         
   4  10  10        462.74        438.43        15.22 o                         
   5  10  10        335.36        361.03        19.16 o                         
   6  10  10          0.36         18.91        14.33 o                         
   7  10  10         46.73         39.78        18.67 o                         
  -7  11  10         16.06          1.89        20.05 o                         
  -6  11  10        310.60        363.34        22.40 o                         
  -5  11  10        185.12        175.83        17.16 o                         
  -4  11  10        746.58        750.33        19.19 o                         
  -3  11  10         29.96          5.92         9.56 o                         
  -2  11  10       2273.25       2241.64        25.30 o                         
  -1  11  10        352.35        367.12        10.56 o                         
   0  11  10       3116.92       3011.27        34.58 o                         
   1  11  10        287.52        304.49        11.77 o                         
   2  11  10        507.57        471.57        25.41 o                         
   3  11  10         40.65         46.36        12.79 o                         
   4  11  10        810.50        800.84        22.81 o                         
   5  11  10          0.07        -13.38        13.38 o                         
   6  11  10        330.73        353.13        21.29 o                         
  -6  12  10        130.92        110.25        19.03 o                         
  -5  12  10         36.89         33.35        15.72 o                         
  -4  12  10          0.20         -5.17        11.53 o                         
  -3  12  10        939.98        909.35        18.34 o                         
  -2  12  10        379.13        410.36        13.16 o                         
  -1  12  10         91.07         95.46         8.93 o                         
   0  12  10         21.98         28.47         8.18 o                         
   1  12  10       1246.74       1165.17        29.74 o                         
   2  12  10         99.11        113.05        19.78 o                         
   3  12  10          1.27        -18.64        18.64 o                         
   4  12  10          6.65         -1.74        10.47 o                         
   5  12  10        342.61        330.40        18.53 o                         
   6  12  10         13.42         -7.42        17.12 o                         
  -6  13  10         26.47         47.58        18.16 o                         
  -5  13  10          0.49         -0.84        15.86 o                         
  -4  13  10         55.21         59.61        13.51 o                         
  -3  13  10          6.98        -10.28        10.28 o                         
  -2  13  10        410.00        441.76        14.10 o                         
  -1  13  10        544.47        576.29        18.81 o                         
   0  13  10         39.59         39.31        10.38 o                         
   1  13  10        564.47        563.78        26.41 o                         
   2  13  10       1959.84       1660.54        54.46 o                         
   3  13  10          2.92        -21.76        21.76 o                         
   4  13  10         84.20         86.33        11.38 o                         
   5  13  10         19.66         32.31        14.86 o                         
   6  13  10        221.07        242.28        19.61 o                         
  -6  14  10          2.99        -18.53        18.53 o                         
  -5  14  10          1.32        -14.93        16.40 o                         
  -4  14  10        159.13        137.03        15.40 o                         
  -3  14  10        726.78        765.68        21.23 o                         
  -2  14  10         23.21         17.18         9.91 o                         
  -1  14  10         42.50         54.66        10.42 o                         
   0  14  10        168.52        157.87        11.69 o                         
   1  14  10       1926.43       1696.66        60.91 o                         
   2  14  10         84.49         54.61        19.48 o                         
   3  14  10         46.65         34.74        20.83 o                         
   4  14  10         10.34          4.45        10.30 o                         
   5  14  10        277.60        282.74        17.79 o                         
   6  14  10          2.39        -12.68        24.80 o                         
  -5  15  10         10.42         32.69        18.71 o                         
  -4  15  10        152.97        146.33        16.51 o                         
  -3  15  10        477.06        494.96        20.25 o                         
  -2  15  10        446.71        464.79        15.29 o                         
  -1  15  10        465.62        494.51        15.76 o                         
   0  15  10        509.93        494.21        16.16 o                         
   1  15  10          0.87         23.07        14.60 o                         
   2  15  10        358.62        398.31        25.33 o                         
   3  15  10         11.28        -10.86        20.38 o                         
   4  15  10         46.03         45.93        12.40 o                         
   5  15  10        219.93        252.49        27.76 o                         
  -5  16  10         57.78         63.58        20.75 o                         
  -4  16  10          0.15         10.71        15.03 o                         
  -3  16  10        601.11        683.93        19.92 o                         
  -2  16  10        346.23        361.86        15.42 o                         
  -1  16  10         59.53         70.85        11.28 o                         
   0  16  10          0.27         -9.42        10.94 o                         
   1  16  10        901.16        860.36        24.97 o                         
   2  16  10          9.51          7.82        19.13 o                         
   3  16  10         33.32         26.13        23.20 o                         
   4  16  10          9.17         17.12        12.84 o                         
   5  16  10        283.74        306.34        28.12 o                         
  -4  17  10         71.49         31.02        17.04 o                         
  -3  17  10         27.93         25.93        14.34 o                         
  -2  17  10        235.43        227.73        14.99 o                         
  -1  17  10         36.01         45.93        12.01 o                         
   0  17  10        271.63        307.98        15.97 o                         
   1  17  10         79.33         72.04        11.35 o                         
   2  17  10        388.25        400.63        34.61 o                         
   3  17  10        156.48        137.02        27.54 o                         
   4  17  10        158.69        136.15        17.74 o                         
  -4  18  10        116.80         84.95        20.85 o                         
  -3  18  10        196.09        213.79        17.78 o                         
  -2  18  10         19.41         -0.22        14.19 o                         
  -1  18  10         29.58         17.28        13.01 o                         
   0  18  10        148.67        125.44        14.39 o                         
   1  18  10        222.01        231.49        15.53 o                         
   2  18  10          0.41         -5.69        17.97 o                         
   3  18  10          5.95         15.83        26.62 o                         
  -3  19  10         13.51         12.40        16.21 o                         
  -2  19  10        125.36        115.98        18.29 o                         
  -1  19  10         95.47         82.75        14.93 o                         
   0  19  10        194.71        227.17        16.43 o                         
   1  19  10          3.78          8.77        12.66 o                         
   2  19  10         25.14          9.78        11.67 o                         
   3  19  10         31.36          2.41        13.11 o                         
  -2  20  10         21.42          6.16        19.07 o                         
  -1  20  10         19.24         14.04        15.31 o                         
   0  20  10        213.71        226.10        15.61 o                         
   1  20  10         17.93         51.54        13.59 o                         
  -7   0  11         50.39         52.95        25.46 o                         
  -5   0  11         75.71         93.67        17.03 o                         
  -3   0  11       3948.20       4267.19        57.22 o                         
  -1   0  11       2487.53       2489.14        32.91 o                         
   1   0  11       1957.97       1896.50        26.29 o                         
   3   0  11       1070.52       1082.36        20.28 o                         
   5   0  11       1645.83       1638.08        31.71 o                         
   7   0  11         15.58         11.77        24.19 o                         
  -8   1  11          0.67          7.10        20.77 o                         
  -7   1  11         51.42         64.21        18.41 o                         
  -6   1  11        432.45        479.23        21.51 o                         
  -5   1  11         23.28         24.80        10.78 o                         
  -4   1  11       1062.75       1008.61        24.03 o                         
  -3   1  11        870.38        926.88        20.81 o                         
  -2   1  11       2640.00       2737.69        27.24 o                         
  -1   1  11        274.57        297.01         7.90 o                         
   0   1  11       3880.75       3934.69        32.46 o                         
   1   1  11         55.76         45.91         5.30 o                         
   2   1  11       2131.57       2045.32        19.62 o                         
   3   1  11         41.10         37.66         6.59 o                         
   4   1  11        166.26        186.51         9.19 o                         
   5   1  11       1484.45       1485.77        21.68 o                         
   6   1  11         47.33         65.03        12.54 o                         
   7   1  11         53.17         76.34        17.56 o                         
   8   1  11         10.66         17.49        20.83 o                         
  -8   2  11         48.21         42.82        21.76 o                         
  -7   2  11        445.77        460.46        24.86 o                         
  -6   2  11          1.82         -3.20        15.31 o                         
  -5   2  11         72.96         65.79        12.15 o                         
  -4   2  11        651.64        651.60        15.24 o                         
  -3   2  11       2404.31       2300.94        25.04 o                         
  -2   2  11         61.87         49.87         6.37 o                         
  -1   2  11       6090.85       6402.83        53.99 o                         
   0   2  11         14.68         29.53         5.15 o                         
   1   2  11       2712.27       2595.48        23.52 o                         
   2   2  11          2.80         -1.79         5.45 o                         
   3   2  11       1425.05       1419.83        17.03 o                         
   4   2  11         15.77          7.63         7.42 o                         
   5   2  11        995.04       1007.70        21.80 o                         
   6   2  11         66.69         65.20        12.76 o                         
   7   2  11         65.00         78.02        17.37 o                         
   8   2  11          0.74        -17.24        21.06 o                         
  -8   3  11         51.67         50.44        20.89 o                         
  -7   3  11        179.84        158.92        20.81 o                         
  -6   3  11        145.68        182.07        17.86 o                         
  -5   3  11        157.85        202.16        14.13 o                         
  -4   3  11        361.96        357.32        12.84 o                         
  -3   3  11        373.08        372.58        10.50 o                         
  -2   3  11       1915.13       1945.68        20.56 o                         
  -1   3  11        796.10        770.43        12.26 o                         
   0   3  11       2586.43       2811.11        25.99 o                         
   1   3  11        161.20        220.33         7.14 o                         
   2   3  11       3128.51       2991.48        27.61 o                         
   3   3  11        193.17        223.63         8.15 o                         
   4   3  11        451.05        419.38        11.40 o                         
   5   3  11        294.90        297.68        12.11 o                         
   6   3  11        686.44        711.20        20.00 o                         
   7   3  11        196.48        169.35        20.09 o                         
   8   3  11         36.27         -0.69        82.56 o                         
  -8   4  11          5.50         -8.33        20.00 o                         
  -7   4  11        397.89        435.41        24.80 o                         
  -6   4  11          0.48        -11.50        14.31 o                         
  -5   4  11        722.34        715.87        22.90 o                         
  -4   4  11        256.92        277.25        11.01 o                         
  -3   4  11       1626.09       1575.61        22.91 o                         
  -2   4  11       1978.72       1867.29        19.52 o                         
  -1   4  11        655.21        648.02        11.10 o                         
   0   4  11         32.20         10.66         5.23 o                         
   1   4  11       2887.99       2616.23        25.50 o                         
   2   4  11        636.42        639.66        10.42 o                         
   3   4  11        236.09        265.83         8.91 o                         
   4   4  11         77.84         62.24         8.54 o                         
   5   4  11        338.59        338.59        13.68 o                         
   6   4  11         66.46         75.28        12.88 o                         
   7   4  11         30.66         12.01        17.34 o                         
  -8   5  11         11.70        -16.49        20.50 o                         
  -7   5  11         24.77         -2.35        16.77 o                         
  -6   5  11        101.00        102.58        16.51 o                         
  -5   5  11        218.83        232.70        15.78 o                         
  -4   5  11         21.43         24.08         9.08 o                         
  -3   5  11         84.69         78.14         8.03 o                         
  -2   5  11        977.11        861.01        15.25 o                         
  -1   5  11       2472.78       2525.57        23.77 o                         
   0   5  11         25.98         48.44         5.63 o                         
   1   5  11        762.75        720.59        12.41 o                         
   2   5  11       4856.05       4887.49        44.06 o                         
   3   5  11        725.19        772.40        14.76 o                         
   4   5  11        195.27        194.84         9.64 o                         
   5   5  11         59.50         55.18        10.75 o                         
   6   5  11        504.96        506.27        20.52 o                         
   7   5  11        113.34        122.08        18.84 o                         
  -8   6  11         30.33        -39.31        51.79 o                         
  -7   6  11         97.28        119.63        19.14 o                         
  -6   6  11         12.76          8.54        14.63 o                         
  -5   6  11        125.06        118.25        14.60 o                         
  -4   6  11        100.41        109.94        11.44 o                         
  -3   6  11       2080.71       2053.53        23.99 o                         
  -2   6  11       1218.06       1213.74        17.30 o                         
  -1   6  11         74.82         93.19         6.35 o                         
   0   6  11       3502.00       3535.59        32.11 o                         
   1   6  11       7752.89       7777.20        66.53 o                         
   2   6  11       1461.18       1413.24        22.81 o                         
   3   6  11         15.50         22.51         5.98 o                         
   4   6  11        265.82        289.12        11.31 o                         
   5   6  11        340.70        351.13        14.60 o                         
   6   6  11         31.43         11.30        12.09 o                         
   7   6  11        125.12        143.31        17.73 o                         
  -7   7  11         28.52         28.77        17.95 o                         
  -6   7  11        363.33        360.96        19.59 o                         
  -5   7  11        583.24        577.08        20.65 o                         
  -4   7  11          9.06         10.77        11.14 o                         
  -3   7  11        462.74        446.80        11.93 o                         
  -2   7  11       3132.72       3090.07        30.85 o                         
  -1   7  11       3276.08       3175.57        30.57 o                         
   0   7  11        955.18        959.39        18.11 o                         
   1   7  11       2740.53       2666.94        28.13 o                         
   2   7  11       2408.60       2318.33        27.47 o                         
   3   7  11       2530.76       2461.97        30.13 o                         
   4   7  11         10.93          0.64         8.50 o                         
   5   7  11         46.45         24.50        10.39 o                         
   6   7  11         30.68         47.51        13.53 o                         
   7   7  11        364.45        355.78        21.21 o                         
  -7   8  11         14.45         14.39        18.80 o                         
  -6   8  11        278.31        295.94        18.79 o                         
  -5   8  11         15.85         56.88        13.88 o                         
  -4   8  11        513.30        486.40        16.33 o                         
  -3   8  11       1267.29       1217.45        26.51 o                         
  -2   8  11        353.94        398.50        10.23 o                         
  -1   8  11          7.84         14.56         5.43 o                         
   0   8  11       3748.38       3640.59        37.24 o                         
   1   8  11       2352.46       2318.38        29.51 o                         
   2   8  11       1053.74       1102.44        24.38 o                         
   3   8  11          0.47         -8.00         8.00 o                         
   4   8  11        688.41        650.73        17.84 o                         
   5   8  11        136.60        122.72        14.10 o                         
   6   8  11         29.90         45.83        13.46 o                         
   7   8  11          7.29        -15.93        15.93 o                         
  -7   9  11          8.73         14.44        20.13 o                         
  -6   9  11        161.47        191.36        18.38 o                         
  -5   9  11       1323.24       1248.35        37.31 o                         
  -4   9  11        164.13        171.14        13.01 o                         
  -3   9  11        962.30        917.83        19.34 o                         
  -2   9  11       1895.67       1855.30        23.11 o                         
  -1   9  11       2134.84       2094.38        22.28 o                         
   0   9  11       1749.14       1673.14        21.11 o                         
   1   9  11        849.72        843.35        18.83 o                         
   2   9  11       1292.70       1200.34        29.75 o                         
   3   9  11        846.58        825.90        17.82 o                         
   4   9  11         46.52         36.95        11.26 o                         
   5   9  11        138.88        162.10        13.47 o                         
   6   9  11        331.28        336.11        19.34 o                         
   7   9  11        457.47        442.18        24.60 o                         
  -7  10  11         22.75         36.33        21.49 o                         
  -6  10  11         28.67         22.40        17.02 o                         
  -5  10  11         15.12         39.41        14.46 o                         
  -4  10  11       1708.85       1671.73        31.70 o                         
  -3  10  11        408.66        420.78        13.85 o                         
  -2  10  11       2439.25       2358.53        27.27 o                         
  -1  10  11        831.78        837.91        14.02 o                         
   0  10  11        695.92        683.37        13.31 o                         
   1  10  11         63.28         65.40        10.30 o                         
   2  10  11        755.81        733.78        25.50 o                         
   3  10  11         97.25        106.73        10.35 o                         
   4  10  11       1191.53       1133.91        27.20 o                         
   5  10  11         48.65         34.29        13.82 o                         
   6  10  11        108.28        121.87        17.11 o                         
   7  10  11          2.31        -32.77        32.77 o                         
  -7  11  11          1.15         -7.46        22.07 o                         
  -6  11  11          1.32        -17.02        17.02 o                         
  -5  11  11        211.87        224.44        18.28 o                         
  -4  11  11        114.73        116.55        13.25 o                         
  -3  11  11        312.23        284.97        13.45 o                         
  -2  11  11        200.27        226.47        10.72 o                         
  -1  11  11        519.96        566.28        11.94 o                         
   0  11  11        118.21        127.68        10.31 o                         
   1  11  11        154.85        182.66        14.34 o                         
   2  11  11        458.37        452.97        24.11 o                         
   3  11  11        441.37        453.93        23.12 o                         
   4  11  11         32.77         35.06        11.01 o                         
   5  11  11          3.00         12.71        13.09 o                         
   6  11  11         96.07         77.98        16.26 o                         
  -6  12  11          2.98          1.09        17.54 o                         
  -5  12  11         82.43         64.12        16.45 o                         
  -4  12  11          6.09          1.27        12.31 o                         
  -3  12  11        102.99         90.02        12.08 o                         
  -2  12  11         42.81         25.97         8.82 o                         
  -1  12  11         39.40         41.24        10.03 o                         
   0  12  11       2579.53       2460.00        34.22 o                         
   1  12  11         17.98         24.76        11.61 o                         
   2  12  11         29.96         46.61        19.43 o                         
   3  12  11          2.34          9.50        19.57 o                         
   4  12  11       1296.77       1223.97        32.10 o                         
   5  12  11         22.92         -1.33        14.09 o                         
   6  12  11         57.72         53.00        17.00 o                         
  -6  13  11         12.18         -4.33        17.89 o                         
  -5  13  11        129.41        142.23        18.61 o                         
  -4  13  11         98.51         64.50        13.82 o                         
  -3  13  11          8.00        -11.03        11.03 o                         
  -2  13  11        197.75        178.86        11.67 o                         
  -1  13  11       1953.18       1915.24        38.89 o                         
   0  13  11        557.96        544.59        15.38 o                         
   1  13  11          1.16        -13.54        13.54 o                         
   2  13  11        100.67         76.26        19.74 o                         
   3  13  11       1128.03       1110.18        40.00 o                         
   4  13  11         21.80         33.81        10.17 o                         
   5  13  11          0.62          2.28        13.88 o                         
   6  13  11          5.97        -10.40        15.98 o                         
  -6  14  11          5.64         -5.11        19.52 o                         
  -5  14  11        176.93        143.79        19.48 o                         
  -4  14  11         63.98         67.83        15.04 o                         
  -3  14  11         90.77         78.73        12.88 o                         
  -2  14  11         23.35          4.79        10.00 o                         
  -1  14  11        482.05        408.59        16.63 o                         
   0  14  11       2236.21       2165.74        34.24 o                         
   1  14  11        328.11        323.37        24.86 o                         
   2  14  11          0.98         14.50        19.43 o                         
   3  14  11         79.12         71.71        23.32 o                         
   4  14  11        615.58        638.43        25.88 o                         
   5  14  11          0.22        -11.46        14.68 o                         
  -5  15  11        382.61        406.20        23.96 o                         
  -4  15  11          0.42        -14.48        14.48 o                         
  -3  15  11         18.17          9.28        12.20 o                         
  -2  15  11          3.36          7.75        11.34 o                         
  -1  15  11        435.44        423.59        16.79 o                         
   0  15  11          7.32        -10.54        10.54 o                         
   1  15  11         10.53         21.33        20.50 o                         
   2  15  11         55.32         72.86        21.22 o                         
   3  15  11        477.72        522.70        32.06 o                         
   4  15  11         16.87         16.98        13.63 o                         
   5  15  11          0.44        -16.08        16.08 o                         
  -5  16  11         86.91         80.06        20.85 o                         
  -4  16  11        480.96        478.76        21.49 o                         
  -3  16  11        154.68        158.58        15.34 o                         
  -2  16  11        469.65        503.35        17.18 o                         
  -1  16  11        203.26        202.13        13.91 o                         
   0  16  11        504.13        556.23        18.18 o                         
   1  16  11         26.04         21.47        13.38 o                         
   2  16  11        174.61        169.28        23.90 o                         
   3  16  11         17.20         13.73        27.05 o                         
   4  16  11        365.86        402.59        22.83 o                         
  -4  17  11         33.97         32.59        18.37 o                         
  -3  17  11        235.59        227.10        17.27 o                         
  -2  17  11        128.40        156.14        16.13 o                         
  -1  17  11        430.70        438.30        18.35 o                         
   0  17  11         30.90         29.93        12.16 o                         
   1  17  11         76.38         51.51        13.75 o                         
   2  17  11        148.66        159.81        25.30 o                         
   3  17  11        132.91        148.06        28.47 o                         
   4  17  11          0.88         13.99        12.26 o                         
  -3  18  11         28.95          9.83        14.76 o                         
  -2  18  11        327.02        377.68        19.14 o                         
  -1  18  11         31.37          4.38        13.54 o                         
   0  18  11        166.88        144.59        14.72 o                         
   1  18  11         44.01         40.33        13.53 o                         
   2  18  11        129.01        156.86        29.99 o                         
   3  18  11        107.88         48.73        28.80 o                         
  -2  19  11        183.39        195.24        20.09 o                         
  -1  19  11        188.61        177.22        16.77 o                         
   0  19  11          0.09        -13.92        13.92 o                         
   1  19  11         22.31          7.97        12.91 o                         
   2  19  11        147.39        161.60        17.25 o                         
  -1  20  11          0.48        -14.64        14.64 o                         
   0  20  11        213.46        238.09        19.05 o                         
   1  20  11         48.35         30.89        46.01 o                         
  -8   0  12        206.45        195.03        41.01 o                         
  -6   0  12        189.78        135.17        25.51 o                         
  -4   0  12        656.94        620.05        21.98 o                         
  -2   0  12        390.39        359.80        15.39 o                         
   0   0  12       6631.79       6996.94        77.37 o                         
   2   0  12        839.89        916.16        16.92 o                         
   4   0  12        241.71        236.56        14.02 o                         
   6   0  12         44.62         39.09        17.87 o                         
  -8   1  12         18.32         20.94        21.53 o                         
  -7   1  12         37.31         25.82        18.18 o                         
  -6   1  12          4.50          9.67        15.76 o                         
  -5   1  12          7.14         11.35        12.82 o                         
  -4   1  12        138.43        154.66        11.48 o                         
  -3   1  12       1558.22       1592.90        20.47 o                         
  -2   1  12         77.48         81.50         7.26 o                         
  -1   1  12       3062.17       3048.30        29.12 o                         
   0   1  12        518.14        555.49         9.59 o                         
   1   1  12       2942.90       2796.56        25.78 o                         
   2   1  12        266.50        293.46         8.13 o                         
   3   1  12       1909.73       1854.73        19.90 o                         
   4   1  12        248.98        247.02        10.15 o                         
   5   1  12       1288.03       1335.52        21.73 o                         
   6   1  12          5.97         -1.51        12.47 o                         
   7   1  12        659.94        646.34        26.96 o                         
  -8   2  12         34.06         28.15        21.17 o                         
  -7   2  12          3.83         28.69        18.34 o                         
  -6   2  12          0.28         -6.27        14.94 o                         
  -5   2  12          3.32         14.73        12.75 o                         
  -4   2  12       3175.78       3127.25        36.16 o                         
  -3   2  12         31.72         27.18         7.86 o                         
  -2   2  12       2788.54       2890.13        28.91 o                         
  -1   2  12        206.62        230.66         7.70 o                         
   0   2  12       1035.66        940.29        13.19 o                         
   1   2  12       1261.77       1237.08        14.72 o                         
   2   2  12        414.31        434.38         9.02 o                         
   3   2  12        492.74        491.45        10.51 o                         
   4   2  12       1056.12       1095.27        16.53 o                         
   5   2  12         13.15          7.16         9.79 o                         
   6   2  12        332.62        386.19        16.86 o                         
   7   2  12         91.74         81.40        18.40 o                         
  -8   3  12        193.86        139.74        23.22 o                         
  -7   3  12        138.10        112.98        20.85 o                         
  -6   3  12          0.83          3.30        15.12 o                         
  -5   3  12       1038.03        948.92        30.95 o                         
  -4   3  12          7.69         14.28         9.41 o                         
  -3   3  12        216.55        195.97         9.21 o                         
  -2   3  12          5.54         -2.04         6.47 o                         
  -1   3  12       1531.06       1336.21        16.35 o                         
   0   3  12        145.57        184.46         7.05 o                         
   1   3  12       1182.12       1146.81        14.60 o                         
   2   3  12        138.45        150.47         7.26 o                         
   3   3  12       1307.71       1290.59        17.12 o                         
   4   3  12          0.27          2.04         8.24 o                         
   5   3  12         96.14        107.34        11.11 o                         
   6   3  12        237.34        257.03        15.69 o                         
   7   3  12         68.56         47.94        18.46 o                         
  -8   4  12        104.37        128.53        23.01 o                         
  -7   4  12         19.32         11.86        19.10 o                         
  -6   4  12        177.45        184.93        18.25 o                         
  -5   4  12         38.12         42.64        13.47 o                         
  -4   4  12        373.06        414.86        14.21 o                         
  -3   4  12         58.48         46.91         7.74 o                         
  -2   4  12        691.68        738.73        15.79 o                         
  -1   4  12        796.84        761.91        12.70 o                         
   0   4  12       2490.01       2413.78        25.03 o                         
   1   4  12       1120.53       1124.98        16.98 o                         
   2   4  12        131.22        159.52         6.95 o                         
   3   4  12       2581.52       2597.59        26.58 o                         
   4   4  12       2801.48       2643.99        30.04 o                         
   5   4  12         56.77         62.57        11.16 o                         
   6   4  12         15.80         -9.25        12.96 o                         
   7   4  12         53.64         82.10        19.86 o                         
  -7   5  12        132.54        146.39        20.03 o                         
  -6   5  12        120.55        131.16        17.93 o                         
  -5   5  12        170.63        196.12        15.59 o                         
  -4   5  12        752.64        745.16        17.00 o                         
  -3   5  12         72.32         68.71         8.50 o                         
  -2   5  12          3.66         -1.21         6.60 o                         
  -1   5  12       2672.67       2591.15        24.75 o                         
   0   5  12        383.48        423.09        10.87 o                         
   1   5  12       2079.01       2068.18        20.79 o                         
   2   5  12       1166.07       1121.41        18.89 o                         
   3   5  12       3391.90       3373.83        34.01 o                         
   4   5  12         95.25        115.10         9.24 o                         
   5   5  12        304.65        273.53        13.89 o                         
   6   5  12        291.76        329.61        16.34 o                         
   7   5  12         15.39         -5.72        16.48 o                         
  -7   6  12        211.49        183.93        20.89 o                         
  -6   6  12          6.06        -15.16        15.16 o                         
  -5   6  12          7.43          9.66        13.25 o                         
  -4   6  12        190.35        208.31        12.98 o                         
  -3   6  12        380.06        388.87        11.63 o                         
  -2   6  12        617.64        584.90        11.84 o                         
  -1   6  12       1010.16        944.48        13.75 o                         
   0   6  12       4466.53       4370.08        38.96 o                         
   1   6  12       1246.32       1199.23        14.78 o                         
   2   6  12         11.89         10.75         6.45 o                         
   3   6  12       2136.27       2048.67        23.67 o                         
   4   6  12       1777.26       1675.34        26.12 o                         
   5   6  12        385.50        376.69        16.16 o                         
   6   6  12         25.34         18.35        13.10 o                         
   7   6  12         87.86         98.93        18.30 o                         
  -7   7  12         33.78         -9.35        17.86 o                         
  -6   7  12        210.27        238.56        18.83 o                         
  -5   7  12         36.04         49.20        13.98 o                         
  -4   7  12          1.51         12.01        11.24 o                         
  -3   7  12          7.53         -8.49         8.49 o                         
  -2   7  12       4080.48       4073.29        39.49 o                         
  -1   7  12       5131.43       5108.44        46.78 o                         
   0   7  12         13.19         18.37         5.88 o                         
   1   7  12         91.61        101.44         6.49 o                         
   2   7  12       2044.39       2069.76        25.90 o                         
   3   7  12       2066.16       1941.34        26.30 o                         
   4   7  12          2.39          9.63        11.65 o                         
   5   7  12        542.57        540.95        16.60 o                         
   6   7  12        133.87        123.09        15.05 o                         
   7   7  12        298.07        282.22        20.80 o                         
  -7   8  12         72.65         73.55        21.27 o                         
  -6   8  12         20.41         30.34        15.82 o                         
  -5   8  12        302.99        289.87        17.50 o                         
  -4   8  12        919.08        940.43        24.54 o                         
  -3   8  12        644.67        641.91        15.57 o                         
  -2   8  12        233.14        255.15         9.52 o                         
  -1   8  12       3834.20       3820.08        35.87 o                         
   0   8  12       4598.25       4379.38        42.38 o                         
   1   8  12       2866.00       2708.59        31.50 o                         
   2   8  12         19.46         29.04         6.94 o                         
   3   8  12        811.60        771.55        23.07 o                         
   4   8  12        633.76        665.16        18.74 o                         
   5   8  12       1033.29        990.69        38.19 o                         
   6   8  12          1.13        -12.09        12.09 o                         
   7   8  12        126.51        128.03        17.94 o                         
  -7   9  12         16.65          4.78        21.11 o                         
  -6   9  12        816.99        894.19        27.77 o                         
  -5   9  12         58.28         75.45        15.40 o                         
  -4   9  12        268.82        305.15        15.33 o                         
  -3   9  12        233.78        254.79        13.12 o                         
  -2   9  12       2881.45       2837.76        31.60 o                         
  -1   9  12        469.17        505.03        11.42 o                         
   0   9  12         24.55         37.89         6.59 o                         
   1   9  12        442.28        490.44        12.51 o                         
   2   9  12       1280.86       1175.46        28.26 o                         
   3   9  12        716.66        642.51        17.17 o                         
   4   9  12        219.45        215.49        14.14 o                         
   5   9  12         76.68         67.70        14.44 o                         
   6   9  12        174.38        171.94        20.19 o                         
   7   9  12         41.30         21.55        20.12 o                         
  -7  10  12         41.93         42.64        22.05 o                         
  -6  10  12         87.13        110.21        18.84 o                         
  -5  10  12        313.14        274.25        18.63 o                         
  -4  10  12        607.83        640.76        19.16 o                         
  -3  10  12        782.56        811.24        19.97 o                         
  -2  10  12       1306.29       1243.84        20.77 o                         
  -1  10  12        887.70        913.62        15.23 o                         
   0  10  12        256.40        263.14        10.31 o                         
   1  10  12        832.46        837.82        26.82 o                         
   2  10  12         76.88         48.92        12.39 o                         
   3  10  12        215.20        211.87        13.26 o                         
   4  10  12        478.90        501.41        17.26 o                         
   5  10  12        282.93        265.89        20.08 o                         
   6  10  12          0.15         -7.80        17.52 o                         
  -6  11  12        160.87        192.80        20.85 o                         
  -5  11  12        233.53        219.41        18.25 o                         
  -4  11  12          9.26         18.81        12.60 o                         
  -3  11  12          0.61          2.74        11.05 o                         
  -2  11  12       1430.03       1329.19        21.79 o                         
  -1  11  12         75.06         71.21         8.20 o                         
   0  11  12         11.67         11.54         9.65 o                         
   1  11  12          1.01         -4.98        12.07 o                         
   2  11  12        914.21        911.44        38.14 o                         
   3  11  12          4.77        -13.33        13.33 o                         
   4  11  12         39.18         27.16        11.47 o                         
   5  11  12         56.80         44.28        13.87 o                         
   6  11  12        428.58        348.62        21.94 o                         
  -6  12  12         78.18         45.04        18.32 o                         
  -5  12  12         96.02         72.71        17.46 o                         
  -4  12  12         32.93         19.08        12.89 o                         
  -3  12  12        841.53        813.77        19.93 o                         
  -2  12  12        732.87        763.18        17.92 o                         
  -1  12  12         24.90         -0.81         9.94 o                         
   0  12  12       1021.10       1027.16        22.72 o                         
   1  12  12       1255.39       1257.09        31.83 o                         
   2  12  12          9.82        -17.41        20.33 o                         
   3  12  12         73.80         71.67        23.34 o                         
   4  12  12         52.07         39.54        11.69 o                         
   5  12  12         64.11         53.67        14.00 o                         
   6  12  12         78.13         68.22        17.61 o                         
  -6  13  12         21.89         16.39        19.13 o                         
  -5  13  12        126.32         93.39        18.72 o                         
  -4  13  12          2.98         -4.06        13.26 o                         
  -3  13  12        197.65        204.59        13.97 o                         
  -2  13  12        488.95        492.04        15.72 o                         
  -1  13  12        118.19        116.49        11.88 o                         
   0  13  12          7.89          5.37        10.32 o                         
   1  13  12        294.45        307.55        19.99 o                         
   2  13  12        406.90        431.23        29.16 o                         
   3  13  12         23.02         17.34        22.06 o                         
   4  13  12          1.05         10.08        13.49 o                         
   5  13  12         80.49         77.07        20.59 o                         
  -5  14  12          5.82        -13.74        17.74 o                         
  -4  14  12          1.91        -14.31        14.31 o                         
  -3  14  12        443.07        484.70        17.54 o                         
  -2  14  12        263.45        247.10        12.77 o                         
  -1  14  12         20.48         -4.50        10.88 o                         
   0  14  12        116.31        131.41        12.28 o                         
   1  14  12       1769.57       1641.86        48.98 o                         
   2  14  12          1.37        -19.27        19.27 o                         
   3  14  12        138.11        140.94        25.59 o                         
   4  14  12          1.36         -1.33        15.14 o                         
   5  14  12        133.02        131.13        26.36 o                         
  -5  15  12          0.16         -5.24        18.63 o                         
  -4  15  12         35.28         13.57        15.25 o                         
  -3  15  12         31.65         21.62        13.30 o                         
  -2  15  12       1150.05       1156.79        23.75 o                         
  -1  15  12        213.56        223.65        14.71 o                         
   0  15  12         46.96         18.14        11.54 o                         
   1  15  12         88.65         93.10        16.93 o                         
   2  15  12       1443.13       1389.35        43.65 o                         
   3  15  12         52.57         50.97        24.04 o                         
   4  15  12          0.95         -9.93        12.75 o                         
   5  15  12          2.62         18.79        16.59 o                         
  -4  16  12         26.88         24.02        15.82 o                         
  -3  16  12         69.17         70.00        15.15 o                         
  -2  16  12        143.78        145.47        12.97 o                         
  -1  16  12        199.28        193.62        14.13 o                         
   0  16  12        107.69        101.62        12.69 o                         
   1  16  12        509.98        520.01        19.55 o                         
   2  16  12          7.35          2.93        22.16 o                         
   3  16  12        128.67        156.58        26.70 o                         
   4  16  12          3.82         -0.65        13.20 o                         
  -4  17  12        181.29        198.47        21.20 o                         
  -3  17  12         12.69         11.25        14.63 o                         
  -2  17  12        433.42        455.60        19.98 o                         
  -1  17  12         86.06         73.78        14.25 o                         
   0  17  12         47.44         52.20        13.24 o                         
   1  17  12          5.56        -13.00        13.40 o                         
   2  17  12        658.08        727.71        45.83 o                         
   3  17  12        122.83        109.05        28.88 o                         
  -3  18  12         82.37         53.23        15.45 o                         
  -2  18  12         79.92         86.64        17.26 o                         
  -1  18  12        175.58        187.00        16.51 o                         
   0  18  12        149.72        162.66        15.33 o                         
   1  18  12         71.47         68.71        13.66 o                         
   2  18  12         44.85         48.43        26.60 o                         
   3  18  12         97.54        123.74        31.42 o                         
  -2  19  12        205.46        210.46        20.35 o                         
  -1  19  12         99.36         80.69        17.08 o                         
   0  19  12         24.41        -13.83        21.61 o                         
   1  19  12          1.29          5.78        17.94 o                         
   2  19  12        137.80        111.78        31.35 o                         
  -7   0  13          3.13         17.61        25.22 o                         
  -5   0  13       1492.54       1552.55        62.65 o                         
  -3   0  13        466.60        479.94        22.42 o                         
  -1   0  13       2373.12       2257.58        33.45 o                         
   1   0  13        935.84        879.16        17.44 o                         
   3   0  13       6116.90       5911.68        77.21 o                         
   5   0  13       3167.60       3086.66        51.13 o                         
   7   0  13        117.99        123.76        27.55 o                         
  -8   1  13          0.45        -20.79        20.79 o                         
  -7   1  13          2.75         -0.86        18.11 o                         
  -6   1  13        177.27        158.35        18.88 o                         
  -5   1  13         97.06         90.97        14.85 o                         
  -4   1  13        235.38        239.40        12.75 o                         
  -3   1  13        103.44        110.29         9.22 o                         
  -2   1  13        872.11        816.74        14.63 o                         
  -1   1  13         76.98         80.83         7.01 o                         
   0   1  13        261.68        297.44         8.24 o                         
   1   1  13        614.85        627.36        12.39 o                         
   2   1  13       3211.78       3184.69        28.78 o                         
   3   1  13        159.49        168.13         8.60 o                         
   4   1  13          0.60          5.55         8.21 o                         
   5   1  13         13.02         26.71        10.48 o                         
   6   1  13        421.96        435.86        18.44 o                         
   7   1  13         29.01         18.43        17.12 o                         
  -8   2  13         23.20         24.87        54.66 o                         
  -7   2  13        195.79        183.39        22.44 o                         
  -6   2  13          8.68          7.88        15.94 o                         
  -5   2  13         90.58        104.08        15.02 o                         
  -4   2  13        252.46        247.79        13.19 o                         
  -3   2  13          5.08         -1.77         8.05 o                         
  -2   2  13         12.19         15.36         7.25 o                         
  -1   2  13       3555.43       3329.55        32.11 o                         
   0   2  13          4.06          4.22         6.00 o                         
   1   2  13        746.55        674.99        11.24 o                         
   2   2  13          2.97          1.95         6.35 o                         
   3   2  13        412.44        432.70        10.59 o                         
   4   2  13         20.00          3.77         8.55 o                         
   5   2  13        128.88        110.98        11.66 o                         
   6   2  13        912.22        893.32        23.80 o                         
   7   2  13        100.83         87.46        19.38 o                         
  -7   3  13         66.17        110.24        21.03 o                         
  -6   3  13         90.96        134.59        18.83 o                         
  -5   3  13        426.57        426.63        20.20 o                         
  -4   3  13         29.04         32.36        10.87 o                         
  -3   3  13        166.98        180.66         9.94 o                         
  -2   3  13        983.63        921.54        14.13 o                         
  -1   3  13       1053.15       1068.37        18.40 o                         
   0   3  13         24.30         45.52         6.61 o                         
   1   3  13        264.54        277.85         8.17 o                         
   2   3  13       6675.51       6623.27        57.08 o                         
   3   3  13         11.11         18.46         7.54 o                         
   4   3  13          3.52         -2.96         8.64 o                         
   5   3  13        194.42        181.58        12.10 o                         
   6   3  13       1459.61       1410.19        28.70 o                         
   7   3  13        117.15        108.28        19.91 o                         
  -7   4  13        113.67        133.16        21.47 o                         
  -6   4  13         17.03         -7.60        15.41 o                         
  -5   4  13         87.47        104.35        15.19 o                         
  -4   4  13          7.54          7.93        10.60 o                         
  -3   4  13        717.12        652.87        16.86 o                         
  -2   4  13       1458.96       1477.25        22.29 o                         
  -1   4  13       2401.50       2322.27        23.92 o                         
   0   4  13         88.23         72.32         7.01 o                         
   1   4  13        825.48        855.90        16.33 o                         
   2   4  13        121.63        142.61         7.39 o                         
   3   4  13        860.29        872.42        15.45 o                         
   4   4  13        997.98        927.31        18.10 o                         
   5   4  13        500.14        467.65        15.60 o                         
   6   4  13        117.19        137.28        14.82 o                         
   7   4  13         73.94         47.08        19.71 o                         
  -7   5  13         10.51          1.68        18.64 o                         
  -6   5  13         41.37         10.21        16.16 o                         
  -5   5  13          1.62          2.39        13.69 o                         
  -4   5  13        194.86        196.27        13.44 o                         
  -3   5  13       1272.38       1234.55        28.27 o                         
  -2   5  13        725.91        749.17        13.96 o                         
  -1   5  13        170.42        166.36         7.94 o                         
   0   5  13         24.61         36.16         6.53 o                         
   1   5  13       2503.24       2528.55        25.03 o                         
   2   5  13       4642.98       4437.80        40.76 o                         
   3   5  13          1.61          5.89         7.57 o                         
   4   5  13         55.90         48.81         9.37 o                         
   5   5  13        214.41        264.64        13.97 o                         
   6   5  13        974.83       1052.94        24.38 o                         
   7   5  13          1.87         32.49        17.74 o                         
  -7   6  13         87.17         92.74        20.73 o                         
  -6   6  13          0.83        -12.94        15.88 o                         
  -5   6  13         43.44         32.53        14.03 o                         
  -4   6  13          6.26        -11.30        11.30 o                         
  -3   6  13       1169.53       1155.21        22.12 o                         
  -2   6  13          0.10         -7.05         7.05 o                         
  -1   6  13        198.37        230.86         9.07 o                         
   0   6  13       2583.80       2512.53        25.54 o                         
   1   6  13       2987.23       2944.63        29.46 o                         
   2   6  13        115.81        108.43         6.77 o                         
   3   6  13        777.11        786.48        14.38 o                         
   4   6  13       1782.48       1622.19        29.35 o                         
   5   6  13        489.87        462.60        16.48 o                         
   6   6  13          0.10         -3.68        13.08 o                         
   7   6  13         40.76         22.95        19.99 o                         
  -7   7  13        123.95        106.05        21.10 o                         
  -6   7  13        310.09        331.97        21.27 o                         
  -5   7  13        409.31        448.75        19.29 o                         
  -4   7  13         12.80         22.56        12.10 o                         
  -3   7  13        476.23        458.20        14.29 o                         
  -2   7  13        677.24        669.91        13.42 o                         
  -1   7  13        184.44        201.89         8.45 o                         
   0   7  13        746.56        767.51        12.86 o                         
   1   7  13       4295.52       4160.93        42.00 o                         
   2   7  13       2076.01       2004.09        25.74 o                         
   3   7  13        505.96        516.14        14.83 o                         
   4   7  13          2.72        -11.45        11.45 o                         
   5   7  13        643.96        654.69        25.38 o                         
   6   7  13        186.97        207.15        16.12 o                         
   7   7  13        188.11        176.60        19.36 o                         
  -7   8  13          4.94        -11.27        20.60 o                         
  -6   8  13          0.01         14.73        16.81 o                         
  -5   8  13        521.48        539.84        21.29 o                         
  -4   8  13       1576.78       1493.43        27.53 o                         
  -3   8  13       1921.02       1908.17        27.81 o                         
  -2   8  13         38.68         45.44         8.62 o                         
  -1   8  13         34.18         45.72         7.28 o                         
   0   8  13       2466.15       2542.17        26.70 o                         
   1   8  13       1537.18       1523.65        23.47 o                         
   2   8  13        415.32        416.88        12.84 o                         
   3   8  13        812.51        797.20        20.29 o                         
   4   8  13        578.62        621.03        27.27 o                         
   5   8  13         44.72         44.46        14.56 o                         
   6   8  13         24.94         31.92        14.13 o                         
   7   8  13        194.48        186.84        25.29 o                         
  -7   9  13         35.48         25.43        22.21 o                         
  -6   9  13        437.85        430.20        23.58 o                         
  -5   9  13        153.23        164.54        17.17 o                         
  -4   9  13        245.57        251.30        15.44 o                         
  -3   9  13       2587.35       2523.60        33.97 o                         
  -2   9  13        956.72        955.37        20.62 o                         
  -1   9  13        412.58        420.68        14.16 o                         
   0   9  13        956.04        926.52        15.51 o                         
   1   9  13        661.62        666.41        19.33 o                         
   2   9  13         35.51         35.25         8.90 o                         
   3   9  13        453.56        458.32        18.04 o                         
   4   9  13          8.36         11.08        12.80 o                         
   5   9  13         40.70         35.39        16.01 o                         
   6   9  13         37.53         22.54        17.36 o                         
  -6  10  13         16.10         19.91        18.05 o                         
  -5  10  13          9.71         22.28        15.92 o                         
  -4  10  13        907.29        885.73        22.88 o                         
  -3  10  13          4.41         10.86        11.20 o                         
  -2  10  13        252.86        253.73        11.86 o                         
  -1  10  13        568.06        582.07        12.55 o                         
   0  10  13       2347.92       2283.36        33.28 o                         
   1  10  13        281.66        288.21        11.41 o                         
   2  10  13         17.70         37.13         9.00 o                         
   3  10  13         62.99         89.93        10.24 o                         
   4  10  13        686.57        744.34        22.01 o                         
   5  10  13         45.38         38.09        16.16 o                         
   6  10  13         16.61          7.89        18.40 o                         
  -6  11  13         13.97         10.20        18.65 o                         
  -5  11  13        214.44        197.03        18.56 o                         
  -4  11  13        130.09        126.10        14.50 o                         
  -3  11  13        819.65        844.08        20.39 o                         
  -2  11  13        600.44        628.91        16.10 o                         
  -1  11  13        701.63        696.42        19.22 o                         
   0  11  13        961.13        887.15        20.43 o                         
   1  11  13        312.40        318.00        13.95 o                         
   2  11  13        392.33        405.63        24.78 o                         
   3  11  13        127.09        132.70        14.50 o                         
   4  11  13          6.02          7.58        11.38 o                         
   5  11  13         54.13         57.80        15.34 o                         
   6  11  13         80.42         82.28        19.78 o                         
  -6  12  13          7.02         -9.21        18.76 o                         
  -5  12  13         39.16         25.08        17.17 o                         
  -4  12  13         12.77         -1.40        13.19 o                         
  -3  12  13        175.42        171.96        14.06 o                         
  -2  12  13          0.32          1.54        10.47 o                         
  -1  12  13        234.49        225.18        14.07 o                         
   0  12  13        327.97        358.36        18.08 o                         
   1  12  13          0.26         14.72        12.62 o                         
   2  12  13          0.18        -18.49        18.49 o                         
   3  12  13          3.48          1.81        16.65 o                         
   4  12  13        857.32        831.77        21.21 o                         
   5  12  13        163.35        135.68        17.14 o                         
   6  12  13          1.02         16.42        31.48 o                         
  -6  13  13          2.22        -41.14        41.14 o                         
  -5  13  13         71.67         87.53        19.54 o                         
  -4  13  13         61.32         45.91        15.21 o                         
  -3  13  13         10.02         21.29        12.30 o                         
  -2  13  13        102.52        129.83        12.72 o                         
  -1  13  13        114.06        132.51        10.89 o                         
   0  13  13         25.66         26.80        11.08 o                         
   1  13  13       1359.05       1255.55        32.14 o                         
   2  13  13          0.05         -9.32        21.14 o                         
   3  13  13        291.01        263.20        29.23 o                         
   4  13  13          1.35         -5.29        11.18 o                         
   5  13  13         85.14         48.73        22.03 o                         
  -5  14  13         10.91          1.09        18.73 o                         
  -4  14  13         24.88         26.82        15.45 o                         
  -3  14  13          0.45        -11.85        11.85 o                         
  -2  14  13         67.11         61.15        11.85 o                         
  -1  14  13         27.02         18.35        11.37 o                         
   0  14  13        930.30        974.58        27.97 o                         
   1  14  13         41.56         29.63        13.04 o                         
   2  14  13          6.45         11.12        21.16 o                         
   3  14  13         30.52         17.21        30.68 o                         
   4  14  13        515.72        487.22        24.04 o                         
   5  14  13          5.57        -16.39        16.39 o                         
  -5  15  13        320.33        330.83        24.92 o                         
  -4  15  13         41.72          8.85        15.56 o                         
  -3  15  13         15.88         24.96        13.57 o                         
  -2  15  13        371.89        377.72        19.05 o                         
  -1  15  13        665.09        651.22        19.10 o                         
   0  15  13         74.88         37.46        12.83 o                         
   1  15  13        337.85        371.32        23.56 o                         
   2  15  13         15.49         14.46        22.23 o                         
   3  15  13        281.61        268.41        31.10 o                         
   4  15  13         13.52        -12.81        12.81 o                         
  -4  16  13        756.44        743.49        27.49 o                         
  -3  16  13          0.09        -13.92        13.92 o                         
  -2  16  13          1.89          5.77        13.56 o                         
  -1  16  13          7.48          9.55        12.53 o                         
   0  16  13        854.78        893.55        25.66 o                         
   1  16  13          0.93          5.42        12.84 o                         
   2  16  13         13.94         24.23        23.07 o                         
   3  16  13         44.37         36.94        27.02 o                         
   4  16  13        590.55        623.23        22.49 o                         
  -3  17  13        321.51        352.59        18.92 o                         
  -2  17  13         30.70         20.47        15.15 o                         
  -1  17  13        156.93        173.77        15.91 o                         
   0  17  13         62.62         58.99        14.70 o                         
   1  17  13         90.81        101.71        13.17 o                         
   2  17  13         64.53         61.39        26.06 o                         
   3  17  13         32.82        -28.04        28.04 o                         
  -3  18  13        172.96        160.10        17.18 o                         
  -2  18  13          1.02        -15.21        15.21 o                         
  -1  18  13          4.23          3.97        14.85 o                         
   0  18  13        282.62        314.39        22.47 o                         
   1  18  13          5.33          5.12        12.86 o                         
   2  18  13         37.39          3.86        27.69 o                         
  -1  19  13         60.99         63.59        16.05 o                         
   0  19  13          2.19         14.92        18.54 o                         
   1  19  13         42.42         27.19        13.35 o                         
  -6   0  14         37.22          5.15        31.63 o                         
  -4   0  14        720.69        745.53        33.12 o                         
  -2   0  14        178.41        125.90        12.15 o                         
   0   0  14       1348.78       1195.89        26.73 o                         
   2   0  14        268.66        296.04        13.03 o                         
   4   0  14        433.43        439.46        18.54 o                         
   6   0  14         84.72        125.44        23.42 o                         
  -7   1  14        512.11        543.82        26.62 o                         
  -6   1  14          3.69        -10.15        16.44 o                         
  -5   1  14         68.60         63.10        15.37 o                         
  -4   1  14          0.24         -9.64        11.72 o                         
  -3   1  14        209.48        200.55        10.73 o                         
  -2   1  14         60.30         69.42         8.36 o                         
  -1   1  14        368.89        367.71         9.80 o                         
   0   1  14        653.97        681.52        13.22 o                         
   1   1  14       1866.89       1739.54        19.67 o                         
   2   1  14         58.99         60.01         7.02 o                         
   3   1  14       1397.29       1342.79        21.04 o                         
   4   1  14        886.09        865.74        18.50 o                         
   5   1  14       1407.76       1409.01        24.09 o                         
   6   1  14        109.35        109.55        15.68 o                         
   7   1  14        103.91        105.13        19.50 o                         
  -7   2  14          0.18         20.16        19.49 o                         
  -6   2  14          1.79        -15.75        15.75 o                         
  -5   2  14          2.34        -14.57        14.57 o                         
  -4   2  14       1164.68       1170.94        28.62 o                         
  -3   2  14         62.56         90.27         9.59 o                         
  -2   2  14        308.02        353.32        10.72 o                         
  -1   2  14        213.75        212.72         8.66 o                         
   0   2  14       1601.76       1554.62        18.54 o                         
   1   2  14        250.78        269.17         8.63 o                         
   2   2  14       1550.79       1517.94        17.94 o                         
   3   2  14         57.37         68.56         8.29 o                         
   4   2  14       1869.34       1848.53        24.24 o                         
   5   2  14        998.38       1025.77        21.88 o                         
   6   2  14        156.34        198.80        20.74 o                         
   7   2  14          6.93          6.91        18.55 o                         
  -7   3  14        119.68        167.66        22.73 o                         
  -6   3  14         14.17         -4.50        16.81 o                         
  -5   3  14         24.39         -0.49        14.01 o                         
  -4   3  14         23.16         25.99        11.66 o                         
  -3   3  14       1574.87       1464.47        29.25 o                         
  -2   3  14        443.04        432.41        11.12 o                         
  -1   3  14        651.43        637.95        12.47 o                         
   0   3  14        103.30         93.43         7.57 o                         
   1   3  14        958.10        899.75        13.40 o                         
   2   3  14        500.70        488.67        10.90 o                         
   3   3  14        160.26        182.05         9.58 o                         
   4   3  14        109.28        100.79        10.44 o                         
   5   3  14       1385.10       1321.63        26.72 o                         
   6   3  14          0.76         -0.09        13.47 o                         
   7   3  14         96.65         64.63        19.84 o                         
  -7   4  14          5.69          5.59        19.47 o                         
  -6   4  14          6.35         -0.29        17.05 o                         
  -5   4  14        109.00        113.13        16.43 o                         
  -4   4  14        877.43        889.53        20.99 o                         
  -3   4  14         30.75         24.03         9.86 o                         
  -2   4  14         16.79         11.69         8.23 o                         
  -1   4  14        571.71        578.13        13.60 o                         
   0   4  14       2327.82       2234.62        24.46 o                         
   1   4  14        797.43        789.47        12.86 o                         
   2   4  14        479.63        506.74        11.59 o                         
   3   4  14        168.35        191.33         9.77 o                         
   4   4  14       1831.24       1764.25        26.20 o                         
   5   4  14         56.49         81.87        12.30 o                         
   6   4  14         27.42         33.45        13.94 o                         
   7   4  14         27.72         16.47        19.44 o                         
  -7   5  14         37.42         63.85        20.61 o                         
  -6   5  14          8.91        -16.15        16.68 o                         
  -5   5  14        131.03        104.49        16.52 o                         
  -4   5  14         11.47         26.99        11.74 o                         
  -3   5  14          6.73         -8.23         9.42 o                         
  -2   5  14         86.19         85.97         9.04 o                         
  -1   5  14        139.05        118.93         8.13 o                         
   0   5  14        138.81        136.87         7.85 o                         
   1   5  14       1653.90       1640.77        21.00 o                         
   2   5  14       1744.21       1617.02        23.59 o                         
   3   5  14       1424.81       1405.68        26.17 o                         
   4   5  14        122.38        123.18        11.58 o                         
   5   5  14        526.99        544.95        16.67 o                         
   6   5  14        352.98        317.31        17.98 o                         
   7   5  14         44.33         58.58        18.58 o                         
  -7   6  14         11.29         10.17        20.28 o                         
  -6   6  14         37.98         42.95        17.36 o                         
  -5   6  14        221.83        246.14        18.61 o                         
  -4   6  14        249.01        266.74        15.06 o                         
  -3   6  14        144.06        141.29        11.39 o                         
  -2   6  14          1.64         -7.91         7.91 o                         
  -1   6  14        877.23        887.14        18.84 o                         
   0   6  14       3093.59       3142.49        30.78 o                         
   1   6  14         98.31         95.43         7.42 o                         
   2   6  14         58.01         49.27         6.83 o                         
   3   6  14       1637.28       1522.47        26.48 o                         
   4   6  14       1102.41       1036.80        27.80 o                         
   5   6  14          1.08         12.03        11.72 o                         
   6   6  14        116.44         80.91        14.80 o                         
   7   6  14         67.91         70.21        19.66 o                         
  -7   7  14        236.04        231.12        25.47 o                         
  -6   7  14        134.91        123.60        19.20 o                         
  -5   7  14          6.02         15.02        14.99 o                         
  -4   7  14        232.32        205.20        14.51 o                         
  -3   7  14        207.87        230.53        13.33 o                         
  -2   7  14        417.47        422.61        12.45 o                         
  -1   7  14       1416.14       1416.44        21.09 o                         
   0   7  14       3164.83       3134.71        33.45 o                         
   1   7  14       1276.66       1232.79        19.34 o                         
   2   7  14        961.81        958.29        17.26 o                         
   3   7  14       1605.93       1433.87        32.29 o                         
   4   7  14         75.07         98.83        13.65 o                         
   5   7  14        221.90        231.17        15.70 o                         
   6   7  14        141.27        147.68        15.65 o                         
  -7   8  14         97.02        102.80        23.02 o                         
  -6   8  14          0.12         11.67        18.41 o                         
  -5   8  14         70.87         75.44        17.87 o                         
  -4   8  14         31.82         22.03        12.79 o                         
  -3   8  14         55.40         52.29        11.55 o                         
  -2   8  14         78.92         72.81        10.06 o                         
  -1   8  14        817.43        838.10        15.02 o                         
   0   8  14       1180.67       1121.69        16.68 o                         
   1   8  14         96.51         92.01        10.39 o                         
   2   8  14        418.60        364.16        13.56 o                         
   3   8  14       1040.80        941.72        23.23 o                         
   4   8  14        309.69        306.03        17.32 o                         
   5   8  14         93.14        115.01        16.42 o                         
   6   8  14         13.38         -5.78        15.74 o                         
  -6   9  14        783.27        767.34        30.15 o                         
  -5   9  14          2.04         11.56        16.30 o                         
  -4   9  14        169.41        189.11        15.38 o                         
  -3   9  14        636.64        654.73        18.13 o                         
  -2   9  14       2127.74       2062.45        28.36 o                         
  -1   9  14        612.06        633.74        13.45 o                         
   0   9  14       1996.27       1918.19        39.01 o                         
   1   9  14        382.39        395.79        13.54 o                         
   2   9  14        211.68        248.33        14.44 o                         
   3   9  14          3.20         12.67        12.09 o                         
   4   9  14        300.50        312.27        17.36 o                         
   5   9  14        556.13        538.51        28.86 o                         
   6   9  14        301.76        320.54        22.20 o                         
  -6  10  14         65.58         40.54        19.17 o                         
  -5  10  14        862.69        805.57        27.41 o                         
  -4  10  14        465.03        464.35        18.63 o                         
  -3  10  14        839.15        798.92        20.19 o                         
  -2  10  14        124.86        138.20        11.10 o                         
  -1  10  14        108.58        100.98         9.99 o                         
   0  10  14        204.22        185.16        13.53 o                         
   1  10  14         28.40         24.02         8.96 o                         
   2  10  14          0.47         -8.91         8.91 o                         
   3  10  14        254.07        288.45        14.73 o                         
   4  10  14        200.64        167.79        15.59 o                         
   5  10  14        155.58        140.41        18.34 o                         
   6  10  14         12.98          4.17        17.77 o                         
  -6  11  14        184.40        221.75        22.81 o                         
  -5  11  14         83.60         62.49        17.69 o                         
  -4  11  14         11.97          4.46        13.49 o                         
  -3  11  14          5.68          6.37        11.93 o                         
  -2  11  14        400.73        426.96        15.03 o                         
  -1  11  14          0.51          0.37         9.28 o                         
   0  11  14         18.00         19.67        10.80 o                         
   1  11  14          6.26          2.91        10.84 o                         
   2  11  14         38.15         39.48        10.96 o                         
   3  11  14         13.07          2.67        10.37 o                         
   4  11  14         44.85         54.88        13.69 o                         
   5  11  14         32.86         26.87        16.37 o                         
   6  11  14        106.33         98.12        20.44 o                         
  -6  12  14          9.76        -19.06        19.06 o                         
  -5  12  14        143.57        137.71        20.62 o                         
  -4  12  14         54.19         59.59        15.02 o                         
  -3  12  14         18.42         19.50        12.55 o                         
  -2  12  14        148.83        136.56        12.00 o                         
  -1  12  14        564.09        610.10        19.33 o                         
   0  12  14          5.44          7.23        11.59 o                         
   1  12  14        147.99        149.39        12.21 o                         
   2  12  14          0.09         -8.36        14.78 o                         
   3  12  14        508.11        554.91        22.43 o                         
   4  12  14          0.25        -11.48        11.48 o                         
   5  12  14          5.56          0.99        16.03 o                         
  -5  13  14         16.85         46.18        19.87 o                         
  -4  13  14         16.72        -14.50        14.50 o                         
  -3  13  14         82.12         61.35        13.06 o                         
  -2  13  14        268.94        278.33        17.28 o                         
  -1  13  14        203.04        181.08        11.26 o                         
   0  13  14          0.61         -5.32        10.46 o                         
   1  13  14          8.10         12.35        10.10 o                         
   2  13  14        808.61        900.11        50.13 o                         
   3  13  14        116.55         82.27        19.84 o                         
   4  13  14        110.63        106.83        13.56 o                         
   5  13  14         16.50         23.89        16.46 o                         
  -5  14  14         55.09         29.11        20.42 o                         
  -4  14  14         14.39         -7.84        15.18 o                         
  -3  14  14         55.34         47.80        15.61 o                         
  -2  14  14         32.58         21.91        11.70 o                         
  -1  14  14        215.66        230.89        13.23 o                         
   0  14  14          0.43         -2.84        11.50 o                         
   1  14  14        232.93        232.11        14.48 o                         
   2  14  14         21.09         43.91        22.93 o                         
   3  14  14        734.36        692.42        38.99 o                         
   4  14  14          8.48         19.99        14.93 o                         
  -4  15  14         26.28         21.38        16.84 o                         
  -3  15  14         91.38         49.03        15.04 o                         
  -2  15  14        457.09        478.34        17.69 o                         
  -1  15  14         13.40         17.80        11.46 o                         
   0  15  14         70.28         78.47        12.94 o                         
   1  15  14         27.06         12.42        11.49 o                         
   2  15  14        996.48       1000.29        39.75 o                         
   3  15  14         49.21         36.69        26.86 o                         
   4  15  14          3.29          3.48        11.40 o                         
  -4  16  14        242.65        212.49        22.93 o                         
  -3  16  14         77.76         86.55        15.68 o                         
  -2  16  14        151.09        137.27        16.46 o                         
  -1  16  14        279.77        314.34        16.57 o                         
   0  16  14         85.03         86.95        14.64 o                         
   1  16  14        193.64        204.14        15.01 o                         
   2  16  14         54.95          9.81        24.79 o                         
   3  16  14        225.69        211.79        32.07 o                         
  -3  17  14          1.36         -6.20        14.83 o                         
  -2  17  14        470.35        487.97        22.81 o                         
  -1  17  14          0.87        -13.07        13.07 o                         
   0  17  14         45.21         22.75        17.13 o                         
   1  17  14          8.21         -9.85        13.62 o                         
   2  17  14        262.04        229.78        36.68 o                         
   3  17  14          6.72          5.46        30.00 o                         
  -2  18  14         26.46          5.30        17.46 o                         
  -1  18  14         52.57         36.83        15.53 o                         
   0  18  14         40.07          4.06        18.17 o                         
   1  18  14          1.64         -7.71        18.26 o                         
   2  18  14          0.55          6.51        27.61 o                         
  -7   0  15         19.62         27.23        26.94 o                         
  -5   0  15        850.56        843.84        36.17 o                         
  -3   0  15        114.39        107.33        14.14 o                         
  -1   0  15        391.66        378.36        14.83 o                         
   1   0  15        394.07        383.06        14.86 o                         
   3   0  15        428.76        455.48        17.24 o                         
   5   0  15         51.55         42.00        16.53 o                         
   7   0  15        440.16        362.05        34.91 o                         
  -7   1  15         79.84         54.63        19.85 o                         
  -6   1  15        376.00        336.64        22.34 o                         
  -5   1  15        204.79        221.11        18.44 o                         
  -4   1  15       1494.99       1361.97        45.72 o                         
  -3   1  15        111.85         96.11        10.58 o                         
  -2   1  15       1274.14       1176.10        20.94 o                         
  -1   1  15        385.30        392.61        10.58 o                         
   0   1  15        529.91        529.70        11.33 o                         
   1   1  15        225.77        253.27         9.14 o                         
   2   1  15       1725.58       1638.63        19.62 o                         
   3   1  15       1521.21       1445.35        20.03 o                         
   4   1  15       1084.43       1093.53        19.61 o                         
   5   1  15         26.85          9.77        11.15 o                         
   6   1  15        967.89        943.23        27.61 o                         
   7   1  15        104.60         77.35        20.69 o                         
  -7   2  15         31.55         27.79        20.37 o                         
  -6   2  15          0.68         19.98        17.15 o                         
  -5   2  15       1523.13       1554.68        48.93 o                         
  -4   2  15        285.35        274.46        16.82 o                         
  -3   2  15        532.70        527.20        16.21 o                         
  -2   2  15        573.69        579.45        13.48 o                         
  -1   2  15       3458.97       3350.59        33.80 o                         
   0   2  15         12.11         -0.21         7.05 o                         
   1   2  15        537.25        550.82        11.16 o                         
   2   2  15       1112.60       1050.98        15.82 o                         
   3   2  15       2096.05       2072.89        24.51 o                         
   4   2  15         95.44        102.98        10.71 o                         
   5   2  15        432.72        456.78        16.77 o                         
   6   2  15        240.58        252.83        17.65 o                         
   7   2  15        193.63        199.71        22.40 o                         
  -7   3  15         20.79         15.75        20.48 o                         
  -6   3  15        231.13        188.90        20.17 o                         
  -5   3  15         11.69         11.20        15.31 o                         
  -4   3  15         78.39         94.55        14.21 o                         
  -3   3  15        236.40        237.62        12.32 o                         
  -2   3  15        282.59        293.37        11.53 o                         
  -1   3  15        420.39        447.95        12.04 o                         
   0   3  15       2021.40       1995.99        22.57 o                         
   1   3  15          9.87         19.46         7.04 o                         
   2   3  15       2799.94       2588.39        27.45 o                         
   3   3  15         92.38         83.01         9.18 o                         
   4   3  15        106.18        117.37        11.29 o                         
   5   3  15        173.30        182.56        13.61 o                         
   6   3  15        348.81        359.79        19.28 o                         
   7   3  15        160.39        137.15        21.42 o                         
  -7   4  15         75.19         63.98        21.50 o                         
  -6   4  15         10.07          5.21        17.57 o                         
  -5   4  15         72.96         84.56        16.62 o                         
  -4   4  15          6.17          2.27        12.20 o                         
  -3   4  15         24.41         25.27        10.28 o                         
  -2   4  15         11.19          4.34         8.92 o                         
  -1   4  15       3531.19       3467.42        34.77 o                         
   0   4  15        414.98        482.54        12.57 o                         
   1   4  15          0.50         -1.95         7.29 o                         
   2   4  15        306.47        283.72         9.60 o                         
   3   4  15       1919.79       1802.35        24.51 o                         
   4   4  15        291.43        302.16        13.50 o                         
   5   4  15         53.31         44.14        11.49 o                         
   6   4  15         70.87         67.61        14.79 o                         
   7   4  15        434.23        427.36        26.96 o                         
  -7   5  15         88.01         57.95        20.95 o                         
  -6   5  15        231.99        254.76        22.29 o                         
  -5   5  15          1.93        -14.93        14.93 o                         
  -4   5  15         11.65         -9.24        12.02 o                         
  -3   5  15         25.88         13.15        10.32 o                         
  -2   5  15        493.36        547.55        15.75 o                         
  -1   5  15         30.26         26.54         8.03 o                         
   0   5  15        235.99        241.71         9.74 o                         
   1   5  15        654.12        699.39        12.44 o                         
   2   5  15       1221.09       1095.94        16.69 o                         
   3   5  15          4.31         -3.89         9.12 o                         
   4   5  15        544.07        550.70        16.13 o                         
   5   5  15        276.95        314.34        15.51 o                         
   6   5  15        354.21        348.84        18.81 o                         
  -7   6  15         30.95         -4.50        21.63 o                         
  -6   6  15         54.69         65.82        19.07 o                         
  -5   6  15         34.32         14.87        15.71 o                         
  -4   6  15         75.11         52.69        12.97 o                         
  -3   6  15        165.16        167.01        11.85 o                         
  -2   6  15        676.47        681.44        15.23 o                         
  -1   6  15          6.98         10.40         8.51 o                         
   0   6  15         35.26         53.11         7.81 o                         
   1   6  15        119.08        119.37         8.48 o                         
   2   6  15        631.48        658.42        13.99 o                         
   3   6  15       1166.56       1083.51        26.75 o                         
   4   6  15        943.98        962.82        20.52 o                         
   5   6  15        176.37        160.49        17.49 o                         
   6   6  15        134.07        118.20        16.23 o                         
  -7   7  15         46.85         24.13        22.26 o                         
  -6   7  15        182.97        203.15        22.54 o                         
  -5   7  15          1.46         -6.00        15.99 o                         
  -4   7  15         16.92        -11.67        12.84 o                         
  -3   7  15        188.79        205.90        12.78 o                         
  -2   7  15        343.85        363.52        12.80 o                         
  -1   7  15        112.21         95.62         9.33 o                         
   0   7  15        923.07        925.89        21.35 o                         
   1   7  15        314.62        312.03        10.95 o                         
   2   7  15        204.94        209.88        11.44 o                         
   3   7  15        186.92        177.12        12.91 o                         
   4   7  15        501.41        485.85        17.96 o                         
   5   7  15        198.52        210.92        15.23 o                         
   6   7  15        241.27        209.68        16.54 o                         
  -6   8  15        377.34        364.31        24.31 o                         
  -5   8  15        521.07        508.52        23.31 o                         
  -4   8  15        754.50        800.44        25.07 o                         
  -3   8  15        243.69        234.44        13.82 o                         
  -2   8  15        980.66        941.17        20.74 o                         
  -1   8  15         80.58         79.48         9.34 o                         
   0   8  15        100.67        116.99         9.01 o                         
   1   8  15        281.06        296.00        11.59 o                         
   2   8  15        579.33        626.07        20.51 o                         
   3   8  15        114.83        135.28        13.24 o                         
   4   8  15        463.41        466.71        19.17 o                         
   5   8  15        103.42         90.39        15.99 o                         
   6   8  15         86.92        121.15        18.21 o                         
  -6   9  15         52.19         50.52        19.85 o                         
  -5   9  15        314.57        326.39        21.47 o                         
  -4   9  15        248.32        248.25        17.04 o                         
  -3   9  15        626.98        616.51        18.17 o                         
  -2   9  15        271.92        252.81        12.66 o                         
  -1   9  15         41.44         25.23         9.12 o                         
   0   9  15        104.31        109.37        10.25 o                         
   1   9  15        379.84        366.51        13.87 o                         
   2   9  15        723.00        654.67        19.08 o                         
   3   9  15         10.34         -3.80        11.78 o                         
   4   9  15        190.93        165.90        17.59 o                         
   5   9  15         16.91         24.38        16.48 o                         
   6   9  15        131.53        112.52        19.81 o                         
  -6  10  15          4.21         19.32        20.16 o                         
  -5  10  15         38.51         60.63        17.88 o                         
  -4  10  15        175.60        176.94        16.66 o                         
  -3  10  15         32.39         62.01        12.26 o                         
  -2  10  15        208.78        198.78        12.67 o                         
  -1  10  15         63.96         80.75        11.36 o                         
   0  10  15        159.92        158.41        13.76 o                         
   1  10  15        277.13        261.63        13.84 o                         
   2  10  15          4.46         -1.39        10.10 o                         
   3  10  15        313.53        321.73        16.01 o                         
   4  10  15          7.59         19.18        14.56 o                         
   5  10  15         24.95          7.41        16.40 o                         
   6  10  15        191.62        215.88        21.57 o                         
  -6  11  15         36.17          0.61        20.44 o                         
  -5  11  15          2.71        -17.16        17.16 o                         
  -4  11  15         41.83         33.15        15.28 o                         
  -3  11  15       1650.05       1615.25        30.30 o                         
  -2  11  15         19.16          2.26        10.63 o                         
  -1  11  15         55.06         64.96        10.64 o                         
   0  11  15        254.45        244.61        14.04 o                         
   1  11  15        812.02        813.44        21.29 o                         
   2  11  15          2.50          4.97         9.18 o                         
   3  11  15          0.73         -2.46        11.28 o                         
   4  11  15         52.21         55.10        14.24 o                         
   5  11  15        297.85        285.87        21.05 o                         
  -5  12  15          3.39         -1.04        19.44 o                         
  -4  12  15        116.63        111.25        17.25 o                         
  -3  12  15        190.02        189.59        14.95 o                         
  -2  12  15          1.59        -10.89        10.89 o                         
  -1  12  15        145.33        141.74        12.80 o                         
   0  12  15        413.49        469.50        16.72 o                         
   1  12  15         15.43         20.53         9.68 o                         
   2  12  15         59.30         67.70        12.84 o                         
   3  12  15         35.60         43.23        11.27 o                         
   4  12  15        412.54        507.51        20.00 o                         
   5  12  15         38.39         43.11        17.85 o                         
  -5  13  15         10.27        -16.34        19.80 o                         
  -4  13  15         89.73         60.30        16.56 o                         
  -3  13  15        130.24        167.74        14.57 o                         
  -2  13  15         52.06         46.52        12.48 o                         
  -1  13  15          5.59          9.31        10.24 o                         
   0  13  15          1.84          5.45        11.27 o                         
   1  13  15        978.53        926.02        23.16 o                         
   2  13  15          0.18          0.69        14.15 o                         
   3  13  15         42.51         29.90        15.30 o                         
   4  13  15         82.71         72.49        15.19 o                         
   5  13  15        375.52        376.35        27.16 o                         
  -4  14  15        333.84        383.13        22.10 o                         
  -3  14  15         24.70          3.03        14.08 o                         
  -2  14  15          8.48         -6.14        11.37 o                         
  -1  14  15         23.96         18.39        11.41 o                         
   0  14  15        936.20        935.28        23.58 o                         
   1  14  15        193.77        187.09        12.42 o                         
   2  14  15        125.85        148.97        27.77 o                         
   3  14  15          7.54         -9.76        25.77 o                         
   4  14  15        544.69        544.08        21.50 o                         
  -4  15  15          1.52        -17.94        18.22 o                         
  -3  15  15        307.85        287.93        19.04 o                         
  -2  15  15          0.16          6.02        14.43 o                         
  -1  15  15         16.48         19.50        12.95 o                         
   0  15  15        166.80        183.42        14.30 o                         
   1  15  15        474.52        462.41        17.42 o                         
   2  15  15          3.44         11.05        25.14 o                         
   3  15  15         16.96         15.94        26.98 o                         
   4  15  15         45.38         41.33        16.14 o                         
  -3  16  15         57.64         49.98        15.70 o                         
  -2  16  15        100.68        104.58        18.74 o                         
  -1  16  15          0.89         -2.58        13.11 o                         
   0  16  15        273.09        292.23        16.03 o                         
   1  16  15         52.64         49.90        14.25 o                         
   2  16  15         28.26         14.66        25.63 o                         
   3  16  15          8.39        -14.93        28.05 o                         
  -2  17  15         92.05         76.93        18.43 o                         
  -1  17  15          4.74        -15.76        15.76 o                         
   0  17  15          0.57         -8.39        15.79 o                         
   1  17  15        309.76        324.26        19.65 o                         
   2  17  15         62.29         47.47        28.98 o                         
  -1  18  15         82.75         72.52        16.55 o                         
   0  18  15         67.82         71.52        20.72 o                         
   1  18  15         18.88         27.39        18.87 o                         
  -6   0  16        935.89        917.33        45.95 o                         
  -4   0  16       1390.42       1369.95        43.23 o                         
  -2   0  16       2071.57       2063.44        36.58 o                         
   0   0  16         10.36         -1.31        10.80 o                         
   2   0  16       7412.84       6957.99        86.34 o                         
   4   0  16       3424.70       3245.00        51.85 o                         
   6   0  16        590.82        683.28        38.95 o                         
  -7   1  16        739.65        699.11        30.12 o                         
  -6   1  16          4.70         10.26        18.13 o                         
  -5   1  16         10.57         17.28        15.94 o                         
  -4   1  16         22.40         17.28        14.27 o                         
  -3   1  16        690.35        702.92        18.98 o                         
  -2   1  16         99.42        123.42         9.77 o                         
  -1   1  16          5.30         -7.71         7.71 o                         
   0   1  16          2.00          3.80         7.56 o                         
   1   1  16        506.58        529.86        12.47 o                         
   2   1  16       1124.03       1093.02        16.66 o                         
   3   1  16         35.44         36.38         9.34 o                         
   4   1  16        154.30        147.99        11.40 o                         
   5   1  16       1139.99       1146.37        24.44 o                         
   6   1  16         30.81         47.84        16.47 o                         
  -7   2  16         23.82         40.25        21.38 o                         
  -6   2  16        186.47        186.95        20.58 o                         
  -5   2  16        121.70        131.81        17.86 o                         
  -4   2  16        336.78        358.59        18.32 o                         
  -3   2  16        181.92        173.04        13.16 o                         
  -2   2  16       2200.49       2180.95        26.44 o                         
  -1   2  16        697.06        737.13        14.55 o                         
   0   2  16        570.76        536.79        11.97 o                         
   1   2  16       1437.63       1365.60        17.96 o                         
   2   2  16        524.35        530.41        12.74 o                         
   3   2  16         68.20         47.10         9.31 o                         
   4   2  16         26.54          3.63        10.38 o                         
   5   2  16         90.97         98.79        13.53 o                         
   6   2  16        511.73        509.55        21.10 o                         
  -7   3  16        514.19        560.62        30.21 o                         
  -6   3  16          0.42          4.19        17.61 o                         
  -5   3  16          0.77         -7.99        15.43 o                         
  -4   3  16          4.80         14.83        13.73 o                         
  -3   3  16       2519.23       2463.78        33.95 o                         
  -2   3  16        269.63        305.56        12.31 o                         
  -1   3  16        106.02        108.40         9.48 o                         
   0   3  16        924.41        907.51        17.47 o                         
   1   3  16       2506.80       2537.29        27.04 o                         
   2   3  16         18.97         21.06         8.40 o                         
   3   3  16          1.99          1.26         8.97 o                         
   4   3  16         61.82         52.67        11.28 o                         
   5   3  16       1267.41       1279.24        26.72 o                         
   6   3  16          7.84          1.65        15.35 o                         
  -7   4  16        104.34        126.86        23.68 o                         
  -6   4  16         73.43        104.08        20.05 o                         
  -5   4  16        207.06        188.63        18.66 o                         
  -4   4  16        512.55        567.96        21.25 o                         
  -3   4  16          1.43          4.71        10.87 o                         
  -2   4  16        649.99        657.76        17.03 o                         
  -1   4  16        491.78        514.63        13.17 o                         
   0   4  16        811.36        802.40        14.33 o                         
   1   4  16        802.51        829.24        14.88 o                         
   2   4  16        672.28        678.66        13.69 o                         
   3   4  16        495.87        500.48        13.36 o                         
   4   4  16         55.99         49.96        11.33 o                         
   5   4  16         25.71         17.22        11.95 o                         
   6   4  16         58.22         84.71        16.63 o                         
  -7   5  16        214.81        235.24        25.63 o                         
  -6   5  16         14.26         19.55        19.28 o                         
  -5   5  16         13.57         27.75        16.61 o                         
  -4   5  16        570.68        528.43        21.42 o                         
  -3   5  16        472.34        486.47        15.97 o                         
  -2   5  16        208.55        231.86        11.95 o                         
  -1   5  16          8.93          7.77         8.98 o                         
   0   5  16         16.82         13.82         8.47 o                         
   1   5  16       1417.96       1434.20        20.87 o                         
   2   5  16        141.73        162.16         9.70 o                         
   3   5  16         31.12         33.66        10.33 o                         
   4   5  16         10.68         37.04        11.31 o                         
   5   5  16        782.86        788.68        27.89 o                         
   6   5  16         14.35         34.13        16.21 o                         
  -6   6  16         52.77         52.75        20.77 o                         
  -5   6  16         32.63         15.79        17.11 o                         
  -4   6  16        409.53        424.73        20.02 o                         
  -3   6  16         66.22         52.19        12.05 o                         
  -2   6  16         27.53         17.47        10.09 o                         
  -1   6  16         22.42          1.19         8.96 o                         
   0   6  16        244.62        265.02        10.37 o                         
   1   6  16         24.85         18.23         8.33 o                         
   2   6  16        462.45        432.29        14.28 o                         
   3   6  16        171.06        171.66        13.55 o                         
   4   6  16         67.02         65.41        12.08 o                         
   5   6  16          0.66        -12.43        12.43 o                         
   6   6  16         78.29         91.98        16.43 o                         
  -6   7  16        382.44        420.36        26.17 o                         
  -5   7  16         90.69         65.27        18.78 o                         
  -4   7  16        148.58        164.10        16.55 o                         
  -3   7  16         23.74         32.27        11.17 o                         
  -2   7  16          2.37          2.91         9.80 o                         
  -1   7  16         15.83          8.26         8.98 o                         
   0   7  16       1183.98       1174.48        20.80 o                         
   1   7  16         64.54         63.17         8.24 o                         
   2   7  16        467.89        467.68        15.64 o                         
   3   7  16        213.36        199.13        13.94 o                         
   4   7  16        251.46        266.55        15.95 o                         
   5   7  16        135.86        153.93        17.05 o                         
   6   7  16         59.29         47.02        15.81 o                         
  -6   8  16        150.13        168.41        35.63 o                         
  -5   8  16        126.18        130.60        19.34 o                         
  -4   8  16        196.41        235.80        17.42 o                         
  -3   8  16         30.38         41.86        12.47 o                         
  -2   8  16          6.01         -7.43        10.00 o                         
  -1   8  16          5.21         -5.13         8.74 o                         
   0   8  16        609.44        610.82        15.25 o                         
   1   8  16         88.07        104.75        10.56 o                         
   2   8  16         21.73         14.79        11.61 o                         
   3   8  16         35.53         33.96        12.51 o                         
   4   8  16        475.49        443.45        19.84 o                         
   5   8  16          0.13         -5.14        15.58 o                         
   6   8  16         64.65         60.67        19.49 o                         
  -6   9  16         32.62         35.68        20.84 o                         
  -5   9  16          0.17         -2.55        17.05 o                         
  -4   9  16        251.86        281.75        18.17 o                         
  -3   9  16        145.09        191.44        14.22 o                         
  -2   9  16        213.10        231.35        13.07 o                         
  -1   9  16          8.25          1.31         9.62 o                         
   0   9  16        316.99        352.50        13.21 o                         
   1   9  16         38.97         30.09        11.00 o                         
   2   9  16         33.91         32.09        11.48 o                         
   3   9  16        140.69        119.96        13.69 o                         
   4   9  16        310.30        323.89        20.35 o                         
   5   9  16         13.30         18.02        16.39 o                         
  -6  10  16         54.23         36.04        21.72 o                         
  -5  10  16        597.72        633.42        26.11 o                         
  -4  10  16         41.41         41.24        15.39 o                         
  -3  10  16          6.83          5.90        12.47 o                         
  -2  10  16        289.68        263.90        14.00 o                         
  -1  10  16       1296.78       1267.69        23.07 o                         
   0  10  16        261.31        240.20        14.42 o                         
   1  10  16          5.68         -0.04        10.90 o                         
   2  10  16        331.51        306.79        15.42 o                         
   3  10  16        570.92        599.43        25.32 o                         
   4  10  16         20.39         30.35        13.76 o                         
   5  10  16          0.09         -8.65        16.95 o                         
  -5  11  16         38.20         39.80        18.52 o                         
  -4  11  16         24.33         39.19        16.12 o                         
  -3  11  16        283.87        318.64        17.02 o                         
  -2  11  16        213.65        213.20        13.15 o                         
  -1  11  16        355.52        339.64        15.96 o                         
   0  11  16        251.85        255.18        15.24 o                         
   1  11  16        297.86        281.30        14.28 o                         
   2  11  16         45.06         44.96        11.84 o                         
   3  11  16          4.96          0.32        13.00 o                         
   4  11  16        225.44        275.06        18.17 o                         
   5  11  16         26.41         -4.03        17.47 o                         
  -5  12  16        312.64        284.64        24.90 o                         
  -4  12  16         16.47        -16.22        16.27 o                         
  -3  12  16          2.05          1.30        12.99 o                         
  -2  12  16          0.84        -11.40        11.40 o                         
  -1  12  16        160.56        177.81        13.78 o                         
   0  12  16         28.57         31.61        12.12 o                         
   1  12  16          4.71          5.79        10.63 o                         
   2  12  16         25.45         26.52        10.47 o                         
   3  12  16        890.52        901.21        28.21 o                         
   4  12  16        267.40        240.52        18.73 o                         
   5  12  16         15.15         40.13        19.56 o                         
  -5  13  16          9.28        -20.05        20.05 o                         
  -4  13  16         38.63         26.16        17.35 o                         
  -3  13  16          0.37        -12.86        13.53 o                         
  -2  13  16        477.29        437.73        17.55 o                         
  -1  13  16         51.27         19.90        14.48 o                         
   0  13  16        118.86        127.14        14.28 o                         
   1  13  16         10.86         11.48        10.60 o                         
   2  13  16        306.02        323.15        16.75 o                         
   3  13  16        104.74        129.78        14.18 o                         
   4  13  16        295.02        341.10        20.25 o                         
  -4  14  16         12.19         12.43        18.91 o                         
  -3  14  16        105.22        106.47        16.63 o                         
  -2  14  16         13.90         24.66        13.13 o                         
  -1  14  16        143.66        140.33        15.12 o                         
   0  14  16         10.34         17.85        12.36 o                         
   1  14  16          9.75         28.52        12.77 o                         
   2  14  16        140.61        166.17        14.53 o                         
   3  14  16        558.03        573.92        26.45 o                         
   4  14  16         21.73         10.58        16.69 o                         
  -4  15  16         32.68         -0.83        35.75 o                         
  -3  15  16         12.83        -16.35        18.94 o                         
  -2  15  16        326.20        353.92        20.27 o                         
  -1  15  16          0.33         -9.76        13.51 o                         
   0  15  16        339.48        354.19        17.12 o                         
   1  15  16          7.37          0.15        12.99 o                         
   2  15  16        599.37        629.00        26.06 o                         
   3  15  16         35.32         12.93        20.81 o                         
  -3  16  16          1.47         -6.69        15.06 o                         
  -2  16  16         47.33         36.82        17.68 o                         
  -1  16  16        288.11        252.50        18.67 o                         
   0  16  16         21.40         44.26        13.36 o                         
   1  16  16         64.24         53.61        14.07 o                         
   2  16  16          2.91          0.70        18.38 o                         
  -2  17  16        114.59        103.69        19.80 o                         
  -1  17  16         14.89         10.45        14.72 o                         
   0  17  16         12.35        -16.00        16.00 o                         
   1  17  16          5.48         -4.40        13.15 o                         
  -7   0  17          0.30        -19.96        27.96 o                         
  -5   0  17       1636.65       1419.63        49.78 o                         
  -3   0  17          5.69         -4.01        17.85 o                         
  -1   0  17       1244.11       1281.44        33.11 o                         
   1   0  17       1298.42       1235.56        31.94 o                         
   3   0  17        259.07        240.77        16.87 o                         
   5   0  17         80.13         80.65        20.89 o                         
  -7   1  17          0.05         11.72        20.41 o                         
  -6   1  17        173.32        184.07        22.51 o                         
  -5   1  17         12.25         71.30        17.34 o                         
  -4   1  17       2457.17       2496.90        42.73 o                         
  -3   1  17         42.45         43.37        12.64 o                         
  -2   1  17        270.71        284.06        12.94 o                         
  -1   1  17         18.96         16.91         9.06 o                         
   0   1  17        721.07        764.98        14.68 o                         
   1   1  17         33.26         28.90         8.66 o                         
   2   1  17        472.29        478.93        12.63 o                         
   3   1  17        428.20        449.00        13.92 o                         
   4   1  17        841.98        817.46        18.82 o                         
   5   1  17         54.70         54.38        14.12 o                         
   6   1  17        104.57         63.30        18.45 o                         
  -7   2  17         46.87         52.93        22.23 o                         
  -6   2  17         34.14         19.92        18.56 o                         
  -5   2  17       1360.07       1358.17        33.73 o                         
  -4   2  17         56.88         57.55        15.39 o                         
  -3   2  17         83.07         63.75        12.99 o                         
  -2   2  17          9.66          6.20        10.00 o                         
  -1   2  17       2060.56       2089.99        26.42 o                         
   0   2  17         69.16         59.28         9.01 o                         
   1   2  17        724.05        755.37        15.59 o                         
   2   2  17        359.65        352.88        11.84 o                         
   3   2  17       1237.19       1301.19        21.20 o                         
   4   2  17         17.82         -9.89        11.08 o                         
   5   2  17        128.77        149.23        15.25 o                         
   6   2  17          5.94         -9.54        15.48 o                         
  -7   3  17         48.84         61.39        22.96 o                         
  -6   3  17        124.58        125.39        20.36 o                         
  -5   3  17          0.11         27.18        17.01 o                         
  -4   3  17        985.64       1017.24        37.52 o                         
  -3   3  17        625.64        606.66        18.45 o                         
  -2   3  17        192.33        187.09        12.43 o                         
  -1   3  17       1055.25        984.23        19.63 o                         
   0   3  17        874.21        900.71        17.67 o                         
   1   3  17        431.75        432.42        12.42 o                         
   2   3  17         80.38         93.84         9.51 o                         
   3   3  17         50.08         45.85        10.19 o                         
   4   3  17        126.50        105.51        12.80 o                         
   5   3  17         27.16         22.02        13.25 o                         
   6   3  17        129.06        112.94        18.26 o                         
  -6   4  17         89.95        102.81        20.83 o                         
  -5   4  17        585.50        609.46        24.69 o                         
  -4   4  17         66.26         58.80        15.28 o                         
  -3   4  17          0.58         -0.44        11.69 o                         
  -2   4  17        299.92        322.92        13.88 o                         
  -1   4  17       2813.10       2739.26        34.22 o                         
   0   4  17         63.23         60.06         9.70 o                         
   1   4  17        488.68        530.04        13.39 o                         
   2   4  17         30.83         29.07         8.93 o                         
   3   4  17       2015.98       1955.98        28.55 o                         
   4   4  17        125.34        131.91        12.67 o                         
   5   4  17         74.84         89.45        13.22 o                         
   6   4  17          8.76         24.96        16.87 o                         
  -6   5  17        105.34        132.53        22.88 o                         
  -5   5  17          7.55        -16.85        16.85 o                         
  -4   5  17        115.80        145.25        17.82 o                         
  -3   5  17          1.99         -1.47        11.98 o                         
  -2   5  17         20.81          5.92        10.98 o                         
  -1   5  17        397.84        400.17        14.73 o                         
   0   5  17        718.56        647.52        15.46 o                         
   1   5  17       1287.47       1247.11        20.34 o                         
   2   5  17         30.06         24.82         8.89 o                         
   3   5  17          0.28         -1.01        10.26 o                         
   4   5  17        173.54        178.83        13.34 o                         
   5   5  17        174.81        177.09        15.27 o                         
   6   5  17         84.01         68.50        17.24 o                         
  -6   6  17        139.67        127.54        22.81 o                         
  -5   6  17        119.10        119.24        20.18 o                         
  -4   6  17         13.96         10.94        16.08 o                         
  -3   6  17         44.39         17.00        12.23 o                         
  -2   6  17        103.57        119.82        12.11 o                         
  -1   6  17        236.76        263.96        12.17 o                         
   0   6  17         15.12          4.52         9.16 o                         
   1   6  17         17.30          1.76         9.27 o                         
   2   6  17         88.14         93.69        10.13 o                         
   3   6  17        339.20        351.63        13.83 o                         
   4   6  17        349.07        344.13        15.94 o                         
   5   6  17         63.76         61.34        14.27 o                         
   6   6  17         19.71         19.30        17.15 o                         
  -6   7  17        125.71        133.35        23.19 o                         
  -5   7  17          0.35        -17.67        17.99 o                         
  -4   7  17        195.11        191.43        19.20 o                         
  -3   7  17        150.59        152.12        13.59 o                         
  -2   7  17        163.98        197.12        13.25 o                         
  -1   7  17          9.23          8.20         9.64 o                         
   0   7  17         48.16         44.66        10.07 o                         
   1   7  17         42.15         28.96         8.90 o                         
   2   7  17        110.35         97.61        12.36 o                         
   3   7  17         19.77         -2.58        12.01 o                         
   4   7  17        149.24        129.46        15.29 o                         
   5   7  17         67.06         56.74        16.27 o                         
   6   7  17         17.40          5.70        14.99 o                         
  -6   8  17        102.66        120.04        23.42 o                         
  -5   8  17          6.16          3.33        18.17 o                         
  -4   8  17         55.17         41.97        16.06 o                         
  -3   8  17        156.86        163.10        14.35 o                         
  -2   8  17        212.92        222.71        13.11 o                         
  -1   8  17          4.97         -0.83         9.23 o                         
   0   8  17         52.01         53.33         9.77 o                         
   1   8  17          1.23         -9.57         9.57 o                         
   2   8  17        242.68        185.73        14.35 o                         
   3   8  17          2.74        -10.00        12.70 o                         
   4   8  17         23.47         16.48        14.99 o                         
   5   8  17          0.07         -1.28        16.19 o                         
  -6   9  17         11.59          9.28        23.33 o                         
  -5   9  17         32.67         22.60        19.15 o                         
  -4   9  17        186.19        169.25        18.40 o                         
  -3   9  17       1210.06       1170.43        25.57 o                         
  -2   9  17         30.34         21.90        11.88 o                         
  -1   9  17         37.57         22.72        10.52 o                         
   0   9  17        160.37        173.58        11.34 o                         
   1   9  17        196.08        232.26        14.91 o                         
   2   9  17         33.19         42.43        12.60 o                         
   3   9  17         62.88         47.79        13.48 o                         
   4   9  17        198.06        203.44        21.45 o                         
   5   9  17         55.72         52.38        17.60 o                         
  -5  10  17        139.01        131.31        21.38 o                         
  -4  10  17        240.81        295.03        20.20 o                         
  -3  10  17         56.04         44.39        13.65 o                         
  -2  10  17        145.00        175.40        13.55 o                         
  -1  10  17         24.51          3.72        10.16 o                         
   0  10  17        145.32        139.04        16.33 o                         
   1  10  17        493.34        474.38        20.86 o                         
   2  10  17         45.89         32.27        12.26 o                         
   3  10  17        217.94        211.11        15.57 o                         
   4  10  17         62.81         95.55        16.01 o                         
   5  10  17         33.36         31.73        17.13 o                         
  -5  11  17          0.18         -9.97        19.71 o                         
  -4  11  17         14.24         34.77        17.23 o                         
  -3  11  17        617.08        611.42        20.37 o                         
  -2  11  17          0.56         -2.91        14.08 o                         
  -1  11  17          0.79         -9.63        10.49 o                         
   0  11  17         30.16         37.17        13.19 o                         
   1  11  17        792.40        828.27        25.81 o                         
   2  11  17          5.02          6.12        11.55 o                         
   3  11  17        118.58        145.19        14.25 o                         
   4  11  17         10.12         11.68        14.94 o                         
   5  11  17        291.35        360.77        29.21 o                         
  -5  12  17          0.21        -18.59        21.19 o                         
  -4  12  17         58.84         48.87        17.61 o                         
  -3  12  17         78.51        100.13        14.48 o                         
  -2  12  17        349.96        349.17        17.05 o                         
  -1  12  17         42.77         43.89        12.87 o                         
   0  12  17        103.73        100.07        14.10 o                         
   1  12  17         10.99          4.13        11.73 o                         
   2  12  17        181.86        210.25        19.03 o                         
   3  12  17          4.96         -0.31        13.09 o                         
   4  12  17         88.85         81.88        23.00 o                         
  -4  13  17          0.01        -17.56        17.56 o                         
  -3  13  17        236.06        286.42        18.08 o                         
  -2  13  17         26.71         29.45        12.82 o                         
  -1  13  17        114.38        118.25        15.35 o                         
   0  13  17          1.55         15.43        12.94 o                         
   1  13  17        684.26        698.95        31.29 o                         
   2  13  17         86.29         83.56        12.79 o                         
   3  13  17        125.34        114.13        16.70 o                         
   4  13  17         39.81         55.24        16.29 o                         
  -4  14  17        121.67        101.07        22.10 o                         
  -3  14  17          6.34         39.14        15.90 o                         
  -2  14  17        321.66        363.42        20.65 o                         
  -1  14  17          0.47        -10.13        13.97 o                         
   0  14  17        157.62        192.30        20.94 o                         
   1  14  17        136.72        115.82        14.05 o                         
   2  14  17        471.58        502.62        20.50 o                         
   3  14  17          7.84         12.81        17.05 o                         
  -3  15  17        149.11        151.30        24.08 o                         
  -2  15  17          0.18        -17.20        17.20 o                         
  -1  15  17         39.93         26.12        14.69 o                         
   0  15  17         35.74         35.74        14.73 o                         
   1  15  17        341.92        352.45        18.27 o                         
   2  15  17          4.43         -5.96        15.08 o                         
   3  15  17          6.83        -19.58        19.58 o                         
  -2  16  17        158.97        120.92        19.82 o                         
  -1  16  17         12.03         -0.36        17.68 o                         
   0  16  17        262.69        257.61        19.55 o                         
   1  16  17        132.92        136.84        17.94 o                         
   2  16  17         25.80         28.32        17.92 o                         
   0  17  17          1.54          9.50        41.18 o                         
  -6   0  18        434.20        443.06        38.31 o                         
  -4   0  18          1.52        -11.07        21.09 o                         
  -2   0  18       1258.57       1353.36        51.54 o                         
   0   0  18        307.55        319.68        16.59 o                         
   2   0  18       1384.97       1398.28        33.89 o                         
   4   0  18          1.92         12.09        17.04 o                         
   6   0  18        689.44        710.00        44.02 o                         
  -6   1  18         15.66         12.65        20.09 o                         
  -5   1  18        275.20        268.86        21.53 o                         
  -4   1  18          8.21         20.40        15.22 o                         
  -3   1  18       1012.54        978.28        28.35 o                         
  -2   1  18        173.86        160.12        13.18 o                         
  -1   1  18         84.77         82.76        10.50 o                         
   0   1  18        271.74        274.76        11.55 o                         
   1   1  18         70.22         62.98         9.28 o                         
   2   1  18        203.93        211.38        10.85 o                         
   3   1  18         10.61         13.31        10.31 o                         
   4   1  18          4.86         -5.15        11.50 o                         
   5   1  18        402.45        369.81        19.86 o                         
   6   1  18          0.07         -3.40        18.85 o                         
  -6   2  18        511.97        517.77        26.64 o                         
  -5   2  18         27.82         36.78        17.79 o                         
  -4   2  18        113.11         85.97        16.27 o                         
  -3   2  18         27.75         12.67        13.49 o                         
  -2   2  18       2182.49       2259.68        32.77 o                         
  -1   2  18         30.33         31.46        10.21 o                         
   0   2  18        463.74        478.68        13.46 o                         
   1   2  18        647.57        649.68        14.95 o                         
   2   2  18        705.73        692.46        15.70 o                         
   3   2  18         41.26         29.11        10.71 o                         
   4   2  18        238.64        247.46        16.03 o                         
   5   2  18        429.06        423.43        22.62 o                         
   6   2  18         77.16        113.38        17.95 o                         
  -6   3  18         17.22         19.84        20.55 o                         
  -5   3  18        201.21        217.93        20.76 o                         
  -4   3  18        132.15        121.03        17.48 o                         
  -3   3  18        788.67        833.35        23.14 o                         
  -2   3  18        120.89        103.23        12.14 o                         
  -1   3  18       1986.97       2007.00        28.44 o                         
   0   3  18         77.44         88.40        10.15 o                         
   1   3  18       3094.57       3026.08        34.75 o                         
   2   3  18         41.86         23.56         9.33 o                         
   3   3  18        166.32        195.64        12.86 o                         
   4   3  18         84.13         78.16        13.42 o                         
   5   3  18        150.98        154.26        15.45 o                         
   6   3  18          1.65        -16.93        18.01 o                         
  -6   4  18        375.79        433.18        27.47 o                         
  -5   4  18        169.92        191.58        21.02 o                         
  -4   4  18        111.63        129.89        18.33 o                         
  -3   4  18         10.41         24.38        13.13 o                         
  -2   4  18        952.11        886.00        20.67 o                         
  -1   4  18        475.09        493.52        15.38 o                         
   0   4  18        181.66        197.93        11.84 o                         
   1   4  18          4.33         32.98         9.82 o                         
   2   4  18        301.43        307.37        12.69 o                         
   3   4  18         22.91         25.95        10.69 o                         
   4   4  18          0.32         -3.80        11.70 o                         
   5   4  18        104.61         84.95        13.99 o                         
   6   4  18          5.08          2.68        17.26 o                         
  -6   5  18          6.31          1.71        21.32 o                         
  -5   5  18        186.61        193.05        21.80 o                         
  -4   5  18        405.26        379.52        22.01 o                         
  -3   5  18        603.73        645.94        20.81 o                         
  -2   5  18        225.38        208.55        13.85 o                         
  -1   5  18        162.73        167.96        12.51 o                         
   0   5  18         30.43         26.18        10.05 o                         
   1   5  18        482.38        478.86        13.81 o                         
   2   5  18        153.51        141.64        10.90 o                         
   3   5  18        404.61        415.63        15.21 o                         
   4   5  18         16.83          3.47        12.01 o                         
   5   5  18         62.64         89.89        15.22 o                         
   6   5  18          1.77         15.30        17.52 o                         
  -6   6  18        161.63        176.18        24.42 o                         
  -5   6  18        217.87        226.41        22.80 o                         
  -4   6  18         97.96         90.15        17.94 o                         
  -3   6  18        139.44        103.76        14.51 o                         
  -2   6  18        403.40        416.07        16.08 o                         
  -1   6  18        261.24        261.87        13.18 o                         
   0   6  18         28.89         26.77         9.91 o                         
   1   6  18         66.02         53.62        10.41 o                         
   2   6  18        363.19        376.16        13.69 o                         
   3   6  18         98.97        111.19        12.29 o                         
   4   6  18          0.44        -11.99        11.99 o                         
   5   6  18         41.39         33.76        14.65 o                         
  -6   7  18         65.80         45.04        22.59 o                         
  -5   7  18        117.98        131.82        21.18 o                         
  -4   7  18        197.50        236.90        20.46 o                         
  -3   7  18        121.82        147.31        15.34 o                         
  -2   7  18        131.16        141.95        13.43 o                         
  -1   7  18         23.66         19.46        10.81 o                         
   0   7  18        227.06        219.99        12.74 o                         
   1   7  18        109.16         65.64        10.71 o                         
   2   7  18          0.48          4.12         9.51 o                         
   3   7  18        200.15        186.87        15.54 o                         
   4   7  18        214.00        220.88        17.58 o                         
   5   7  18        139.47        113.42        17.91 o                         
  -6   8  18        187.75        176.80        95.13 o                         
  -5   8  18        516.21        513.53        27.11 o                         
  -4   8  18          1.71        -16.40        16.40 o                         
  -3   8  18         39.86         47.91        13.73 o                         
  -2   8  18        306.95        326.80        15.36 o                         
  -1   8  18        138.16        154.75        12.00 o                         
   0   8  18        101.01         91.47        10.87 o                         
   1   8  18          2.37         -3.63        10.62 o                         
   2   8  18        162.87        158.78        14.01 o                         
   3   8  18        181.37        201.67        16.55 o                         
   4   8  18         50.01         25.86        16.08 o                         
   5   8  18          5.49        -15.38        17.41 o                         
  -5   9  18         35.75         41.39        20.93 o                         
  -4   9  18        149.46        207.10        20.86 o                         
  -3   9  18        233.93        265.66        17.50 o                         
  -2   9  18        174.28        173.47        14.50 o                         
  -1   9  18        106.10         89.50        12.51 o                         
   0   9  18       1095.65       1060.75        25.73 o                         
   1   9  18        164.43        155.87        13.41 o                         
   2   9  18        170.15        158.61        14.88 o                         
   3   9  18        144.05        112.57        15.04 o                         
   4   9  18        382.18        413.00        21.62 o                         
   5   9  18         37.32         50.03        21.20 o                         
  -5  10  18         83.68         84.73        22.82 o                         
  -4  10  18          0.76         -3.73        17.89 o                         
  -3  10  18        195.26        186.42        16.22 o                         
  -2  10  18        148.63        161.20        14.17 o                         
  -1  10  18        364.51        391.27        16.29 o                         
   0  10  18          1.60          7.44        11.27 o                         
   1  10  18        209.21        170.96        15.24 o                         
   2  10  18        136.13        170.58        20.24 o                         
   3  10  18        202.02        225.32        16.58 o                         
   4  10  18          1.66         14.35        15.55 o                         
  -5  11  18          8.63          8.96        21.00 o                         
  -4  11  18        363.73        293.78        23.07 o                         
  -3  11  18         20.55         29.94        14.08 o                         
  -2  11  18         70.26         50.95        13.58 o                         
  -1  11  18        110.31         97.63        12.77 o                         
   0  11  18        357.88        370.05        17.15 o                         
   1  11  18         22.78         20.08        12.77 o                         
   2  11  18         17.87         23.61        12.85 o                         
   3  11  18          6.93          1.70        14.17 o                         
   4  11  18        285.58        302.61        20.12 o                         
  -4  12  18         36.62         16.71        21.81 o                         
  -3  12  18        130.70        120.40        16.71 o                         
  -2  12  18          1.95        -13.05        13.05 o                         
  -1  12  18        448.78        451.12        19.16 o                         
   0  12  18         23.03          6.09        14.36 o                         
   1  12  18        201.33        194.19        15.41 o                         
   2  12  18         10.06          3.77        12.07 o                         
   3  12  18        601.41        598.54        22.57 o                         
   4  12  18         49.97         39.84        20.50 o                         
  -4  13  18        263.53        259.47        25.57 o                         
  -3  13  18         24.77         46.63        16.58 o                         
  -2  13  18         11.54          0.96        12.55 o                         
  -1  13  18          5.26        -11.58        16.14 o                         
   0  13  18        641.18        667.08        27.83 o                         
   1  13  18         28.55         24.52        12.78 o                         
   2  13  18         52.30         45.37        13.61 o                         
   3  13  18         41.30         42.62        14.79 o                         
  -3  14  18        108.82        117.36        17.50 o                         
  -2  14  18          3.96          7.93        15.86 o                         
  -1  14  18        277.49        289.98        18.71 o                         
   0  14  18         21.72         34.67        15.04 o                         
   1  14  18         45.28         54.08        14.09 o                         
   2  14  18          4.02         16.03        16.35 o                         
   3  14  18        205.12        180.55        16.24 o                         
  -2  15  18         91.88        110.03        20.13 o                         
  -1  15  18          3.45         -2.51        15.17 o                         
   0  15  18        257.19        232.61        18.38 o                         
   1  15  18         33.72         50.24        16.32 o                         
   2  15  18          0.32        -17.40        17.40 o                         
  -1  16  18        101.35        128.25        19.97 o                         
   0  16  18          3.59          0.26        16.47 o                         
  -5   0  19        558.40        585.74        40.92 o                         
  -3   0  19        192.53        203.42        24.40 o                         
  -1   0  19         18.19         21.65        14.81 o                         
   1   0  19         29.68         30.93        13.23 o                         
   3   0  19         37.16         23.20        16.07 o                         
   5   0  19        114.96        150.32        27.69 o                         
  -6   1  19          5.05        -20.16        20.16 o                         
  -5   1  19          5.75         -7.77        17.73 o                         
  -4   1  19        959.19        931.58        33.01 o                         
  -3   1  19         14.33        -13.71        13.71 o                         
  -2   1  19         23.17          4.97        12.24 o                         
  -1   1  19         80.39         83.96        11.27 o                         
   0   1  19        298.70        350.37        13.25 o                         
   1   1  19        658.86        687.54        15.33 o                         
   2   1  19          0.03         -7.54         9.79 o                         
   3   1  19        334.88        313.64        14.60 o                         
   4   1  19        165.54        172.18        15.50 o                         
   5   1  19        178.78        153.46        19.11 o                         
   6   1  19          9.37          9.54        21.58 o                         
  -6   2  19         32.15         61.63        21.92 o                         
  -5   2  19        413.66        468.86        29.54 o                         
  -4   2  19          0.15         25.74        16.38 o                         
  -3   2  19        199.71        202.59        17.05 o                         
  -2   2  19        501.56        526.65        18.16 o                         
  -1   2  19        482.23        501.56        16.18 o                         
   0   2  19       1224.77       1160.85        21.37 o                         
   1   2  19        103.26        117.74        10.68 o                         
   2   2  19         32.46         33.17        10.42 o                         
   3   2  19          9.19          3.36        11.37 o
[truncated: 52,572 more chars]
