# Supplementary material for: Crystal structures of trans-di­aqua­(3-R-1,3,5,8,12-penta­aza­cyclo­tetra­deca­ne)copper(II) isophthalate hydrates (R = benzyl or pyridin-3-ylmethyl)
Source: Acta Crystallogr E Crystallogr Commun. 2019 Jun 21;75(Pt 7):1015–9. doi: 10.1107/S2056989019008387 (PMC6659336; doi:10.1107/S2056989019008387)
Supplement: Supplementary file 3 [file e-75-01015-IIsup3.hkl]

data_II                                                                         
_shelx_title ' yala033_p21c_0m in P2(1)/c pale lila'                            
_shelx_refln_list_code          4                                               
_shelx_F_calc_maximum      318.83                                               
_exptl_crystal_F_000      1208.00                                               
_reflns_d_resolution_high  0.8491                                               
                                                                                
loop_                                                                           
 _space_group_symop_operation_xyz                                               
 'x, y, z'                                                                      
 '-x, y+1/2, -z+1/2'                                                            
 '-x, -y, -z'                                                                   
 'x, -y-1/2, z-1/2'                                                             
                                                                                
_cell_length_a     7.1955                                                       
_cell_length_b    19.0463                                                       
_cell_length_c    19.4426                                                       
_cell_angle_alpha  90.000                                                       
_cell_angle_beta   94.276                                                       
_cell_angle_gamma  90.000                                                       
                                                                                
_shelx_F_squared_multiplier     1.000                                           
                                                                                
loop_                                                                           
 _refln_index_h                                                                 
 _refln_index_k                                                                 
 _refln_index_l                                                                 
 _refln_F_squared_calc                                                          
 _refln_F_squared_meas                                                          
 _refln_F_squared_sigma                                                         
 _refln_observed_status                                                         
   1   0   0       9108.19       8168.68       299.49 o                         
   2   0   0      27228.13      26895.32       901.59 o                         
   3   0   0       7373.21       7276.02       252.25 o                         
   4   0   0       2496.19       2193.48       199.05 o                         
   5   0   0        936.31        962.94        99.53 o                         
   6   0   0       2562.80       2170.67       171.53 o                         
   7   0   0        444.38        314.10        95.87 o                         
   8   0   0        148.43        154.23        40.11 o                         
   1   1   0         14.00          3.62         6.60 o                         
   2   1   0     101654.16     105652.20      2126.09 o                         
   3   1   0       8414.68       8181.97       198.87 o                         
   4   1   0      14453.54      14239.20       478.92 o                         
   5   1   0        418.90        424.53        55.57 o                         
   6   1   0        341.98        325.22        60.52 o                         
   7   1   0        164.04        133.30        39.09 o                         
   8   1   0         63.50        -26.49        26.49 o                         
   1   2   0      21636.25      19569.12       339.77 o                         
   2   2   0      32582.58      33851.38       684.63 o                         
   3   2   0         22.56         51.01        13.13 o                         
   4   2   0         46.76         60.62        26.19 o                         
   5   2   0        633.71        621.97        44.84 o                         
   6   2   0       2226.43       1949.57       108.54 o                         
   7   2   0        228.59        221.44        29.57 o                         
   8   2   0         49.27          7.43        27.44 o                         
   1   3   0      27907.26      27897.38       353.97 o                         
   2   3   0        766.60        942.12        30.38 o                         
   3   3   0      12700.75      12665.35       254.24 o                         
   4   3   0       2313.11       2357.98        62.73 o                         
   5   3   0       1247.34       1325.93        70.20 o                         
   6   3   0       1054.08       1087.74        46.01 o                         
   7   3   0          0.22          5.13        25.22 o                         
   8   3   0          6.92          3.95        42.06 o                         
   0   4   0       3060.46       3158.14        62.41 o                         
   1   4   0       4656.04       4994.64        64.40 o                         
   2   4   0        225.00        280.70        10.12 o                         
   3   4   0         18.67         12.64        15.32 o                         
   4   4   0         89.66         92.04        15.52 o                         
   5   4   0       3289.24       3184.40        92.90 o                         
   6   4   0          5.74         -1.80        26.05 o                         
   7   4   0       1041.82       1104.80        52.10 o                         
   8   4   0         92.11         83.53        33.81 o                         
   1   5   0        120.42         94.51         7.83 o                         
   2   5   0        308.90        363.53        11.11 o                         
   3   5   0      15275.17      15540.83       279.99 o                         
   4   5   0        313.36        271.81        20.25 o                         
   5   5   0       2996.81       2881.54        73.66 o                         
   6   5   0        255.59        267.77        46.40 o                         
   7   5   0         30.19         34.80        31.99 o                         
   8   5   0         90.06        139.55        38.15 o                         
   0   6   0       2393.82       2683.34        54.01 o                         
   1   6   0      12611.53      11747.10       148.45 o                         
   2   6   0       1191.45       1208.97        22.66 o                         
   3   6   0        609.75        644.32        19.50 o                         
   4   6   0        305.79        348.30        16.53 o                         
   5   6   0        601.89        600.92        26.66 o                         
   6   6   0        348.97        343.72        38.62 o                         
   7   6   0        494.36        427.07        44.98 o                         
   8   6   0         14.05         -3.08        50.65 o                         
   1   7   0       1742.21       1719.36        28.09 o                         
   2   7   0       9297.70       9267.24       131.67 o                         
   3   7   0        506.36        442.97        14.41 o                         
   4   7   0       3899.35       3687.31        78.48 o                         
   5   7   0        382.26        394.26        18.90 o                         
   6   7   0         64.54         54.92        16.37 o                         
   7   7   0        380.91        392.82        35.46 o                         
   8   7   0         83.67         95.02        33.30 o                         
   0   8   0      35998.95      36294.77       782.85 o                         
   1   8   0       2417.22       2161.94        36.87 o                         
   2   8   0       7406.08       7497.64       112.65 o                         
   3   8   0        545.89        557.21        18.11 o                         
   4   8   0        370.86        440.18        19.57 o                         
   5   8   0        198.71        215.58        19.73 o                         
   6   8   0        569.09        565.91        28.61 o                         
   7   8   0        114.02        155.40        26.24 o                         
   1   9   0         42.14         52.27        13.95 o                         
   2   9   0      10495.54      10767.23       165.44 o                         
   3   9   0         88.32        124.98        15.52 o                         
   4   9   0       3169.75       3334.02        61.92 o                         
   5   9   0       1147.41       1094.05        31.70 o                         
   6   9   0          6.50         -8.95        21.07 o                         
   7   9   0          4.49         -0.43        23.81 o                         
   0  10   0       2199.80       2243.36        96.44 o                         
   1  10   0       4123.39       3949.92        69.25 o                         
   2  10   0       2602.74       2431.65        45.42 o                         
   3  10   0        306.55        302.26        19.68 o                         
   4  10   0        346.53        414.99        24.53 o                         
   5  10   0        214.59        185.92        22.58 o                         
   6  10   0         12.62         34.51        20.27 o                         
   7  10   0         28.67         12.83        20.35 o                         
   1  11   0       3594.76       3734.00        65.11 o                         
   2  11   0       1700.02       1645.02        37.86 o                         
   3  11   0       1400.45       1437.84        35.90 o                         
   4  11   0        672.51        708.46        28.39 o                         
   5  11   0        541.79        601.80        29.55 o                         
   6  11   0        299.21        247.12        25.59 o                         
   7  11   0          5.51         49.88        24.60 o                         
   0  12   0         72.70         47.06        22.36 o                         
   1  12   0      10283.48      10091.37       164.15 o                         
   2  12   0        803.79        830.18        27.95 o                         
   3  12   0         22.42         -7.20        19.63 o                         
   4  12   0         71.80         51.29        23.32 o                         
   5  12   0        736.41        737.72        36.68 o                         
   6  12   0        164.98        162.87        28.56 o                         
   7  12   0         38.78         47.29        37.81 o                         
   1  13   0       1361.61       1372.35        33.86 o                         
   2  13   0        490.70        543.24        26.56 o                         
   3  13   0       4658.35       4669.68        92.75 o                         
   4  13   0       1504.90       1433.33        45.01 o                         
   5  13   0        520.89        505.33        33.76 o                         
   6  13   0         80.64         92.70        29.73 o                         
   0  14   0       2842.64       2804.52        75.85 o                         
   1  14   0       6654.54       6762.30       119.86 o                         
   2  14   0        726.54        773.43        30.76 o                         
   3  14   0        136.23        174.87        26.65 o                         
   4  14   0         42.58         45.00        28.09 o                         
   5  14   0         69.15         68.89        33.35 o                         
   6  14   0        220.05        146.98        38.79 o                         
   1  15   0        805.83        856.97        32.75 o                         
   2  15   0       1978.49       1872.42        64.61 o                         
   3  15   0        908.79       1070.27        48.04 o                         
   4  15   0        969.87        950.07        50.74 o                         
   5  15   0       1127.75       1051.54        57.67 o                         
   6  15   0         40.93         79.16        39.39 o                         
   0  16   0       1285.66       1332.56        64.40 o                         
   1  16   0       1838.63       1769.68        54.81 o                         
   2  16   0        866.59        928.27        43.21 o                         
   3  16   0        564.65        620.08        42.41 o                         
   4  16   0        167.49         63.09        38.81 o                         
   5  16   0        210.78        194.35        44.96 o                         
   1  17   0        638.05        675.69        47.09 o                         
   2  17   0        357.82        429.85        55.80 o                         
   3  17   0       1606.97       1449.90        72.38 o                         
   4  17   0        437.16        431.09        56.10 o                         
   5  17   0        447.07        514.46        57.84 o                         
   0  18   0        631.16        826.86       107.45 o                         
   1  18   0       2360.32       2201.72        89.74 o                         
   2  18   0        207.76        189.70        56.93 o                         
   3  18   0         40.58         84.75        54.23 o                         
   4  18   0          1.18        -56.98        56.98 o                         
   5  18   0        180.14        204.40        65.64 o                         
   1  19   0        261.77        203.42        50.95 o                         
   2  19   0        218.62        170.01        68.77 o                         
   3  19   0       1390.03       1425.68       123.91 o                         
   4  19   0        319.81        229.99        77.89 o                         
   0  20   0       1433.51       1393.35       108.04 o                         
   1  20   0        955.71        981.47        74.09 o                         
   2  20   0        152.27        151.08        71.40 o                         
   3  20   0        101.20        191.67        80.42 o                         
   1  21   0         91.13         28.65        68.54 o                         
   2  21   0        290.25        376.55        81.71 o                         
   0  22   0        474.00        565.48       130.04 o                         
   1  22   0        180.63        161.21        72.95 o                         
  -8   1   1         11.72         95.34        71.71 o                         
  -7   1   1         31.06         24.08        56.98 o                         
  -6   1   1          9.44         60.53        53.53 o                         
  -5   1   1        183.73        286.76        46.71 o                         
  -4   1   1        459.65        583.53        35.90 o                         
  -3   1   1      12371.04      12846.12       308.69 o                         
  -2   1   1       1494.14       1557.23        38.61 o                         
  -1   1   1          7.44          1.14         6.21 o                         
   1   1   1        727.71        589.83        13.65 o                         
   2   1   1      26516.18      28202.71       602.06 o                         
   3   1   1        202.95        260.16        19.56 o                         
   4   1   1        696.52        870.91        43.20 o                         
   5   1   1        777.16        838.57        58.59 o                         
   6   1   1         31.94         13.79        21.11 o                         
   7   1   1          5.88         -0.70        32.56 o                         
   8   1   1         19.16         26.46        29.91 o                         
  -8   2   1          1.42        -19.70        24.63 o                         
  -7   2   1         61.57         43.93        58.17 o                         
  -6   2   1         11.11          8.92        52.11 o                         
  -5   2   1        345.83        272.92        53.38 o                         
  -4   2   1        221.04        249.18        27.86 o                         
  -3   2   1         77.57         97.12        15.73 o                         
  -2   2   1        162.12        165.15        12.78 o                         
  -1   2   1      16858.70      17609.05       308.32 o                         
   1   2   1       3493.19       3739.25        58.66 o                         
   2   2   1      21386.57      21965.82       422.02 o                         
   3   2   1        122.08        122.06        12.58 o                         
   4   2   1       3346.57       3423.99        84.61 o                         
   5   2   1         10.88         37.03        16.88 o                         
   6   2   1       1093.48       1075.70        56.53 o                         
   7   2   1        156.63        112.97        33.89 o                         
   8   2   1         87.07        109.59        32.40 o                         
  -8   3   1         16.66         48.07        32.30 o                         
  -7   3   1         96.45         81.63        23.18 o                         
  -6   3   1         36.74         67.98        60.15 o                         
  -5   3   1       1043.83       1183.99        60.78 o                         
  -4   3   1        838.76        732.06        64.26 o                         
  -3   3   1       3730.17       3804.90        84.93 o                         
  -2   3   1       6694.49       6500.09       128.88 o                         
  -1   3   1        340.46        460.49         9.69 o                         
   1   3   1         36.80         31.33         5.73 o                         
   2   3   1       7785.89       7620.45       146.42 o                         
   3   3   1         34.99         31.69        13.12 o                         
   4   3   1       9405.63       9841.07       221.41 o                         
   5   3   1         52.23         34.43        20.26 o                         
   6   3   1         23.02         45.42        28.07 o                         
   7   3   1         33.93         37.84        28.50 o                         
   8   3   1        215.52        139.03        34.92 o                         
  -8   4   1          0.10         -3.50        31.15 o                         
  -7   4   1         27.83          9.11        27.24 o                         
  -6   4   1        100.72         31.31        24.72 o                         
  -5   4   1        304.83        310.68        33.52 o                         
  -4   4   1        682.08        731.18        24.72 o                         
  -3   4   1       1308.06       1424.63        37.76 o                         
  -2   4   1       1547.61       1408.84        31.28 o                         
  -1   4   1       1806.72       1886.57        26.90 o                         
   0   4   1       4563.25       4525.59        61.18 o                         
   1   4   1        789.89        853.98        14.21 o                         
   2   4   1       1177.97       1225.80        22.63 o                         
   3   4   1       1572.99       1548.85        42.15 o                         
   4   4   1        548.83        558.06        27.81 o                         
   5   4   1         24.44         42.26        16.63 o                         
   6   4   1        644.83        678.64        40.41 o                         
   7   4   1        369.71        345.54        36.42 o                         
   8   4   1         41.62         57.49        40.13 o                         
  -8   5   1         43.84         81.62        35.48 o                         
  -7   5   1         16.15        -11.30        32.26 o                         
  -6   5   1         21.12         39.54        28.65 o                         
  -5   5   1         65.98         61.54        16.94 o                         
  -4   5   1          0.01        -16.00        16.00 o                         
  -3   5   1        187.08        268.46        17.59 o                         
  -2   5   1         26.11         18.85         8.79 o                         
  -1   5   1         49.51         95.60         7.84 o                         
   0   5   1         14.04         -8.24         8.59 o                         
   1   5   1       4181.82       4211.58        53.93 o                         
   2   5   1       3874.60       3974.76        60.88 o                         
   3   5   1          5.68         31.23        11.16 o                         
   4   5   1       2865.67       2756.74        69.91 o                         
   5   5   1         69.25        103.80        21.37 o                         
   6   5   1         73.60         45.69        31.11 o                         
   7   5   1         83.07         96.94        33.77 o                         
   8   5   1          9.44          8.49        36.30 o                         
  -8   6   1        183.13        192.03        42.01 o                         
  -7   6   1        315.13        323.47        41.59 o                         
  -6   6   1        948.75        852.20        51.97 o                         
  -5   6   1         33.68         34.88        19.58 o                         
  -4   6   1          0.18        -14.10        14.10 o                         
  -3   6   1       1338.20       1337.37        31.62 o                         
  -2   6   1        406.65        474.11        13.07 o                         
  -1   6   1       5169.92       5075.81        69.20 o                         
   0   6   1         77.68         78.49         9.99 o                         
   1   6   1       7196.64       7162.15        95.10 o                         
   2   6   1          7.96         -5.57         8.73 o                         
   3   6   1        633.90        691.34        19.65 o                         
   4   6   1        122.40        133.07        15.13 o                         
   5   6   1        754.64        796.89        25.88 o                         
   6   6   1        146.70        109.47        20.86 o                         
   7   6   1         67.24         18.89        25.59 o                         
   8   6   1          0.15        -24.65        24.65 o                         
  -8   7   1         33.18         20.88        39.89 o                         
  -7   7   1         18.13          7.25        27.98 o                         
  -6   7   1        282.35        274.19        22.06 o                         
  -5   7   1        239.97        241.88        16.64 o                         
  -4   7   1          0.01        -14.70        14.70 o                         
  -3   7   1        341.31        394.82        14.34 o                         
  -2   7   1        902.84       1027.83        20.17 o                         
  -1   7   1        211.02        218.33        10.99 o                         
   0   7   1         62.06         50.32        11.20 o                         
   1   7   1          0.25          9.80         9.79 o                         
   2   7   1         33.85         12.59        11.15 o                         
   3   7   1       1224.26       1216.05        24.12 o                         
   4   7   1        283.53        301.78        20.06 o                         
   5   7   1        209.96        198.50        17.88 o                         
   6   7   1         56.80         43.33        18.22 o                         
   7   7   1        122.78         88.81        23.57 o                         
  -7   8   1         22.17        -23.11        23.11 o                         
  -6   8   1         67.41         34.88        19.95 o                         
  -5   8   1          9.06        -15.20        16.79 o                         
  -4   8   1          3.73          2.07        13.76 o                         
  -3   8   1         91.86         97.30        12.67 o                         
  -2   8   1          0.16        -11.53        11.53 o                         
  -1   8   1        538.45        526.26        16.53 o                         
   0   8   1        167.06        147.31        12.17 o                         
   1   8   1        844.61        887.09        22.90 o                         
   2   8   1        275.32        307.70        14.92 o                         
   3   8   1       1739.14       1905.63        36.18 o                         
   4   8   1        182.97        161.26        16.68 o                         
   5   8   1         19.32         16.30        16.76 o                         
   6   8   1          0.19        -21.81        21.81 o                         
   7   8   1        123.13        111.75        27.87 o                         
  -7   9   1          7.54          9.50        27.27 o                         
  -6   9   1          2.84          3.94        22.42 o                         
  -5   9   1         28.09         25.70        16.36 o                         
  -4   9   1         57.61         41.16        14.68 o                         
  -3   9   1        196.85        211.12        15.90 o                         
  -2   9   1         11.22          8.25        13.04 o                         
  -1   9   1         74.15         60.36        13.81 o                         
   0   9   1        724.80        771.60        23.55 o                         
   1   9   1         43.24         14.38        13.19 o                         
   2   9   1       1835.95       1819.74        35.54 o                         
   3   9   1         64.17         44.77        15.16 o                         
   4   9   1        165.33        183.68        17.99 o                         
   5   9   1         30.23        -18.07        18.07 o                         
   6   9   1         40.00          4.67        17.64 o                         
   7   9   1          0.77        -11.46        18.03 o                         
  -7  10   1         31.14         19.62        19.33 o                         
  -6  10   1        110.16         63.07        19.79 o                         
  -5  10   1         63.43         55.29        20.32 o                         
  -4  10   1         96.46         52.77        17.47 o                         
  -3  10   1        263.54        267.01        18.54 o                         
  -2  10   1        257.37        260.92        16.75 o                         
  -1  10   1        617.22        732.63        29.20 o                         
   0  10   1       1313.60       1424.02        32.04 o                         
   1  10   1       2123.96       2138.60        43.51 o                         
   2  10   1        258.96        286.72        16.75 o                         
   3  10   1          1.59        -16.57        16.57 o                         
   4  10   1        156.26        183.44        19.04 o                         
   5  10   1        146.98        151.61        23.40 o                         
   6  10   1        170.84        168.27        22.91 o                         
   7  10   1         24.60         31.56        28.30 o                         
  -7  11   1         11.52        -23.08        23.08 o                         
  -6  11   1          6.47        -21.94        21.94 o                         
  -5  11   1         12.16        -21.48        21.48 o                         
  -4  11   1         70.35         55.79        21.07 o                         
  -3  11   1          1.35        -17.72        17.72 o                         
  -2  11   1          0.24        -11.37        15.60 o                         
  -1  11   1        664.75        725.71        23.37 o                         
   0  11   1         15.09         20.58        14.44 o                         
   1  11   1          2.10          9.69        15.51 o                         
   2  11   1       2399.53       2565.62        51.82 o                         
   3  11   1         14.12         11.96        18.50 o                         
   4  11   1        378.32        439.37        25.59 o                         
   5  11   1        331.56        343.11        27.87 o                         
   6  11   1          0.87         12.72        23.32 o                         
   7  11   1          9.79         -5.07        25.05 o                         
  -7  12   1         43.21         43.84        27.18 o                         
  -6  12   1         30.97         -9.63        25.90 o                         
  -5  12   1         99.00        101.22        24.39 o                         
  -4  12   1        204.12        209.20        24.92 o                         
  -3  12   1        333.10        365.86        24.16 o                         
  -2  12   1         49.57         33.52        17.78 o                         
  -1  12   1         17.88         -5.78        16.65 o                         
   0  12   1        700.32        735.67        23.30 o                         
   1  12   1         13.47          3.65        16.66 o                         
   2  12   1          6.35         -1.97        18.75 o                         
   3  12   1        525.06        546.72        26.21 o                         
   4  12   1          6.37         29.08        24.45 o                         
   5  12   1         50.02         21.82        25.97 o                         
   6  12   1         58.75         34.82        26.38 o                         
   7  12   1         50.35         27.08        28.19 o                         
  -6  13   1          5.43        -27.91        27.91 o                         
  -5  13   1          5.93          1.67        27.34 o                         
  -4  13   1        105.15         80.84        25.57 o                         
  -3  13   1         14.79         -0.34        22.17 o                         
  -2  13   1        499.94        494.89        25.08 o                         
  -1  13   1        135.95        151.22        19.81 o                         
   0  13   1        104.76         93.10        18.12 o                         
   1  13   1        382.90        417.80        22.20 o                         
   2  13   1          7.11        -19.19        19.19 o                         
   3  13   1         26.00         -4.06        22.63 o                         
   4  13   1        238.77        244.63        26.99 o                         
   5  13   1        468.00        425.06        34.46 o                         
   6  13   1          3.54        -27.81        27.81 o                         
  -6  14   1        125.08        117.73        36.17 o                         
  -5  14   1         14.54        -25.17        30.93 o                         
  -4  14   1         12.03         24.14        28.37 o                         
  -3  14   1        131.36        160.76        25.92 o                         
  -2  14   1          6.53         -2.05        20.66 o                         
  -1  14   1        374.81        347.79        23.02 o                         
   0  14   1        185.88        213.16        20.65 o                         
   1  14   1        249.42        276.16        22.11 o                         
   2  14   1         56.36         89.88        23.50 o                         
   3  14   1        193.28        225.22        29.31 o                         
   4  14   1        205.64        173.19        32.40 o                         
   5  14   1         23.65        -24.95        33.96 o                         
   6  14   1         13.30        -17.83        36.36 o                         
  -6  15   1          1.15        -37.59        37.59 o                         
  -5  15   1         24.53         22.33        36.25 o                         
  -4  15   1        798.33        828.33        48.22 o                         
  -3  15   1        552.43        500.92        38.89 o                         
  -2  15   1          7.99        -23.54        23.54 o                         
  -1  15   1        546.21        531.80        29.10 o                         
   0  15   1        230.09        272.21        21.32 o                         
   1  15   1        160.66        125.18        22.68 o                         
   2  15   1         96.93         50.88        24.77 o                         
   3  15   1        265.48        252.31        37.33 o                         
   4  15   1          0.31        -10.65        35.21 o                         
   5  15   1         15.60         -5.06        37.52 o                         
   6  15   1         51.94         30.56        42.40 o                         
  -5  16   1        129.68        156.80        48.56 o                         
  -4  16   1          0.75         -1.33        35.18 o                         
  -3  16   1        244.70        272.99        36.23 o                         
  -2  16   1          1.27        -26.85        26.85 o                         
  -1  16   1        947.32        898.87        38.98 o                         
   0  16   1          4.19         -5.45        23.07 o                         
   1  16   1        436.52        409.61        32.62 o                         
   2  16   1        592.84        662.31        37.67 o                         
   3  16   1         14.85        -22.18        33.61 o                         
   4  16   1        542.54        540.77        50.73 o                         
   5  16   1          2.78        -38.84        38.84 o                         
  -5  17   1         61.27        102.13        65.14 o                         
  -4  17   1          5.84         22.02        40.83 o                         
  -3  17   1          3.83         24.17        39.95 o                         
  -2  17   1         21.57        -26.71        40.41 o                         
  -1  17   1        824.90        900.31        46.42 o                         
   0  17   1         98.97         38.42        37.79 o                         
   1  17   1          2.38        -32.00        32.00 o                         
   2  17   1          1.60         93.11        42.23 o                         
   3  17   1          0.04         34.67        38.90 o                         
   4  17   1          7.75         56.20        45.00 o                         
   5  17   1          3.77         -7.38        45.52 o                         
  -5  18   1          1.75         36.07        52.64 o                         
  -4  18   1        116.57          9.27        54.48 o                         
  -3  18   1         87.47         40.62        53.31 o                         
  -2  18   1         20.83         15.77        51.62 o                         
  -1  18   1         96.90        107.30        40.98 o                         
   0  18   1         94.41         57.94        59.98 o                         
   1  18   1         12.01         19.89        41.02 o                         
   2  18   1        341.84        307.69        61.32 o                         
   3  18   1        145.89        102.04        55.33 o                         
   4  18   1          0.42         30.77        61.51 o                         
  -4  19   1          6.65         89.60        88.64 o                         
  -3  19   1         65.95         36.07        66.30 o                         
  -2  19   1        203.06        159.10        68.72 o                         
  -1  19   1          5.73         20.38        42.83 o                         
   0  19   1         47.83         27.70        47.61 o                         
   1  19   1        467.44        504.60        54.48 o                         
   2  19   1        190.79        155.29        66.45 o                         
   3  19   1        114.83        -20.78        63.92 o                         
   4  19   1         17.70         30.40        71.19 o                         
  -3  20   1         23.08         39.86        77.24 o                         
  -2  20   1         64.21         78.40        69.16 o                         
  -1  20   1        135.28        112.01        59.10 o                         
   0  20   1        233.49        174.52        52.82 o                         
   1  20   1        103.20        -35.86        59.96 o                         
   2  20   1         76.42        220.64        72.70 o                         
   3  20   1         45.87         73.27        69.14 o                         
  -2  21   1         18.92         31.00        62.77 o                         
  -1  21   1         35.33        -61.53        61.53 o                         
   0  21   1        139.81        201.45        55.64 o                         
   1  21   1        118.25        -11.42        60.30 o                         
   2  21   1          0.54        -14.79        70.05 o                         
  -1  22   1          6.84        -29.92        68.40 o                         
   0  22   1          0.02         24.79        91.68 o                         
   1  22   1          0.46        -36.05        70.42 o                         
  -8   0   2        284.53        283.63       221.44 o                         
  -7   0   2         30.27         56.31       101.74 o                         
  -6   0   2       1388.69       1435.66        99.47 o                         
  -5   0   2         71.79         90.25        43.15 o                         
  -4   0   2       1376.94       1492.18       106.96 o                         
  -3   0   2        708.23        685.00        60.18 o                         
  -2   0   2      17202.06      17384.20       511.12 o                         
  -1   0   2      39604.27      40457.70      1337.94 o                         
   1   0   2      34454.21      33872.68       755.49 o                         
   2   0   2      25485.99      25385.03       768.26 o                         
   3   0   2       1594.77       1611.39        94.74 o                         
   4   0   2         99.66         53.96        18.62 o                         
   5   0   2       1526.54       1513.43        70.98 o                         
   6   0   2        935.52        956.22        63.76 o                         
   7   0   2        377.99        418.48        50.89 o                         
   8   0   2         43.06        -44.22        44.22 o                         
  -8   1   2          2.50        -25.18        90.13 o                         
  -7   1   2         28.00         87.60        65.68 o                         
  -6   1   2       2149.17       1908.09       119.32 o                         
  -5   1   2        163.09        225.88        38.33 o                         
  -4   1   2       3508.67       3173.90       116.71 o                         
  -3   1   2       4180.58       3909.23        93.33 o                         
  -2   1   2        289.52        297.39        12.94 o                         
  -1   1   2       3688.77       3698.34        82.11 o                         
   0   1   2       3935.40       3644.34        57.91 o                         
   1   1   2      36292.25      35775.55       480.37 o                         
   2   1   2       5410.49       5111.35       106.86 o                         
   3   1   2      32830.87      33208.60       657.12 o                         
   4   1   2       1633.19       1693.31        44.25 o                         
   5   1   2       1552.25       1490.62        52.01 o                         
   6   1   2        267.33        249.17        29.81 o                         
   7   1   2         36.64         18.38        29.30 o                         
   8   1   2          3.08        -37.13        37.13 o                         
  -8   2   2        365.32        314.76       104.01 o                         
  -7   2   2        438.82        409.88        82.74 o                         
  -6   2   2        283.54        259.51        73.58 o                         
  -5   2   2         13.25        -45.54        45.54 o                         
  -4   2   2        159.66        199.70        35.32 o                         
  -3   2   2       1448.17       1445.25        57.66 o                         
  -2   2   2         24.63         10.74        11.01 o                         
  -1   2   2       5313.28       4909.60        81.31 o                         
   0   2   2      49022.68      49420.81       667.93 o                         
   1   2   2      12302.38      12057.52       161.90 o                         
   2   2   2       1957.65       2050.52        46.40 o                         
   3   2   2        372.76        520.55        33.93 o                         
   4   2   2        191.88        234.95        17.21 o                         
   5   2   2       2383.69       2336.21        63.39 o                         
   6   2   2        593.19        658.75        38.71 o                         
   7   2   2        838.80        910.10        48.19 o                         
   8   2   2         83.00         89.75        34.34 o                         
  -8   3   2         40.87         -0.17        41.94 o                         
  -7   3   2        104.49         96.21        73.33 o                         
  -6   3   2        472.39        385.28        71.17 o                         
  -5   3   2        783.21        757.89        80.37 o                         
  -4   3   2       5163.38       5039.36       181.73 o                         
  -3   3   2       2123.45       1967.85        55.27 o                         
  -2   3   2       2073.84       2038.74        45.15 o                         
  -1   3   2       2381.81       2381.80        34.09 o                         
   0   3   2        452.89        443.42        10.25 o                         
   1   3   2       7771.18       7735.72        95.12 o                         
   2   3   2       4135.46       4016.12        66.36 o                         
   3   3   2      17092.58      17026.71       366.82 o                         
   4   3   2        203.26        249.46        17.66 o                         
   5   3   2       2671.07       2697.68        67.51 o                         
   6   3   2          5.35         11.25        27.51 o                         
   7   3   2         19.24         98.78        31.51 o                         
   8   3   2         86.71         59.89        42.78 o                         
  -8   4   2        105.50        133.56        32.43 o                         
  -7   4   2        428.24        366.03        33.18 o                         
  -6   4   2        629.28        685.87        50.74 o                         
  -5   4   2         21.24         18.31        19.35 o                         
  -4   4   2         48.55         58.08        14.99 o                         
  -3   4   2        381.74        352.05        18.10 o                         
  -2   4   2       4409.06       4274.99        76.92 o                         
  -1   4   2        240.81        314.94         9.44 o                         
   0   4   2       2486.66       2014.31        28.89 o                         
   1   4   2       1649.17       1479.43        21.59 o                         
   2   4   2        825.86        856.67        17.03 o                         
   3   4   2       2799.82       2885.84        56.57 o                         
   4   4   2       1196.50       1331.58        40.48 o                         
   5   4   2       1647.19       1647.78        49.09 o                         
   6   4   2       3683.04       3418.61       109.73 o                         
   7   4   2        900.61        963.40        51.47 o                         
   8   4   2         12.36        -35.65        35.65 o                         
  -8   5   2          0.69        -13.99        32.71 o                         
  -7   5   2        222.48        270.21        36.24 o                         
  -6   5   2        813.03        842.98        62.55 o                         
  -5   5   2        809.91        821.25        35.02 o                         
  -4   5   2       2963.37       2787.10        72.02 o                         
  -3   5   2       1399.20       1335.89        37.55 o                         
  -2   5   2       1155.14       1254.73        23.41 o                         
  -1   5   2       1259.66       1271.78        19.90 o                         
   0   5   2          1.43          4.32         8.57 o                         
   1   5   2       4982.64       4966.68        65.94 o                         
   2   5   2      10999.10      10912.40       157.72 o                         
   3   5   2       6636.80       6318.80       118.09 o                         
   4   5   2       4971.39       4915.65        95.00 o                         
   5   5   2       2344.36       2467.20        59.35 o                         
   6   5   2         78.88        136.45        19.17 o                         
   7   5   2        123.07         81.69        25.55 o                         
   8   5   2        181.74        119.34        30.56 o                         
  -8   6   2        418.77        344.37        74.95 o                         
  -7   6   2        534.60        565.18        48.34 o                         
  -6   6   2        429.96        445.98        40.06 o                         
  -5   6   2        413.62        417.67        24.53 o                         
  -4   6   2        287.89        335.89        21.20 o                         
  -3   6   2        927.54        984.27        25.05 o                         
  -2   6   2       2185.86       2037.00        32.75 o                         
  -1   6   2       4686.66       4187.78        56.88 o                         
   0   6   2      12597.87      13003.99       170.64 o                         
   1   6   2      18458.61      18330.68       244.25 o                         
   2   6   2       3964.22       3898.03        57.17 o                         
   3   6   2          9.94         14.72         9.27 o                         
   4   6   2       1999.61       2047.56        47.97 o                         
   5   6   2       1245.93       1281.74        32.40 o                         
   6   6   2       1140.29       1127.83        33.06 o                         
   7   6   2        865.06        951.55        40.80 o                         
   8   6   2        634.07        536.90        32.83 o                         
  -8   7   2          2.70         40.45        42.13 o                         
  -7   7   2          1.63        -37.70        46.21 o                         
  -6   7   2        432.89        476.39        37.21 o                         
  -5   7   2       1713.61       1698.18        46.17 o                         
  -4   7   2       1683.33       1563.99        38.27 o                         
  -3   7   2       1184.44       1109.29        24.31 o                         
  -2   7   2       3582.46       3558.70        52.57 o                         
  -1   7   2        178.94        215.43        10.78 o                         
   0   7   2       3710.83       3754.14        55.45 o                         
   1   7   2       6789.08       6964.69        99.49 o                         
   2   7   2      15741.59      15650.51       222.63 o                         
   3   7   2       8544.00       8625.31       132.80 o                         
   4   7   2       9966.42       9691.62       171.04 o                         
   5   7   2       2776.80       2751.48        59.91 o                         
   6   7   2        283.72        284.00        24.05 o                         
   7   7   2        104.54         74.71        24.96 o                         
  -7   8   2        319.82        352.34        26.25 o                         
  -6   8   2        327.42        351.26        22.83 o                         
  -5   8   2        254.89        251.08        19.09 o                         
  -4   8   2         72.12         97.19        16.49 o                         
  -3   8   2        329.25        328.06        14.28 o                         
  -2   8   2       6965.63       6691.56        99.97 o                         
  -1   8   2       6080.80       6024.27        90.57 o                         
   0   8   2      11223.17      10723.81       150.65 o                         
   1   8   2      15093.65      15355.92       228.18 o                         
   2   8   2       4566.83       4713.16        74.57 o                         
   3   8   2         67.53         76.10        13.55 o                         
   4   8   2        224.32        231.87        17.71 o                         
   5   8   2       1414.55       1508.05        36.54 o                         
   6   8   2        550.36        570.32        28.36 o                         
   7   8   2        360.13        370.97        26.62 o                         
  -7   9   2         67.97          1.74        27.65 o                         
  -6   9   2        265.18        255.36        25.57 o                         
  -5   9   2        842.97        882.30        27.39 o                         
  -4   9   2       1288.87       1348.94        31.96 o                         
  -3   9   2        827.05        878.08        22.86 o                         
  -2   9   2        451.11        401.66        17.12 o                         
  -1   9   2       1631.12       1712.95        33.23 o                         
   0   9   2         45.64         31.20        12.38 o                         
   1   9   2      11301.57      11709.82       193.16 o                         
   2   9   2       7413.66       7332.06       112.92 o                         
   3   9   2       4263.64       4223.28        72.15 o                         
   4   9   2       2782.66       2878.21        57.11 o                         
   5   9   2         34.65         26.22        19.50 o                         
   6   9   2        366.11        382.72        23.76 o                         
   7   9   2         11.06        -19.14        19.14 o                         
  -7  10   2         29.26          9.06        21.77 o                         
  -6  10   2         49.84         34.56        18.59 o                         
  -5  10   2         21.50         25.74        19.85 o                         
  -4  10   2        247.02        276.46        22.17 o                         
  -3  10   2         94.08         71.81        16.55 o                         
  -2  10   2       3359.05       3220.10        56.83 o                         
  -1  10   2      11958.56      11523.16       190.20 o                         
   0  10   2       1883.00       1826.91        38.09 o                         
   1  10   2       6760.62       6806.79       109.99 o                         
   2  10   2        625.79        667.15        21.85 o                         
   3  10   2          7.91         29.91        17.06 o                         
   4  10   2          6.27        -17.75        17.75 o                         
   5  10   2       1412.52       1530.21        45.55 o                         
   6  10   2        383.89        402.20        26.83 o                         
   7  10   2        349.74        369.32        28.15 o                         
  -7  11   2        102.53         75.47        23.37 o                         
  -6  11   2          4.29          1.80        24.10 o                         
  -5  11   2       1059.46       1123.42        37.08 o                         
  -4  11   2        777.14        847.88        29.28 o                         
  -3  11   2       1452.50       1483.51        36.64 o                         
  -2  11   2       1370.59       1472.01        34.09 o                         
  -1  11   2          2.73          0.10        14.24 o                         
   0  11   2        274.43        312.84        18.77 o                         
   1  11   2       1210.02       1200.12        30.13 o                         
   2  11   2       3327.58       3375.09        63.33 o                         
   3  11   2       1273.95       1279.21        34.71 o                         
   4  11   2       1462.97       1446.39        41.10 o                         
   5  11   2        865.98        913.87        35.48 o                         
   6  11   2         16.08         44.23        28.49 o                         
   7  11   2         26.00        -10.28        28.76 o                         
  -7  12   2         10.91        -25.75        25.75 o                         
  -6  12   2         12.66         -6.04        25.19 o                         
  -5  12   2          0.69        -22.93        22.93 o                         
  -4  12   2         73.20          2.41        21.54 o                         
  -3  12   2        628.96        693.46        27.19 o                         
  -2  12   2       2219.06       2124.96        45.30 o                         
  -1  12   2       3299.31       3073.94        66.07 o                         
   0  12   2       3190.67       3202.29        57.56 o                         
   1  12   2       3414.81       3197.46        59.54 o                         
   2  12   2        528.31        537.89        26.26 o                         
   3  12   2         32.78         -2.38        20.91 o                         
   4  12   2       1380.91       1502.59        43.53 o                         
   5  12   2        681.37        686.25        35.84 o                         
   6  12   2        168.09        179.73        29.19 o                         
   7  12   2        919.57        942.31        43.23 o                         
  -6  13   2         51.25          9.77        27.92 o                         
  -5  13   2        979.35        989.53        42.26 o                         
  -4  13   2         60.98         46.71        23.35 o                         
  -3  13   2        383.95        424.44        26.06 o                         
  -2  13   2       1326.46       1375.91        38.28 o                         
  -1  13   2        525.71        527.73        23.89 o                         
   0  13   2        567.99        578.16        24.96 o                         
   1  13   2       2599.27       2567.37        67.53 o                         
   2  13   2       4381.03       4400.99        88.32 o                         
   3  13   2       1322.98       1295.40        39.17 o                         
   4  13   2       2683.27       2560.16        69.27 o                         
   5  13   2       1099.57       1075.62        48.03 o                         
   6  13   2         32.96          3.61        32.49 o                         
  -6  14   2         47.50         -9.59        32.37 o                         
  -5  14   2        223.10        268.78        33.64 o                         
  -4  14   2          3.18         31.41        27.90 o                         
  -3  14   2        324.21        282.84        27.45 o                         
  -2  14   2        510.55        630.28        27.75 o                         
  -1  14   2        992.67        972.39        30.67 o                         
   0  14   2       1264.36       1259.03        35.11 o                         
   1  14   2       2349.42       2260.90        51.50 o                         
   2  14   2       1475.40       1450.22        42.94 o                         
   3  14   2          1.43         36.74        28.27 o                         
   4  14   2        348.46        401.72        36.25 o                         
   5  14   2        642.96        629.37        47.43 o                         
   6  14   2        798.58        839.23        53.19 o                         
  -6  15   2         94.42         48.74        37.79 o                         
  -5  15   2        528.73        620.53        48.89 o                         
  -4  15   2        191.07        232.33        38.76 o                         
  -3  15   2        608.66        595.49        40.23 o                         
  -2  15   2        143.53        174.99        26.15 o                         
  -1  15   2         27.32         44.08        23.88 o                         
   0  15   2         21.63        -23.69        23.69 o                         
   1  15   2        375.58        417.48        28.54 o                         
   2  15   2       2838.25       2669.55        69.13 o                         
   3  15   2       1233.92       1356.98        60.86 o                         
   4  15   2       2892.11       2825.61       126.69 o                         
   5  15   2        119.30        128.09        40.68 o                         
   6  15   2        287.10        299.64        44.70 o                         
  -5  16   2          8.67         35.38        39.38 o                         
  -4  16   2         19.85        -18.84        35.13 o                         
  -3  16   2         34.04        -11.68        32.04 o                         
  -2  16   2         62.07         37.26        34.06 o                         
  -1  16   2        659.75        646.33        38.34 o                         
   0  16   2       1554.78       1562.12        73.01 o                         
   1  16   2        366.31        365.13        40.81 o                         
   2  16   2        830.23        794.02        44.96 o                         
   3  16   2          0.44         -5.49        34.41 o                         
   4  16   2         90.54        147.79        43.44 o                         
   5  16   2         85.08         65.63        41.20 o                         
  -5  17   2        654.39        740.87        55.02 o                         
  -4  17   2        476.66        382.28        46.86 o                         
  -3  17   2        549.00        621.85        51.14 o                         
  -2  17   2         26.50          4.52        41.73 o                         
  -1  17   2        121.90         92.32        33.93 o                         
   0  17   2         33.11         57.39        38.73 o                         
   1  17   2        123.68        130.80        35.20 o                         
   2  17   2       1103.12       1142.70        66.11 o                         
   3  17   2        345.58        418.72        52.83 o                         
   4  17   2        891.08       1044.00        71.06 o                         
   5  17   2         51.51        101.98        50.97 o                         
  -5  18   2         14.94         10.56        50.82 o                         
  -4  18   2          0.44        -50.34        52.62 o                         
  -3  18   2        592.35        552.78        65.91 o                         
  -2  18   2        570.16        645.31        66.23 o                         
  -1  18   2       1148.43       1140.55        59.52 o                         
   0  18   2        920.31        884.65        59.35 o                         
   1  18   2        410.14        477.30        48.93 o                         
   2  18   2        452.89        455.92        68.10 o                         
   3  18   2         25.53        -29.44        52.48 o                         
   4  18   2         74.03        125.74        64.65 o                         
  -4  19   2        144.51        115.17        64.97 o                         
  -3  19   2        729.44        703.07        84.74 o                         
  -2  19   2        327.15        196.57        73.36 o                         
  -1  19   2         74.59         13.40        44.86 o                         
   0  19   2        145.93         91.11        49.11 o                         
   1  19   2        458.38        437.09        54.44 o                         
   2  19   2        369.23        447.27        88.52 o                         
   3  19   2        564.09        430.71        76.71 o                         
   4  19   2        323.70        157.08        86.23 o                         
  -3  20   2        212.79        100.95        82.09 o                         
  -2  20   2        299.75        219.45        68.95 o                         
  -1  20   2       1333.26       1487.55       103.42 o                         
   0  20   2        802.09        724.82        63.67 o                         
   1  20   2        858.40        925.60        77.18 o                         
   2  20   2        170.86        252.75        75.63 o                         
   3  20   2         27.09          6.76        85.69 o                         
  -2  21   2         42.74          9.74        64.94 o                         
  -1  21   2         17.24        -24.43        65.11 o                         
   0  21   2         49.85         31.49        51.51 o                         
   1  21   2        416.97        404.96        68.09 o                         
   2  21   2        245.47        224.33        76.39 o                         
  -1  22   2        309.48        212.80        79.34 o                         
   0  22   2        592.97        394.49       118.16 o                         
   1  22   2         93.24          8.16        63.02 o                         
  -8   1   3          4.07         69.02       110.61 o                         
  -7   1   3         18.05         86.83       103.01 o                         
  -6   1   3         11.24        -44.59        44.59 o                         
  -5   1   3        200.65        179.89        43.12 o                         
  -4   1   3       3446.07       3217.75       135.26 o                         
  -3   1   3       1758.93       1716.72        65.18 o                         
  -2   1   3         36.69         29.00        11.77 o                         
  -1   1   3         54.57         43.26         6.05 o                         
   0   1   3        234.85        321.49         7.70 o                         
   1   1   3       1592.68       1791.34        25.59 o                         
   2   1   3        335.87        435.31        14.22 o                         
   3   1   3         91.46         79.53        16.88 o                         
   4   1   3        619.80        657.10        29.64 o                         
   5   1   3          8.76         -8.70        17.30 o                         
   6   1   3          0.85          3.97        28.02 o                         
   7   1   3          1.59        -12.26        30.48 o                         
   8   1   3          0.28         38.13        41.10 o                         
  -8   2   3        109.37        116.44       202.71 o                         
  -7   2   3          9.18        115.48        93.88 o                         
  -6   2   3         59.16         43.22        52.05 o                         
  -5   2   3        185.83        228.81        57.42 o                         
  -4   2   3        146.37        162.53        25.48 o                         
  -3   2   3       2132.13       2196.82        60.48 o                         
  -2   2   3       2363.26       2415.90        54.06 o                         
  -1   2   3       2476.45       2740.12        44.59 o                         
   0   2   3       2720.72       2916.87        40.66 o                         
   1   2   3       2323.21       2440.37        33.20 o                         
   2   2   3        376.28        418.51        14.91 o                         
   3   2   3         19.10          3.11        12.40 o                         
   4   2   3        118.17        103.13        17.78 o                         
   5   2   3        736.13        803.86        30.44 o                         
   6   2   3         37.80         37.84        29.50 o                         
   7   2   3         28.65         16.92        31.51 o                         
   8   2   3          0.18        -20.57        36.22 o                         
  -8   3   3          0.17        -38.37        43.65 o                         
  -7   3   3         25.65        107.74       140.47 o                         
  -6   3   3        108.09        114.20        68.28 o                         
  -5   3   3          6.15         -6.35        54.74 o                         
  -4   3   3       1810.60       1786.19        78.78 o                         
  -3   3   3       3634.31       3679.19        83.89 o                         
  -2   3   3       2753.70       2749.24        65.51 o                         
  -1   3   3         92.04        115.92         6.88 o                         
   0   3   3         14.58          2.19         7.03 o                         
   1   3   3       2688.42       2642.13        36.04 o                         
   2   3   3      21138.77      21342.12       307.61 o                         
   3   3   3         54.69         51.51        10.55 o                         
   4   3   3        682.30        651.06        25.10 o                         
   5   3   3        230.60        312.11        23.18 o                         
   6   3   3          6.75          4.87        27.01 o                         
   7   3   3          2.69        -31.92        31.92 o                         
   8   3   3        111.64         73.53        25.26 o                         
  -8   4   3        120.90        144.12        31.36 o                         
  -7   4   3         81.89         75.09        25.39 o                         
  -6   4   3         20.66         14.09        30.57 o                         
  -5   4   3         72.38         43.31        19.56 o                         
  -4   4   3        201.80        217.16        15.55 o                         
  -3   4   3         27.58         27.10        13.21 o                         
  -2   4   3        820.80        895.21        19.42 o                         
  -1   4   3        594.57        630.65        13.04 o                         
   0   4   3       1627.70       1537.67        23.23 o                         
   1   4   3       1057.38       1027.09        17.69 o                         
   2   4   3        735.49        771.61        17.34 o                         
   3   4   3        433.09        485.12        17.59 o                         
   4   4   3          4.88          7.31        12.58 o                         
   5   4   3         27.27         20.52        13.85 o                         
   6   4   3        719.47        781.72        28.64 o                         
   7   4   3         11.91          8.08        23.18 o                         
   8   4   3         26.81         11.12        23.76 o                         
  -8   5   3          2.76         30.56        40.06 o                         
  -7   5   3         14.80         30.64        47.95 o                         
  -6   5   3         10.80         21.21        27.38 o                         
  -5   5   3         89.80         88.05        23.19 o                         
  -4   5   3        928.62       1038.63        34.59 o                         
  -3   5   3         28.75         18.30        14.92 o                         
  -2   5   3        122.05        127.42         8.59 o                         
  -1   5   3         47.51         44.67         8.50 o                         
   0   5   3        555.56        656.25        17.16 o                         
   1   5   3        560.16        598.72        13.88 o                         
   2   5   3        455.78        488.76        13.01 o                         
   3   5   3        701.47        759.95        17.59 o                         
   4   5   3        299.60        295.31        17.92 o                         
   5   5   3        277.24        265.91        17.50 o                         
   6   5   3        430.12        428.97        21.46 o                         
   7   5   3         25.79          4.61        21.08 o                         
   8   5   3          8.21         -0.52        25.06 o                         
  -8   6   3          0.57        -36.72        39.80 o                         
  -7   6   3        211.66        252.04        49.25 o                         
  -6   6   3        141.81        135.82        45.91 o                         
  -5   6   3          0.36        -16.12        17.96 o                         
  -4   6   3        742.24        818.40        30.28 o                         
  -3   6   3        126.44        118.48        13.41 o                         
  -2   6   3        403.71        444.66        13.10 o                         
  -1   6   3       3938.67       3838.86        53.57 o                         
   0   6   3       2052.51       2018.71        31.21 o                         
   1   6   3         27.00         22.60         9.62 o                         
   2   6   3         10.42          3.50        10.57 o                         
   3   6   3       2456.39       2434.68        41.82 o                         
   4   6   3        701.79        726.43        22.52 o                         
   5   6   3        178.50        213.79        19.11 o                         
   6   6   3        205.16        256.04        22.78 o                         
   7   6   3        105.17        113.61        24.68 o                         
  -8   7   3         19.87        -33.52        47.35 o                         
  -7   7   3          0.30          8.95        36.46 o                         
  -6   7   3          5.81         24.99        28.92 o                         
  -5   7   3         65.97         62.05        17.06 o                         
  -4   7   3        231.62        259.72        17.24 o                         
  -3   7   3        320.61        336.04        15.32 o                         
  -2   7   3        304.89        342.55        12.79 o                         
  -1   7   3         27.45         13.08         9.95 o                         
   0   7   3        202.62        247.87        12.89 o                         
   1   7   3        128.07        170.97        12.23 o                         
   2   7   3        452.22        504.98        15.95 o                         
   3   7   3        324.35        392.39        15.95 o                         
   4   7   3       1978.66       1987.67        42.36 o                         
   5   7   3        128.66        100.37        18.66 o                         
   6   7   3          5.55         -2.14        19.21 o                         
   7   7   3          8.82          3.48        20.49 o                         
  -7   8   3          0.90         24.18        23.36 o                         
  -6   8   3         40.08         41.67        17.05 o                         
  -5   8   3          6.98        -16.78        16.78 o                         
  -4   8   3         81.64         64.14        15.44 o                         
  -3   8   3        147.16        138.45        12.51 o                         
  -2   8   3       1664.42       1764.57        32.30 o                         
  -1   8   3          1.66        -11.00        11.00 o                         
   0   8   3       1979.37       1808.72        35.52 o                         
   1   8   3       7480.11       7914.85       126.18 o                         
   2   8   3        911.35       1000.65        22.92 o                         
   3   8   3        170.84        174.09        15.04 o                         
   4   8   3         14.64          9.64        16.49 o                         
   5   8   3       1345.96       1449.35        38.47 o                         
   6   8   3         93.38        104.31        19.03 o                         
   7   8   3          0.09        -17.87        17.87 o                         
  -7   9   3         91.69         73.25        26.98 o                         
  -6   9   3         55.51          3.71        21.93 o                         
  -5   9   3         40.87         12.57        15.59 o                         
  -4   9   3       2290.51       2235.67        46.11 o                         
  -3   9   3        291.17        283.65        15.86 o                         
  -2   9   3         32.80          8.68        13.35 o                         
  -1   9   3        106.77         95.08        13.23 o                         
   0   9   3          4.76          5.33        12.42 o                         
   1   9   3        932.38       1114.03        27.23 o                         
   2   9   3        374.32        348.14        16.77 o                         
   3   9   3        165.88        135.40        16.65 o                         
   4   9   3        381.80        416.85        21.59 o                         
   5   9   3         23.32        -10.77        19.93 o                         
   6   9   3         25.09          9.34        20.48 o                         
   7   9   3         97.37         78.29        23.99 o                         
  -7  10   3          0.41        -23.66        23.66 o                         
  -6  10   3         37.24         27.20        21.49 o                         
  -5  10   3         48.30         43.33        19.70 o                         
  -4  10   3        111.69        144.47        18.03 o                         
  -3  10   3         69.28         61.80        15.56 o                         
  -2  10   3       1409.60       1296.36        31.42 o                         
  -1  10   3        478.57        507.62        19.63 o                         
   0  10   3       1096.92       1081.15        30.17 o                         
   1  10   3        800.37        807.18        23.88 o                         
   2  10   3          1.23          3.59        15.21 o                         
   3  10   3        396.74        411.14        21.29 o                         
   4  10   3        729.34        768.86        28.75 o                         
   5  10   3        162.22        159.77        23.34 o                         
   6  10   3         27.44         50.19        22.90 o                         
   7  10   3        104.30         56.97        25.12 o                         
  -7  11   3          2.44        -25.46        25.46 o                         
  -6  11   3         88.70         76.41        22.69 o                         
  -5  11   3          6.64          6.32        21.28 o                         
  -4  11   3        247.49        265.03        22.49 o                         
  -3  11   3        265.57        286.17        19.77 o                         
  -2  11   3        354.09        313.00        20.18 o                         
  -1  11   3        436.34        412.77        19.68 o                         
   0  11   3       1272.57       1337.60        36.62 o                         
   1  11   3         69.16         66.95        16.30 o                         
   2  11   3        789.70        847.04        27.52 o                         
   3  11   3         62.11         55.65        18.05 o                         
   4  11   3        180.36        212.94        24.18 o                         
   5  11   3         32.22          5.19        24.47 o                         
   6  11   3        147.09        153.06        27.41 o                         
   7  11   3         63.26         52.44        27.21 o                         
  -7  12   3          1.07        -24.92        24.92 o                         
  -6  12   3          0.87        -21.13        26.65 o                         
  -5  12   3          3.24         20.40        24.57 o                         
  -4  12   3          3.26         -6.69        21.15 o                         
  -3  12   3          3.10        -16.53        16.97 o                         
  -2  12   3        598.88        654.59        24.88 o                         
  -1  12   3        672.76        705.60        26.01 o                         
   0  12   3        909.13        975.85        27.68 o                         
   1  12   3         86.36        121.15        18.20 o                         
   2  12   3        100.12         87.57        20.47 o                         
   3  12   3          0.64        -20.19        20.19 o                         
   4  12   3        219.69        245.67        26.21 o                         
   5  12   3         20.90         53.48        28.12 o                         
   6  12   3         19.15        -21.39        28.03 o                         
  -6  13   3          3.14        -27.14        27.58 o                         
  -5  13   3        286.15        212.07        30.36 o                         
  -4  13   3        402.64        360.67        30.10 o                         
  -3  13   3        338.61        431.92        28.67 o                         
  -2  13   3        105.47         67.58        18.19 o                         
  -1  13   3          8.39        -10.69        18.93 o                         
   0  13   3        166.26        155.65        20.66 o                         
   1  13   3        341.08        358.24        25.29 o                         
   2  13   3         55.94         51.83        22.01 o                         
   3  13   3        171.43        169.31        24.01 o                         
   4  13   3        109.15        123.77        27.45 o                         
   5  13   3         15.36         18.58        32.03 o                         
   6  13   3        112.91        110.90        38.15 o                         
  -6  14   3          7.40        -31.76        31.76 o                         
  -5  14   3        117.84        150.37        34.65 o                         
  -4  14   3         23.35         20.35        28.95 o                         
  -3  14   3        270.32        232.63        27.11 o                         
  -2  14   3        767.68        795.83        28.51 o                         
  -1  14   3        303.06        287.28        23.08 o                         
   0  14   3         71.30         82.02        20.71 o                         
   1  14   3         53.60         27.61        22.93 o                         
   2  14   3        215.43        226.97        26.02 o                         
   3  14   3         61.03         32.76        28.95 o                         
   4  14   3         29.28         36.59        33.89 o                         
   5  14   3          0.66        -23.01        36.68 o                         
   6  14   3          8.08        -28.76        38.11 o                         
  -6  15   3          4.38        -25.91        38.84 o                         
  -5  15   3         97.30         69.18        42.18 o                         
  -4  15   3        263.18        200.70        36.63 o                         
  -3  15   3         47.19         11.38        30.61 o                         
  -2  15   3        305.35        318.44        31.41 o                         
  -1  15   3          3.05        -26.59        26.59 o                         
   0  15   3        270.88        231.92        28.58 o                         
   1  15   3         35.97        -22.23        26.45 o                         
   2  15   3        367.56        349.12        33.39 o                         
   3  15   3         21.10         -9.66        33.11 o                         
   4  15   3         57.77        100.09        36.57 o                         
   5  15   3        186.92         86.80        40.18 o                         
   6  15   3          1.36        -39.02        39.02 o                         
  -5  16   3          9.24          4.55        38.75 o                         
  -4  16   3          0.34         -6.95        37.97 o                         
  -3  16   3         18.92        -32.92        34.02 o                         
  -2  16   3          3.68         14.14        33.67 o                         
  -1  16   3        706.86        713.58        43.88 o                         
   0  16   3        366.33        323.08        40.86 o                         
   1  16   3        175.39        177.93        38.14 o                         
   2  16   3        206.41        215.55        35.25 o                         
   3  16   3         36.85         -3.29        36.88 o                         
   4  16   3          2.59         32.11        41.03 o                         
   5  16   3         10.39         -2.97        40.29 o                         
  -5  17   3         43.44         84.15        42.22 o                         
  -4  17   3         65.97         67.10        40.64 o                         
  -3  17   3          1.36         51.55        38.44 o                         
  -2  17   3         12.96         36.12        45.58 o                         
  -1  17   3         49.03         30.57        38.83 o                         
   0  17   3         33.00        -40.27        40.27 o                         
   1  17   3         43.27        -12.11        36.04 o                         
   2  17   3        274.37        176.42        45.96 o                         
   3  17   3        126.96         61.37        46.78 o                         
   4  17   3          2.64        -45.88        45.88 o                         
   5  17   3         95.96         96.51        58.21 o                         
  -5  18   3          5.10         -4.50       154.80 o                         
  -4  18   3         19.02        -53.95        53.95 o                         
  -3  18   3        268.50        344.45        60.22 o                         
  -2  18   3        260.46        307.31        50.79 o                         
  -1  18   3         62.72         47.05        41.14 o                         
   0  18   3          2.25        -15.32        47.38 o                         
   1  18   3          8.80        -42.32        42.32 o                         
   2  18   3         44.40         72.27        53.24 o                         
   3  18   3         28.03         16.31        46.67 o                         
   4  18   3         71.27         66.62        63.44 o                         
  -4  19   3         19.97         77.54        63.29 o                         
  -3  19   3         71.29         35.32        65.37 o                         
  -2  19   3          2.00        -28.16        57.16 o                         
  -1  19   3        265.86        216.61        56.58 o                         
   0  19   3        263.47        325.12        50.43 o                         
   1  19   3          4.82        -20.21        45.13 o                         
   2  19   3          6.37        -35.36        61.72 o                         
   3  19   3         16.20        -62.65        62.65 o                         
   4  19   3          1.74        -42.82        77.85 o                         
  -3  20   3        150.19        165.09        85.24 o                         
  -2  20   3          3.50        -43.15        60.91 o                         
  -1  20   3         67.67         16.47        58.76 o                         
   0  20   3          4.06        -44.77        44.77 o                         
   1  20   3         14.63        -16.99        57.33 o                         
   2  20   3        222.04        145.39        71.38 o                         
   3  20   3          2.00         62.56        70.07 o                         
  -2  21   3        198.48        108.27       110.56 o                         
  -1  21   3         63.37         74.82        78.65 o                         
   0  21   3         13.30         57.83        51.39 o                         
   1  21   3        160.39        150.85        68.21 o                         
   2  21   3         12.45        135.13        74.02 o                         
  -1  22   3         43.80         35.91        74.40 o                         
   0  22   3        259.08         91.56        73.21 o                         
   1  22   3         10.61        -34.04        83.50 o                         
  -8   0   4         88.20        186.12       168.43 o                         
  -7   0   4        555.95        566.15       178.43 o                         
  -6   0   4         48.21        -62.00        95.25 o                         
  -5   0   4         23.47        -21.80        57.62 o                         
  -4   0   4         16.26         16.70        27.93 o                         
  -3   0   4       3756.44       3315.86       140.22 o                         
  -2   0   4       4903.76       5319.07       157.49 o                         
  -1   0   4        278.79        362.39        15.70 o                         
   0   0   4        116.91         69.44        10.39 o                         
   1   0   4        567.43        609.26        20.14 o                         
   2   0   4        590.82        592.75        20.24 o                         
   3   0   4          0.83         19.90        16.97 o                         
   4   0   4       1048.87       1045.82        40.31 o                         
   5   0   4       1289.23       1258.19        64.34 o                         
   6   0   4        957.91       1017.37        48.05 o                         
   7   0   4        213.81        197.92        40.24 o                         
   8   0   4        186.52        217.76        51.89 o                         
  -8   1   4         71.26        100.33       115.21 o                         
  -7   1   4        176.72         81.96        99.20 o                         
  -6   1   4        551.14        523.28        80.58 o                         
  -5   1   4        616.33        697.10       124.26 o                         
  -4   1   4        891.22        834.52        49.66 o                         
  -3   1   4       2410.08       2152.87        61.56 o                         
  -2   1   4       2114.00       2283.86        52.27 o                         
  -1   1   4          5.59         -7.38         7.38 o                         
   0   1   4         13.09         21.76         7.14 o                         
   1   1   4         25.46         19.13         7.24 o                         
   2   1   4        875.32        829.56        17.38 o                         
   3   1   4       9174.81       8877.95       165.81 o                         
   4   1   4         13.55         23.44        11.80 o                         
   5   1   4        908.89        951.95        29.89 o                         
   6   1   4         47.03         38.91        17.31 o                         
   7   1   4          5.19        -17.07        25.52 o                         
   8   1   4        131.54        138.73        23.27 o                         
  -8   2   4        274.35        349.37       149.80 o                         
  -7   2   4        441.01        531.09       106.62 o                         
  -6   2   4        236.07        229.07        60.65 o                         
  -5   2   4          0.63          7.91        47.85 o                         
  -4   2   4        350.67        378.90        31.32 o                         
  -3   2   4       3581.24       3557.22        90.60 o                         
  -2   2   4       2099.49       2234.92        56.32 o                         
  -1   2   4      12631.91      12410.33       159.24 o                         
   0   2   4       2972.33       2786.63        38.63 o                         
   1   2   4        146.83        121.65         8.70 o                         
   2   2   4        179.99        167.43        10.27 o                         
   3   2   4          8.54         15.18        12.01 o                         
   4   2   4         41.64         32.91        11.52 o                         
   5   2   4       1095.01       1129.19        31.98 o                         
   6   2   4       2289.20       2179.67        53.92 o                         
   7   2   4        411.48        399.39        27.46 o                         
   8   2   4        174.20        122.24        24.37 o                         
  -8   3   4          4.94        181.61       113.15 o                         
  -7   3   4        540.05        469.26       183.37 o                         
  -6   3   4       1656.49       1765.15       124.32 o                         
  -5   3   4        703.69        666.10        69.33 o                         
  -4   3   4       1331.48       1157.38        67.11 o                         
  -3   3   4       3545.37       3443.55        77.44 o                         
  -2   3   4          5.06          1.80        11.69 o                         
  -1   3   4        425.45        455.14        11.06 o                         
   0   3   4         18.96         18.24         8.08 o                         
   1   3   4       1355.07       1400.35        22.55 o                         
   2   3   4        968.43        942.57        18.66 o                         
   3   3   4       7614.10       7524.45       127.06 o                         
   4   3   4       1664.85       1625.39        36.60 o                         
   5   3   4        340.65        400.06        20.02 o                         
   6   3   4         25.16          7.06        17.54 o                         
   7   3   4        165.16        128.68        25.88 o                         
   8   3   4        143.30        125.75        31.34 o                         
  -8   4   4       1011.80       1030.38        68.44 o                         
  -7   4   4        625.75        564.24        53.00 o                         
  -6   4   4        517.57        515.76        61.87 o                         
  -5   4   4        104.13        100.01        19.69 o                         
  -4   4   4        852.39        959.57        31.35 o                         
  -3   4   4       3813.05       3716.15        87.30 o                         
  -2   4   4         81.54         66.28         9.18 o                         
  -1   4   4       4208.06       4300.37        58.25 o                         
   0   4   4      10097.39       9189.35       116.01 o                         
   1   4   4       4030.50       4499.97        64.16 o                         
   2   4   4        222.02        214.02        10.89 o                         
   3   4   4       1322.25       1436.24        26.41 o                         
   4   4   4        753.36        800.86        29.02 o                         
   5   4   4       2055.06       1997.25        44.94 o                         
   6   4   4       2563.41       2491.38        59.82 o                         
   7   4   4        912.01        965.87        43.09 o                         
   8   4   4        606.46        566.65        34.24 o                         
  -8   5   4         29.50         75.38        35.34 o                         
  -7   5   4        501.58        497.39        40.71 o                         
  -6   5   4       1914.36       1714.69        73.85 o                         
  -5   5   4       1750.76       1673.85        57.84 o                         
  -4   5   4       4111.71       3730.45        94.57 o                         
  -3   5   4       2576.07       2527.93        52.31 o                         
  -2   5   4         55.64         40.33         8.83 o                         
  -1   5   4          9.48         -8.22         8.22 o                         
   0   5   4       1687.20       1648.16        29.55 o                         
   1   5   4       9053.53       9401.31       129.99 o                         
   2   5   4       5614.83       5497.67        82.36 o                         
   3   5   4      12918.78      12443.03       190.41 o                         
   4   5   4       6728.40       6471.27       116.61 o                         
   5   5   4        876.59        998.20        37.59 o                         
   6   5   4         77.47        132.96        21.42 o                         
   7   5   4        359.29        378.89        29.14 o                         
  -8   6   4        715.92        707.35        56.20 o                         
  -7   6   4        714.09        780.35        52.47 o                         
  -6   6   4        584.86        643.16        46.49 o                         
  -5   6   4          7.81        -18.61        18.61 o                         
  -4   6   4        551.75        580.21        22.94 o                         
  -3   6   4        542.19        563.10        19.97 o                         
  -2   6   4       5186.61       4827.09        74.28 o                         
  -1   6   4      10802.51      10352.90       141.61 o                         
   0   6   4        160.80        137.11        10.69 o                         
   1   6   4       5494.80       5322.50        79.14 o                         
   2   6   4        810.47        805.44        24.05 o                         
   3   6   4        590.67        667.16        30.99 o                         
   4   6   4       3266.77       3365.32        64.33 o                         
   5   6   4       5518.93       5405.74       102.50 o                         
   6   6   4       4347.05       4215.31        92.93 o                         
   7   6   4        952.58        928.84        36.54 o                         
  -7   7   4        391.52        387.18        45.88 o                         
  -6   7   4       1336.11       1314.97        70.67 o                         
  -5   7   4       3609.94       3440.09        76.94 o                         
  -4   7   4       2383.59       2319.79        53.40 o                         
  -3   7   4       1321.10       1315.94        28.63 o                         
  -2   7   4        478.36        446.00        14.25 o                         
  -1   7   4        298.54        314.70        12.94 o                         
   0   7   4         80.55         53.07        10.94 o                         
   1   7   4       9615.52       9429.26       138.96 o                         
   2   7   4      19650.81      19749.97       283.21 o                         
   3   7   4       8554.63       8673.83       136.29 o                         
   4   7   4       4095.19       3994.71        74.73 o                         
   5   7   4        716.34        783.97        32.00 o                         
   6   7   4         33.92         34.02        17.67 o                         
   7   7   4          9.58         23.54        20.30 o                         
  -7   8   4        541.92        594.97        35.83 o                         
  -6   8   4        285.79        274.28        28.61 o                         
  -5   8   4        156.85        165.68        19.01 o                         
  -4   8   4        191.28        184.00        16.32 o                         
  -3   8   4       2312.79       2359.95        42.14 o                         
  -2   8   4       4536.50       4514.31        69.71 o                         
  -1   8   4       1144.48       1031.92        23.07 o                         
   0   8   4       6434.52       6171.09        91.34 o                         
   1   8   4       4076.18       4095.51        66.50 o                         
   2   8   4         96.68         97.52        13.56 o                         
   3   8   4          1.03         25.64        14.29 o                         
   4   8   4       3550.42       3474.55        66.69 o                         
   5   8   4       2364.29       2401.11        55.40 o                         
   6   8   4        814.99        912.90        33.07 o                         
   7   8   4        814.29        759.36        37.75 o                         
  -7   9   4         64.74         73.47        26.96 o                         
  -6   9   4        615.19        648.04        35.59 o                         
  -5   9   4       2617.84       2698.43        62.85 o                         
  -4   9   4        971.13       1065.63        28.28 o                         
  -3   9   4       1794.94       1911.72        37.23 o                         
  -2   9   4       1445.54       1519.42        32.19 o                         
  -1   9   4        502.71        528.34        19.14 o                         
   0   9   4       1500.18       1475.68        38.24 o                         
   1   9   4       2756.01       2742.45        49.39 o                         
   2   9   4       3037.36       2896.39        50.86 o                         
   3   9   4       1810.24       1734.23        37.37 o                         
   4   9   4       2323.39       2311.98        49.81 o                         
   5   9   4        754.50        711.54        30.28 o                         
   6   9   4         50.97         52.98        22.42 o                         
   7   9   4        168.35        145.59        25.98 o                         
  -7  10   4        118.88        143.80        27.93 o                         
  -6  10   4         39.61          7.40        18.70 o                         
  -5  10   4          2.76         -1.91        21.31 o                         
  -4  10   4        366.15        440.68        22.74 o                         
  -3  10   4       1004.41       1034.63        28.07 o                         
  -2  10   4       6964.87       6768.19       117.20 o                         
  -1  10   4       5594.13       5412.51        93.19 o                         
   0  10   4       3013.42       2972.47        49.35 o                         
   1  10   4       4641.97       4626.63        81.95 o                         
   2  10   4        315.57        315.57        18.68 o                         
   3  10   4        197.35        223.94        18.20 o                         
   4  10   4        293.72        283.19        24.28 o                         
   5  10   4        267.44        359.65        26.31 o                         
   6  10   4         80.82         26.87        25.18 o                         
   7  10   4        735.23        755.01        36.20 o                         
  -7  11   4        164.04        146.18        27.23 o                         
  -6  11   4        134.46        118.04        23.42 o                         
  -5  11   4       1385.10       1384.51        42.39 o                         
  -4  11   4        782.70        843.82        31.18 o                         
  -3  11   4        472.53        537.05        23.20 o                         
  -2  11   4        744.87        750.22        26.62 o                         
  -1  11   4          3.49         19.93        17.58 o                         
   0  11   4        880.39        867.39        24.06 o                         
   1  11   4       4612.12       4575.28        82.55 o                         
   2  11   4       1876.14       1769.43        43.22 o                         
   3  11   4        620.79        661.82        26.25 o                         
   4  11   4       1394.64       1382.15        41.18 o                         
   5  11   4         63.34         41.95        25.11 o                         
   6  11   4          0.08          4.88        27.29 o                         
   7  11   4         39.22         -3.18        28.52 o                         
  -7  12   4        191.55        135.40        27.42 o                         
  -6  12   4         40.33         35.02        26.04 o                         
  -5  12   4          4.49         25.38        24.37 o                         
  -4  12   4        103.51        100.93        24.64 o                         
  -3  12   4        662.11        731.52        28.85 o                         
  -2  12   4       4947.21       4846.12        88.06 o                         
  -1  12   4       2354.14       2225.24        49.26 o                         
   0  12   4       2839.30       2530.58        49.71 o                         
   1  12   4        722.36        660.34        26.06 o                         
   2  12   4        207.07        206.60        21.88 o                         
   3  12   4         73.62         74.00        20.86 o                         
   4  12   4        265.75        271.03        27.39 o                         
   5  12   4       1348.54       1341.62        50.29 o                         
   6  12   4        531.83        546.92        40.56 o                         
  -6  13   4        283.46        249.09        31.50 o                         
  -5  13   4        767.13        822.70        39.34 o                         
  -4  13   4        556.06        577.59        33.12 o                         
  -3  13   4        577.56        614.03        30.31 o                         
  -2  13   4        336.08        365.49        24.92 o                         
  -1  13   4          5.87         -3.85        18.60 o                         
   0  13   4        456.46        439.76        24.02 o                         
   1  13   4       2012.66       2048.39        53.03 o                         
   2  13   4       2635.26       2558.76        69.68 o                         
   3  13   4       1538.66       1514.61        48.67 o                         
   4  13   4       1265.16       1334.32        49.62 o                         
   5  13   4        310.56        336.00        39.32 o                         
   6  13   4         98.04         93.35        38.97 o                         
  -6  14   4         94.17         48.31        34.55 o                         
  -5  14   4        109.18        160.07        35.38 o                         
  -4  14   4        142.48        125.86        29.33 o                         
  -3  14   4          5.44          6.92        26.31 o                         
  -2  14   4        806.26        847.11        32.10 o                         
  -1  14   4        166.17        153.07        22.67 o                         
   0  14   4        409.63        429.47        24.76 o                         
   1  14   4        193.04        171.10        26.17 o                         
   2  14   4        235.16        284.56        29.16 o                         
   3  14   4        228.11        196.69        33.51 o                         
   4  14   4        869.97        857.04        53.69 o                         
   5  14   4       1090.10       1131.12        58.97 o                         
   6  14   4        506.69        513.96        48.65 o                         
  -6  15   4        520.45        517.46        56.61 o                         
  -5  15   4        665.41        737.15        58.98 o                         
  -4  15   4        558.39        553.50        46.85 o                         
  -3  15   4         19.88        -29.76        32.84 o                         
  -2  15   4         50.09         27.93        29.07 o                         
  -1  15   4        102.73         60.76        25.85 o                         
   0  15   4         59.36         53.34        26.85 o                         
   1  15   4        155.34        215.36        31.31 o                         
   2  15   4       1629.95       1637.87        65.41 o                         
   3  15   4        466.89        548.04        45.45 o                         
   4  15   4       1179.80       1165.77        56.23 o                         
   5  15   4        296.54        216.45        43.43 o                         
  -5  16   4          7.50        -24.89        38.74 o                         
  -4  16   4         35.11         70.68        38.76 o                         
  -3  16   4        178.58        251.17        39.39 o                         
  -2  16   4        620.53        700.78        50.52 o                         
  -1  16   4        365.17        338.81        38.66 o                         
   0  16   4        485.43        584.98        41.60 o                         
   1  16   4         25.02          2.14        35.11 o                         
   2  16   4        174.07        208.36        39.99 o                         
   3  16   4          4.27        -22.81        37.06 o                         
   4  16   4        280.09        189.25        48.00 o                         
   5  16   4        151.59        132.15        42.37 o                         
  -5  17   4        283.28        292.22        47.07 o                         
  -4  17   4        396.95        408.57        48.01 o                         
  -3  17   4          2.80         -8.78        39.88 o                         
  -2  17   4        138.16        103.73        45.33 o                         
  -1  17   4         47.23          4.93        34.60 o                         
   0  17   4        313.26        314.29        49.46 o                         
   1  17   4         38.28          7.59        40.37 o                         
   2  17   4        541.92        612.41        60.14 o                         
   3  17   4        206.90        236.47        48.42 o                         
   4  17   4        359.54        446.15        63.14 o                         
   5  17   4         49.80         90.60        48.88 o                         
  -4  18   4        210.16        251.27        66.60 o                         
  -3  18   4        207.55        234.51        53.11 o                         
  -2  18   4        788.48        854.71        63.09 o                         
  -1  18   4        259.43        253.83        42.33 o                         
   0  18   4       1399.68       1387.82        69.24 o                         
   1  18   4         14.99         16.07        45.76 o                         
   2  18   4        130.80        134.38        55.89 o                         
   3  18   4          0.32        -51.08        55.64 o                         
   4  18   4         52.85         37.86        55.58 o                         
  -4  19   4        461.66        590.47        77.22 o                         
  -3  19   4         60.80        105.80        65.65 o                         
  -2  19   4         13.02         33.08        58.45 o                         
  -1  19   4         57.90         76.30        49.31 o                         
   0  19   4        204.99        162.52        47.86 o                         
   1  19   4        223.53        320.89        52.63 o                         
   2  19   4       1173.39       1301.56       102.03 o                         
   3  19   4        242.59        323.32        82.06 o                         
   4  19   4        177.63        206.07       108.42 o                         
  -3  20   4        239.44        219.62        78.39 o                         
  -2  20   4        642.42        465.64        80.97 o                         
  -1  20   4        750.70        693.93        72.78 o                         
   0  20   4       1147.70       1103.98        69.33 o                         
   1  20   4         65.06        142.65        59.14 o                         
   2  20   4         59.29         -3.16        67.12 o                         
   3  20   4          0.35        -73.17        73.17 o                         
  -2  21   4        163.61        285.06        99.37 o                         
  -1  21   4          6.57        -50.89        66.71 o                         
   0  21   4        225.38        250.99        57.88 o                         
   1  21   4        357.03        369.65        72.81 o                         
   2  21   4        528.98        401.39        81.19 o                         
   0  22   4        170.39        310.84       104.89 o                         
  -8   1   5          1.09        160.84       117.29 o                         
  -7   1   5         58.79        183.64       137.63 o                         
  -6   1   5        129.39        189.24        62.37 o                         
  -5   1   5        298.24        282.75        68.97 o                         
  -4   1   5         25.63         10.80        29.30 o                         
  -3   1   5         35.54         33.39        11.84 o                         
  -2   1   5        152.34        182.82        17.28 o                         
  -1   1   5         18.06          8.68         7.49 o                         
   0   1   5        203.64        167.95         9.29 o                         
   1   1   5        784.83        887.52        19.97 o                         
   2   1   5        510.19        528.85        13.49 o                         
   3   1   5          4.48         -4.39         8.49 o                         
   4   1   5        150.89        139.11        15.13 o                         
   5   1   5        140.17        157.96        15.52 o                         
   6   1   5         11.77         10.84        17.09 o                         
   7   1   5          5.54        -16.41        21.75 o                         
   8   1   5          0.40        -18.38        27.06 o                         
  -8   2   5        245.17        369.98       125.86 o                         
  -7   2   5         88.59         18.70       108.89 o                         
  -6   2   5         38.08         11.65        59.65 o                         
  -5   2   5         49.30        109.78        68.47 o                         
  -4   2   5        309.37        397.19        42.59 o                         
  -3   2   5       1008.52       1010.76        30.12 o                         
  -2   2   5         45.06         61.41        10.95 o                         
  -1   2   5       1788.43       1656.75        25.04 o                         
   0   2   5        113.13        132.44         9.24 o                         
   1   2   5         65.10         62.66        10.08 o                         
   2   2   5         89.02         79.83        10.89 o                         
   3   2   5          3.03         -6.93         9.07 o                         
   4   2   5        143.16        137.25        16.31 o                         
   5   2   5         16.44         29.08        15.56 o                         
   6   2   5          0.05        -18.74        18.74 o                         
   7   2   5         36.22         33.27        23.07 o                         
   8   2   5          0.98        -26.30        26.30 o                         
  -8   3   5         34.68        137.29       112.54 o                         
  -7   3   5          0.01         -0.37       105.80 o                         
  -6   3   5          1.29         85.55        63.01 o                         
  -5   3   5        166.59        148.31        29.49 o                         
  -4   3   5        842.90        865.96        28.10 o                         
  -3   3   5        280.64        273.71        17.25 o                         
  -2   3   5         73.03         79.60         9.30 o                         
  -1   3   5        162.10        171.94        10.12 o                         
   0   3   5          0.20         -8.55         8.55 o                         
   1   3   5       1149.92       1231.27        25.87 o                         
   2   3   5        251.16        272.48        12.83 o                         
   3   3   5        605.74        670.72        16.73 o                         
   4   3   5         58.04         73.38        14.09 o                         
   5   3   5          2.92         -4.91        15.19 o                         
   6   3   5         72.87         56.25        20.60 o                         
   7   3   5         19.09         28.49        20.33 o                         
   8   3   5          1.26        -26.50        26.50 o                         
  -8   4   5        113.21        130.94        32.50 o                         
  -7   4   5         58.81         46.22        27.16 o                         
  -6   4   5         11.58        -24.10        24.10 o                         
  -5   4   5         76.92        107.50        22.06 o                         
  -4   4   5          7.62        -17.12        17.12 o                         
  -3   4   5        626.67        697.85        25.76 o                         
  -2   4   5        328.29        315.90        10.89 o                         
  -1   4   5       4309.15       4320.03        60.49 o                         
   0   4   5       1249.88       1337.45        22.05 o                         
   1   4   5       1847.14       1868.20        31.02 o                         
   2   4   5          2.84          1.67        11.52 o                         
   3   4   5        214.13        228.38        12.28 o                         
   4   4   5         29.99         19.08        12.87 o                         
   5   4   5        135.51        110.04        17.62 o                         
   6   4   5        448.82        516.82        37.31 o                         
   7   4   5        113.94         75.76        23.99 o                         
  -8   5   5          0.08        -23.75        57.79 o                         
  -7   5   5         62.76         87.78        39.71 o                         
  -6   5   5          0.07         19.89        29.04 o                         
  -5   5   5         59.74         47.68        22.20 o                         
  -4   5   5        638.22        698.14        29.04 o                         
  -3   5   5       1003.60       1152.30        28.87 o                         
  -2   5   5         86.99        102.97         9.70 o                         
  -1   5   5        118.55        135.27        10.22 o                         
   0   5   5        462.14        514.97        18.00 o                         
   1   5   5       3627.47       3734.07        58.43 o                         
   2   5   5        417.77        479.40        16.13 o                         
   3   5   5        805.48        875.78        22.17 o                         
   4   5   5       2298.92       2237.60        43.07 o                         
   5   5   5        151.35        118.32        15.85 o                         
   6   5   5         36.15          1.01        17.53 o                         
   7   5   5          1.44          2.62        21.39 o                         
  -8   6   5          9.21        -21.13        38.32 o                         
  -7   6   5          2.95         -4.41        36.50 o                         
  -6   6   5         11.66        -25.24        32.07 o                         
  -5   6   5         21.52        -19.63        19.63 o                         
  -4   6   5        140.88        143.34        14.58 o                         
  -3   6   5          0.40          1.96        12.94 o                         
  -2   6   5        957.59        982.42        20.99 o                         
  -1   6   5       2541.57       2604.59        38.92 o                         
   0   6   5      10556.57      10752.24       153.40 o                         
   1   6   5         61.39         49.42        11.37 o                         
   2   6   5        644.43        610.83        17.61 o                         
   3   6   5         52.11         56.37        14.24 o                         
   4   6   5        143.83        156.67        16.98 o                         
   5   6   5        807.94        809.66        26.73 o                         
   6   6   5        384.46        370.28        21.82 o                         
   7   6   5         10.83        -14.57        20.17 o                         
  -7   7   5          1.04         -2.09        39.52 o                         
  -6   7   5          2.00        -31.79        31.82 o                         
  -5   7   5         23.92        -10.96        15.74 o                         
  -4   7   5          4.49          6.11        17.01 o                         
  -3   7   5          6.49        -11.74        11.74 o                         
  -2   7   5         96.29         95.87        11.37 o                         
  -1   7   5         63.13         35.81        11.47 o                         
   0   7   5       3350.17       3469.93        52.78 o                         
   1   7   5        404.65        494.31        16.42 o                         
   2   7   5       1972.57       2072.83        37.78 o                         
   3   7   5        269.33        274.25        16.71 o                         
   4   7   5        880.94        915.63        27.79 o                         
   5   7   5        103.27         67.29        19.90 o                         
   6   7   5        151.28        157.89        21.35 o                         
   7   7   5         20.36          5.89        21.33 o                         
  -7   8   5          0.74         29.17        25.81 o                         
  -6   8   5        384.61        356.14        23.93 o                         
  -5   8   5         38.72         38.49        19.32 o                         
  -4   8   5        155.47        171.92        16.40 o                         
  -3   8   5         34.71         39.07        13.80 o                         
  -2   8   5        148.03        182.51        13.59 o                         
  -1   8   5         67.85         78.04        12.62 o                         
   0   8   5       2845.11       2867.63        46.32 o                         
   1   8   5          8.67          1.06        12.06 o                         
   2   8   5        288.96        271.80        17.47 o                         
   3   8   5         61.49         55.79        16.62 o                         
   4   8   5         16.09         -6.99        17.59 o                         
   5   8   5         20.32        -20.29        20.32 o                         
   6   8   5          3.41        -12.82        21.56 o                         
   7   8   5         23.26          2.48        23.37 o                         
  -7   9   5         42.67         43.84        27.55 o                         
  -6   9   5          0.24        -23.11        23.11 o                         
  -5   9   5         46.77         32.78        17.39 o                         
  -4   9   5        295.46        295.68        19.53 o                         
  -3   9   5        300.50        356.42        18.72 o                         
  -2   9   5          3.93         -1.28        14.42 o                         
  -1   9   5         61.39         69.93        14.75 o                         
   0   9   5        468.43        555.55        18.51 o                         
   1   9   5       2116.20       2190.30        46.78 o                         
   2   9   5       1244.01       1365.15        30.90 o                         
   3   9   5        304.64        270.69        18.41 o                         
   4   9   5        181.16        215.21        21.94 o                         
   5   9   5         14.21          4.96        21.90 o                         
   6   9   5        127.60         95.25        24.66 o                         
   7   9   5          3.28          5.01        24.58 o                         
  -7  10   5         19.40         25.08        25.40 o                         
  -6  10   5         92.35         83.84        20.36 o                         
  -5  10   5        118.35         79.18        21.67 o                         
  -4  10   5        230.88        283.90        21.26 o                         
  -3  10   5          4.94         -4.26        17.08 o                         
  -2  10   5        599.91        579.40        23.47 o                         
  -1  10   5        538.89        575.96        22.71 o                         
   0  10   5        395.59        442.46        19.09 o                         
   1  10   5        260.38        267.34        16.85 o                         
   2  10   5         34.11         21.35        16.88 o                         
   3  10   5        100.67         99.69        17.60 o                         
   4  10   5         48.70         34.81        22.08 o                         
   5  10   5          2.34        -23.69        23.69 o                         
   6  10   5        108.47         68.10        26.82 o                         
   7  10   5         61.41         11.33        31.73 o                         
  -7  11   5         41.56        -23.74        23.74 o                         
  -6  11   5        172.19        204.55        24.94 o                         
  -5  11   5        319.49        377.16        27.68 o                         
  -4  11   5        122.83        104.07        24.63 o                         
  -3  11   5          0.19        -18.41        18.41 o                         
  -2  11   5        472.42        474.47        23.53 o                         
  -1  11   5         73.05         78.28        18.73 o                         
   0  11   5         24.48          4.49        16.85 o                         
   1  11   5       1752.27       1803.81        40.85 o                         
   2  11   5         18.91         21.00        19.37 o                         
   3  11   5         17.18         10.15        17.76 o                         
   4  11   5          0.95        -17.02        22.70 o                         
   5  11   5         14.53         22.72        26.61 o                         
   6  11   5         19.17          5.25        27.84 o                         
  -7  12   5         94.49         36.68        30.52 o                         
  -6  12   5         75.74         89.01        27.39 o                         
  -5  12   5         72.33         71.28        25.61 o                         
  -4  12   5        142.19        115.27        25.97 o                         
  -3  12   5          0.54         10.14        20.91 o                         
  -2  12   5          5.55          8.95        19.36 o                         
  -1  12   5        130.44        102.65        20.93 o                         
   0  12   5          7.29          9.72        18.59 o                         
   1  12   5        161.99        152.80        20.80 o                         
   2  12   5         40.95         10.98        21.59 o                         
   3  12   5        183.72        230.31        24.24 o                         
   4  12   5         37.71         42.19        26.08 o                         
   5  12   5         32.18          6.29        30.91 o                         
   6  12   5         73.30         87.57        37.08 o                         
  -6  13   5         35.17         26.06        29.28 o                         
  -5  13   5         22.16        -19.44        29.08 o                         
  -4  13   5        136.18        107.47        27.03 o                         
  -3  13   5        161.33        140.66        25.74 o                         
  -2  13   5         82.19         56.63        23.06 o                         
  -1  13   5         59.38         66.67        22.32 o                         
   0  13   5        381.86        392.34        24.28 o                         
   1  13   5        920.53       1033.89        34.14 o                         
   2  13   5         54.41         33.79        23.23 o                         
   3  13   5       1105.62       1059.53        39.39 o                         
   4  13   5        203.64        230.94        34.57 o                         
   5  13   5          1.00        -34.99        34.99 o                         
   6  13   5          0.82        -25.99        37.49 o                         
  -6  14   5         34.63         -0.26        36.83 o                         
  -5  14   5         55.68         67.75        35.68 o                         
  -4  14   5         61.48         66.97        34.20 o                         
  -3  14   5        109.17        139.84        32.35 o                         
  -2  14   5        219.80        204.32        25.88 o                         
  -1  14   5         38.09         20.50        24.05 o                         
   0  14   5         16.25         -3.64        21.32 o                         
   1  14   5        207.62        221.60        27.07 o                         
   2  14   5        433.23        492.96        37.66 o                         
   3  14   5        144.50        135.78        33.28 o                         
   4  14   5          3.30        -34.11        34.11 o                         
   5  14   5         37.17         67.38        39.50 o                         
   6  14   5         63.03         50.87        40.88 o                         
  -6  15   5         19.56         -5.76        40.47 o                         
  -5  15   5          3.54        -28.82        37.41 o                         
  -4  15   5        121.99         83.09        38.27 o                         
  -3  15   5         29.42        -32.84        32.84 o                         
  -2  15   5        110.39         93.96        32.62 o                         
  -1  15   5         52.92         28.24        25.28 o                         
   0  15   5         16.60        -22.67        28.60 o                         
   1  15   5         56.60         -2.04        31.43 o                         
   2  15   5        420.18        469.87        38.06 o                         
   3  15   5         82.75         -4.83        33.08 o                         
   4  15   5         76.89         34.46        36.92 o                         
   5  15   5         51.70         25.73        40.66 o                         
  -5  16   5         18.36         27.97        39.98 o                         
  -4  16   5        212.30        216.26        42.24 o                         
  -3  16   5         70.00          6.84        35.84 o                         
  -2  16   5         19.07        -14.74        37.04 o                         
  -1  16   5         42.32         26.63        32.75 o                         
   0  16   5          1.66         13.99        36.19 o                         
   1  16   5          0.78        -34.55        34.55 o                         
   2  16   5          4.68        -19.41        38.92 o                         
   3  16   5          2.53         33.76        41.48 o                         
   4  16   5         20.06         35.36        44.32 o                         
   5  16   5          6.92        -25.93        44.34 o                         
  -5  17   5        143.14        203.16        44.34 o                         
  -4  17   5         29.46         25.38        47.82 o                         
  -3  17   5        301.47        320.04        47.49 o                         
  -2  17   5          1.09        -41.82        41.82 o                         
  -1  17   5         33.31        -23.65        34.36 o                         
   0  17   5         25.03         -1.69        42.92 o                         
   1  17   5         78.55          2.94        39.76 o                         
   2  17   5          3.31          5.78        44.40 o                         
   3  17   5         46.93         75.13        49.00 o                         
   4  17   5         11.65         30.04        53.44 o                         
   5  17   5         35.39        -28.65        55.20 o                         
  -4  18   5         23.08         28.93        51.98 o                         
  -3  18   5        452.99        558.63        57.86 o                         
  -2  18   5        295.80        397.45        60.75 o                         
  -1  18   5          7.68         28.97        41.62 o                         
   0  18   5        300.76        257.72        50.46 o                         
   1  18   5        152.06        136.52        47.01 o                         
   2  18   5         31.00        -48.81        48.81 o                         
   3  18   5          0.45         -3.00        56.05 o                         
   4  18   5         24.68         68.36        63.40 o                         
  -4  19   5          9.56         62.51        64.45 o                         
  -3  19   5          5.56        -32.71        64.05 o                         
  -2  19   5          0.40        -61.99        62.69 o                         
  -1  19   5         63.03         87.74        55.99 o                         
   0  19   5        251.88        299.60        53.21 o                         
   1  19   5         12.26         49.52        50.57 o                         
   2  19   5         13.68        165.75        58.94 o                         
   3  19   5        130.55        149.70        72.80 o                         
  -3  20   5          3.83        -16.93        71.52 o                         
  -2  20   5         52.01         20.05        67.38 o                         
  -1  20   5         79.43         -8.65        62.25 o                         
   0  20   5         75.63         47.45        48.03 o                         
   1  20   5         48.73        -16.32        56.49 o                         
   2  20   5          9.90         25.69        67.99 o                         
   3  20   5        145.78        117.80        73.41 o                         
  -2  21   5        100.50         73.67        76.94 o                         
  -1  21   5         11.22         26.00        76.66 o                         
   0  21   5         66.04         41.03        62.01 o                         
   1  21   5          0.24        -60.38        60.38 o                         
   2  21   5         12.22         20.17        71.98 o                         
  -8   0   6         98.78        226.33       169.86 o                         
  -7   0   6        690.82        633.08       140.09 o                         
  -6   0   6          2.86        -86.69       128.66 o                         
  -5   0   6        294.02        347.84       148.43 o                         
  -4   0   6         11.06         16.96        21.53 o                         
  -3   0   6      17848.49      16864.94       594.73 o                         
  -2   0   6        789.73        747.47        27.35 o                         
  -1   0   6      25063.07      25461.13       480.08 o                         
   0   0   6       5503.12       5108.45        99.72 o                         
   1   0   6        425.29        423.80        20.65 o                         
   2   0   6          6.17          8.51        14.92 o                         
   3   0   6        303.26        323.22        19.39 o                         
   4   0   6        253.77        238.26        21.14 o                         
   5   0   6       1656.96       1606.12        56.22 o                         
   6   0   6       3042.30       2928.87        97.97 o                         
   7   0   6        377.97        383.76        49.61 o                         
  -8   1   6          1.78        110.98       113.95 o                         
  -7   1   6       1140.76        921.53       109.65 o                         
  -6   1   6        149.27        138.38        84.88 o                         
  -5   1   6       4874.73       4642.16       274.80 o                         
  -4   1   6       2167.48       2017.71        56.11 o                         
  -3   1   6       6439.15       6392.23       145.91 o                         
  -2   1   6          8.57          5.97         9.77 o                         
  -1   1   6       2063.96       2045.90        31.74 o                         
   0   1   6       2114.69       1980.20        29.42 o                         
   1   1   6        233.22        254.49        12.65 o                         
   2   1   6       5221.31       5103.30        79.58 o                         
   3   1   6       2971.94       2734.57        47.38 o                         
   4   1   6        497.18        483.84        18.84 o                         
   5   1   6          0.85         -1.92        15.45 o                         
   6   1   6         23.50          3.38        21.58 o                         
   7   1   6        150.24        125.07        22.82 o                         
  -8   2   6        228.51        256.86       104.26 o                         
  -7   2   6        910.05        922.83       133.47 o                         
  -6   2   6         98.98         91.83        65.03 o                         
  -5   2   6         12.48        -11.14        32.42 o                         
  -4   2   6       2411.78       2339.55        60.50 o                         
  -3   2   6       8493.85       8490.56       192.17 o                         
  -2   2   6        934.17        838.14        19.55 o                         
  -1   2   6      26359.36      25504.08       335.45 o                         
   0   2   6       2178.89       2263.59        33.71 o                         
   1   2   6       1061.62        984.42        25.65 o                         
   2   2   6        295.88        317.36        14.55 o                         
   3   2   6       1539.93       1487.17        29.64 o                         
   4   2   6        781.40        759.75        21.63 o                         
   5   2   6        995.76       1002.15        27.92 o                         
   6   2   6       1829.65       1796.23        50.88 o                         
   7   2   6        108.96        108.65        22.96 o                         
  -8   3   6        154.73        140.72        46.39 o                         
  -7   3   6       1147.49       1199.86       125.10 o                         
  -6   3   6       2660.02       2474.22        98.12 o                         
  -5   3   6       2374.16       2335.92        74.42 o                         
  -4   3   6       4549.35       4361.41       106.40 o                         
  -3   3   6       2962.04       2954.42        75.84 o                         
  -2   3   6        689.62        757.86        17.31 o                         
  -1   3   6        351.18        397.46        13.29 o                         
   0   3   6       5579.15       5425.91        76.16 o                         
   1   3   6       4250.04       4061.16        61.74 o                         
   2   3   6      11937.00      11534.58       182.57 o                         
   3   3   6        831.22        857.83        21.66 o                         
   4   3   6       2546.72       2482.32        47.01 o                         
   5   3   6        206.73        228.16        16.57 o                         
   6   3   6         11.18          2.28        21.62 o                         
   7   3   6        185.61        189.69        24.45 o                         
  -8   4   6       1038.28       1022.04        56.81 o                         
  -7   4   6       1047.43        987.08        54.18 o                         
  -6   4   6        451.62        434.47        34.85 o                         
  -5   4   6        321.41        311.42        27.75 o                         
  -4   4   6       2096.05       1983.65        51.73 o                         
  -3   4   6       2712.20       2501.20        52.52 o                         
  -2   4   6       5501.83       5150.65        74.85 o                         
  -1   4   6       2404.11       2299.41        35.07 o                         
   0   4   6      10721.26      10090.52       136.83 o                         
   1   4   6        233.83        245.81        13.81 o                         
   2   4   6         55.22        104.91        12.61 o                         
   3   4   6        146.34        140.96        13.42 o                         
   4   4   6       2780.82       2634.54        49.57 o                         
   5   4   6       1014.28       1079.07        28.75 o                         
   6   4   6       1825.23       1790.95        43.53 o                         
   7   4   6        317.69        311.32        21.75 o                         
  -8   5   6        278.44        348.43        42.65 o                         
  -7   5   6        891.84        962.34        57.44 o                         
  -6   5   6       2932.75       2837.76       103.52 o                         
  -5   5   6       2571.51       2439.39        66.22 o                         
  -4   5   6       2487.84       2323.49        55.00 o                         
  -3   5   6         96.31         69.85        14.04 o                         
  -2   5   6       1148.01       1189.81        22.38 o                         
  -1   5   6        873.12        858.83        17.80 o                         
   0   5   6       4753.18       4835.28        68.79 o                         
   1   5   6        210.04        181.11        13.21 o                         
   2   5   6      13158.94      12748.48       189.29 o                         
   3   5   6       2840.35       2783.12        48.51 o                         
   4   5   6       1457.76       1440.21        34.63 o                         
   5   5   6         99.84         68.29        18.00 o                         
   6   5   6         18.43         39.08        19.33 o                         
   7   5   6        252.59        307.23        23.15 o                         
  -7   6   6         82.82         74.25        38.21 o                         
  -6   6   6         49.06         78.07        34.52 o                         
  -5   6   6        110.43        157.44        20.87 o                         
  -4   6   6        709.79        694.11        22.42 o                         
  -3   6   6       4266.79       4334.91        73.95 o                         
  -2   6   6       2482.66       2275.79        36.79 o                         
  -1   6   6         17.50         14.61        10.76 o                         
   0   6   6       1776.35       1667.46        28.98 o                         
   1   6   6        483.52        483.51        16.27 o                         
   2   6   6        464.12        561.99        18.95 o                         
   3   6   6        446.05        481.45        18.87 o                         
   4   6   6       2402.74       2428.18        49.46 o                         
   5   6   6       2131.77       2142.96        49.83 o                         
   6   6   6       1368.09       1434.79        41.56 o                         
   7   6   6        588.54        534.93        28.89 o                         
  -7   7   6        430.06        423.94        61.60 o                         
  -6   7   6       1269.02       1300.56        51.43 o                         
  -5   7   6       2531.85       2375.96        53.72 o                         
  -4   7   6       1528.88       1584.75        41.89 o                         
  -3   7   6       1061.18       1071.93        28.11 o                         
  -2   7   6         48.55         54.40        11.70 o                         
  -1   7   6        135.23        122.36        11.88 o                         
   0   7   6        484.34        619.40        17.87 o                         
   1   7   6        395.61        323.78        14.73 o                         
   2   7   6         92.57         31.97        13.91 o                         
   3   7   6        744.83        737.13        24.04 o                         
   4   7   6       1394.28       1528.65        37.03 o                         
   5   7   6          1.92         -1.17        19.64 o                         
   6   7   6        201.57        197.01        24.05 o                         
   7   7   6        231.80        229.60        29.62 o                         
  -7   8   6         29.89         -6.60        24.07 o                         
  -6   8   6         81.34         90.08        22.43 o                         
  -5   8   6        389.05        471.63        25.66 o                         
  -4   8   6        494.64        526.74        21.43 o                         
  -3   8   6       1544.75       1504.95        31.93 o                         
  -2   8   6       3107.01       2957.24        51.05 o                         
  -1   8   6       2896.32       2630.64        45.76 o                         
   0   8   6        170.77        231.21        13.91 o                         
   1   8   6         89.69         54.97        13.49 o                         
   2   8   6        550.65        590.98        20.51 o                         
   3   8   6        128.85        138.50        17.04 o                         
   4   8   6        485.17        612.72        26.26 o                         
   5   8   6        329.99        314.80        25.62 o                         
   6   8   6        444.40        455.91        29.29 o                         
   7   8   6        419.92        389.86        33.11 o                         
  -7   9   6        406.64        536.14        36.33 o                         
  -6   9   6        290.19        286.92        27.74 o                         
  -5   9   6       2397.33       2439.63        56.27 o                         
  -4   9   6        846.23        950.45        28.16 o                         
  -3   9   6       1138.74       1233.45        29.51 o                         
  -2   9   6          0.85        -10.72        15.47 o                         
  -1   9   6        167.57        130.13        14.59 o                         
   0   9   6        150.40        183.34        14.59 o                         
   1   9   6       2519.74       2250.40        39.85 o                         
   2   9   6        118.15        153.22        17.78 o                         
   3   9   6        205.71        180.84        17.95 o                         
   4   9   6        221.10        237.39        23.97 o                         
   5   9   6         22.81         20.60        23.56 o                         
   6   9   6          4.66        -24.56        24.56 o                         
   7   9   6         56.87         75.99        27.15 o                         
  -7  10   6        592.62        606.53        32.21 o                         
  -6  10   6          6.53          4.09        20.35 o                         
  -5  10   6          1.34         -3.01        21.23 o                         
  -4  10   6        657.96        649.72        28.11 o                         
  -3  10   6       3351.36       3318.39        61.79 o                         
  -2  10   6       5511.11       5501.77       101.68 o                         
  -1  10   6       1950.37       1855.74        54.54 o                         
   0  10   6        564.40        545.85        21.34 o                         
   1  10   6       1509.97       1333.08        28.54 o                         
   2  10   6          6.43        -17.93        17.93 o                         
   3  10   6         32.18         16.31        18.25 o                         
   4  10   6         13.81          7.47        22.75 o                         
   5  10   6        259.12        349.03        29.53 o                         
   6  10   6          7.07         29.32        27.22 o                         
   7  10   6        112.60         86.11        39.60 o                         
  -7  11   6         98.60        126.14        25.90 o                         
  -6  11   6       1092.18       1119.63        39.16 o                         
  -5  11   6       1903.91       1974.97        54.08 o                         
  -4  11   6        353.97        356.27        26.98 o                         
  -3  11   6        753.15        802.83        27.78 o                         
  -2  11   6        176.76        180.75        20.44 o                         
  -1  11   6        648.86        650.71        25.57 o                         
   0  11   6       2826.42       2851.35        57.05 o                         
   1  11   6       3733.19       3593.68        63.71 o                         
   2  11   6        457.94        457.26        24.31 o                         
   3  11   6        556.55        568.21        26.36 o                         
   4  11   6        535.78        570.76        31.40 o                         
   5  11   6        190.44        177.89        29.71 o                         
   6  11   6         73.66         40.26        31.48 o                         
  -6  12   6         22.42          1.76        26.71 o                         
  -5  12   6         10.18         11.63        26.03 o                         
  -4  12   6       1145.75       1235.34        40.15 o                         
  -3  12   6        868.61        930.07        32.99 o                         
  -2  12   6       5970.91       5575.93       104.38 o                         
  -1  12   6       2062.72       2031.94        46.49 o                         
   0  12   6       1728.94       1668.36        42.01 o                         
   1  12   6        536.98        569.70        28.20 o                         
   2  12   6          1.96        -13.89        21.17 o                         
   3  12   6        415.41        419.41        26.13 o                         
   4  12   6        620.13        688.85        38.15 o                         
   5  12   6        244.81        313.17        38.84 o                         
   6  12   6        344.36        409.61        41.69 o                         
  -6  13   6       1487.17       1418.98        53.30 o                         
  -5  13   6       1038.06        987.06        46.50 o                         
  -4  13   6       1750.61       1703.92        51.99 o                         
  -3  13   6        226.87        205.37        27.84 o                         
  -2  13   6         29.73         42.02        22.92 o                         
  -1  13   6         96.71         89.05        22.52 o                         
   0  13   6        841.30        919.10        30.95 o                         
   1  13   6       2698.11       2626.13        63.48 o                         
   2  13   6       1605.06       1563.54        46.39 o                         
   3  13   6       1171.31       1149.15        56.87 o                         
   4  13   6        785.24        802.08        47.50 o                         
   5  13   6        104.63         76.42        39.28 o                         
   6  13   6         69.63         79.66        40.37 o                         
  -6  14   6         92.43         98.96        40.74 o                         
  -5  14   6         91.98         81.05        35.90 o                         
  -4  14   6        263.86        243.36        39.86 o                         
  -3  14   6        903.73        997.57        48.39 o                         
  -2  14   6       3275.52       3262.48        74.77 o                         
  -1  14   6        170.83        201.60        27.39 o                         
   0  14   6        895.23        902.00        35.25 o                         
   1  14   6        142.54        153.03        26.85 o                         
   2  14   6         75.81        155.70        31.96 o                         
   3  14   6        105.63         86.19        33.08 o                         
   4  14   6       1039.04       1018.27        53.17 o                         
   5  14   6       1076.50       1227.27        68.82 o                         
   6  14   6        436.78        465.44        51.38 o                         
  -6  15   6        637.50        671.59        51.48 o                         
  -5  15   6        825.27        777.19        52.02 o                         
  -4  15   6       1541.99       1468.44        65.60 o                         
  -3  15   6          1.80         21.90        34.83 o                         
  -2  15   6        447.65        384.63        38.51 o                         
  -1  15   6        132.19         80.91        30.88 o                         
   0  15   6        310.70        406.25        40.09 o                         
   1  15   6        194.30        155.19        37.37 o                         
   2  15   6        917.69       1033.25        51.95 o                         
   3  15   6        898.17        956.47        51.55 o                         
   4  15   6         33.68         20.78        38.06 o                         
   5  15   6        187.09        223.31        44.56 o                         
  -5  16   6         62.78         62.52        41.76 o                         
  -4  16   6        361.18        365.54        45.50 o                         
  -3  16   6        323.80        298.71        39.90 o                         
  -2  16   6        916.34       1017.54        58.09 o                         
  -1  16   6        333.12        371.41        38.25 o                         
   0  16   6        107.28        173.67        41.87 o                         
   1  16   6         54.38         20.27        36.23 o                         
   2  16   6          4.46         71.26        44.91 o                         
   3  16   6         63.27         30.59        43.60 o                         
   4  16   6        262.93        224.55        49.85 o                         
   5  16   6        499.55        543.19        58.52 o                         
  -5  17   6         63.28         34.39        47.73 o                         
  -4  17   6        540.85        571.90        53.48 o                         
  -3  17   6        116.34        147.24        42.17 o                         
  -2  17   6        148.36        109.98        48.61 o                         
  -1  17   6         79.78         26.99        35.59 o                         
   0  17   6        118.97        173.64        47.45 o                         
   1  17   6        913.23        995.77        61.91 o                         
   2  17   6         66.40          7.13        54.80 o                         
   3  17   6        513.91        583.88        61.39 o                         
   4  17   6        106.39         41.32        56.38 o                         
  -4  18   6        443.24        422.55        66.00 o                         
  -3  18   6        334.79        337.25        54.58 o                         
  -2  18   6        532.45        417.20        65.64 o                         
  -1  18   6        716.84        824.93        59.22 o                         
   0  18   6         82.71        127.87        47.97 o                         
   1  18   6        251.82        387.60        52.91 o                         
   2  18   6          2.74        -23.98        54.11 o                         
   3  18   6        184.13        100.06        63.05 o                         
   4  18   6         14.50        -29.67        67.57 o                         
  -4  19   6         85.26        119.96        68.87 o                         
  -3  19   6         19.20        -19.95        69.90 o                         
  -2  19   6         14.21        -47.89        54.59 o                         
  -1  19   6         53.56        -28.60        47.23 o                         
   0  19   6        860.31        848.97        63.96 o                         
   1  19   6        574.37        586.94        62.85 o                         
   2  19   6        347.87        372.23        67.83 o                         
   3  19   6        723.94        727.99        78.94 o                         
  -3  20   6        232.11        159.23        89.10 o                         
  -2  20   6        629.80        656.42        94.06 o                         
  -1  20   6        754.00        915.23        83.27 o                         
   0  20   6        387.20        388.39        60.44 o                         
   1  20   6        163.54        140.15        66.50 o                         
   2  20   6         12.74        -66.49        66.49 o                         
  -2  21   6         11.47        -41.79        77.35 o                         
  -1  21   6          2.54        -20.59        69.05 o                         
   0  21   6         74.48         51.82        69.40 o                         
   1  21   6        263.98        221.55        70.21 o                         
  -8   1   7          9.25         55.47        94.59 o                         
  -7   1   7         32.88        121.19        92.64 o                         
  -6   1   7        954.88        899.60        79.64 o                         
  -5   1   7        282.62        288.94        25.28 o                         
  -4   1   7        218.56        226.15        19.11 o                         
  -3   1   7        865.67        910.75        31.27 o                         
  -2   1   7          1.73          1.19         9.68 o                         
  -1   1   7         20.00          8.78        10.17 o                         
   0   1   7          8.33         -6.41         9.89 o                         
   1   1   7          6.66        -11.43        11.43 o                         
   2   1   7        127.72        130.21        12.43 o                         
   3   1   7        390.21        425.36        17.37 o                         
   4   1   7        126.53        155.81        16.73 o                         
   5   1   7        429.60        415.85        20.13 o                         
   6   1   7         28.07          8.85        17.92 o                         
   7   1   7         12.38         -3.32        18.70 o                         
  -8   2   7         72.77        140.73        52.45 o                         
  -7   2   7          0.05         28.21        45.22 o                         
  -6   2   7         59.33         76.36        24.31 o                         
  -5   2   7        222.33        253.74        24.78 o                         
  -4   2   7       1000.44        997.94        34.53 o                         
  -3   2   7       1188.86       1272.15        33.76 o                         
  -2   2   7       3020.33       3092.11        50.23 o                         
  -1   2   7        366.36        343.48        11.89 o                         
   0   2   7        167.83        139.68        11.07 o                         
   1   2   7        149.11        149.83        12.80 o                         
   2   2   7         85.79        107.83        12.93 o                         
   3   2   7        882.83        946.82        24.39 o                         
   4   2   7          9.50          7.25        15.28 o                         
   5   2   7         58.97         62.16        17.30 o                         
   6   2   7        557.20        522.75        25.00 o                         
   7   2   7         11.14         27.24        19.70 o                         
  -8   3   7          0.52         73.22        30.31 o                         
  -7   3   7          0.89         13.77        27.70 o                         
  -6   3   7       1319.89       1362.04        58.80 o                         
  -5   3   7         16.40         19.90        23.42 o                         
  -4   3   7       2705.77       2728.86        67.55 o                         
  -3   3   7         35.33         38.57        12.84 o                         
  -2   3   7          3.95          2.86        10.05 o                         
  -1   3   7       1337.75       1413.19        24.25 o                         
   0   3   7        232.10        209.31        11.89 o                         
   1   3   7       2285.53       2246.02        39.25 o                         
   2   3   7        559.82        650.87        18.99 o                         
   3   3   7         25.58         14.59        13.76 o                         
   4   3   7          5.94         -8.07        15.18 o                         
   5   3   7         13.03        -10.71        17.55 o                         
   6   3   7          0.79        -12.50        18.88 o                         
   7   3   7          3.63        -19.61        19.61 o                         
  -8   4   7         14.52          6.29        32.91 o                         
  -7   4   7         37.58         41.14        32.39 o                         
  -6   4   7        317.71        365.14        36.12 o                         
  -5   4   7         78.20         68.50        18.38 o                         
  -4   4   7         31.95         18.26        17.12 o                         
  -3   4   7        115.29        141.61        15.36 o                         
  -2   4   7       1603.38       1713.30        30.96 o                         
  -1   4   7       6901.15       7220.52        97.42 o                         
   0   4   7       2916.29       3101.27        47.86 o                         
   1   4   7        484.79        517.01        21.74 o                         
   2   4   7         87.29         69.84        13.22 o                         
   3   4   7        436.65        520.11        19.62 o                         
   4   4   7          1.84         -3.18        15.91 o                         
   5   4   7        278.43        281.87        20.92 o                         
   6   4   7          4.89        -17.97        19.66 o                         
   7   4   7         17.43         -5.48        21.75 o                         
  -8   5   7         20.33          4.31        38.57 o                         
  -7   5   7          0.17         31.43        34.85 o                         
  -6   5   7        108.54        135.82        34.01 o                         
  -5   5   7        835.40        777.20        32.78 o                         
  -4   5   7        304.97        322.79        17.12 o                         
  -3   5   7         34.77         53.65        12.81 o                         
  -2   5   7         66.88         51.50        12.35 o                         
  -1   5   7        241.08        269.51        12.41 o                         
   0   5   7       1203.94       1254.96        34.75 o                         
   1   5   7       5339.81       5739.80        92.14 o                         
   2   5   7        310.77        293.73        15.88 o                         
   3   5   7          1.82          3.79        14.97 o                         
   4   5   7         67.64         39.63        16.99 o                         
   5   5   7        116.11        107.50        19.81 o                         
   6   5   7          0.38        -20.12        20.12 o                         
   7   5   7         32.96          9.98        23.04 o                         
  -7   6   7          0.04        -31.34        37.50 o                         
  -6   6   7        108.46        123.51        35.99 o                         
  -5   6   7        106.01         95.47        16.16 o                         
  -4   6   7         60.64         43.17        17.25 o                         
  -3   6   7        255.56        275.51        14.89 o                         
  -2   6   7         20.14         11.73        10.87 o                         
  -1   6   7       1731.11       1853.83        31.69 o                         
   0   6   7       2585.50       2578.90        42.53 o                         
   1   6   7         44.82         23.91        12.92 o                         
   2   6   7         45.86         68.23        14.48 o                         
   3   6   7        252.86        242.27        16.48 o                         
   4   6   7        364.58        376.89        21.10 o                         
   5   6   7        744.43        783.74        29.59 o                         
   6   6   7         71.15         36.26        22.66 o                         
   7   6   7          0.44        -14.36        23.54 o                         
  -7   7   7          0.34        -11.63        29.46 o                         
  -6   7   7         67.18         29.42        20.88 o                         
  -5   7   7        302.60        304.05        20.74 o                         
  -4   7   7        386.90        405.63        18.79 o                         
  -3   7   7        216.58        248.34        16.49 o                         
  -2   7   7         54.67         27.32        12.69 o                         
  -1   7   7         18.08         21.48        12.91 o                         
   0   7   7       2337.29       2383.17        39.87 o                         
   1   7   7        289.64        316.61        15.89 o                         
   2   7   7        320.94        383.28        17.97 o                         
   3   7   7        431.61        489.11        20.00 o                         
   4   7   7         64.23         81.24        21.52 o                         
   5   7   7         36.38         36.41        20.99 o                         
   6   7   7          1.04        -23.71        23.71 o                         
   7   7   7         45.86        -18.92        24.94 o                         
  -7   8   7        124.83        122.79        27.27 o                         
  -6   8   7        162.38        159.74        23.62 o                         
  -5   8   7        297.06        260.42        22.80 o                         
  -4   8   7        324.09        334.95        20.76 o                         
  -3   8   7        328.59        331.53        17.76 o                         
  -2   8   7         18.39          6.24        15.22 o                         
  -1   8   7          0.06        -12.57        12.57 o                         
   0   8   7        888.88        888.04        22.77 o                         
   1   8   7          1.98        -13.33        13.33 o                         
   2   8   7        237.40        288.67        18.54 o                         
   3   8   7        496.16        511.86        24.17 o                         
   4   8   7         29.94         38.29        21.40 o                         
   5   8   7         85.65          9.98        23.67 o                         
   6   8   7         86.47         39.20        25.88 o                         
   7   8   7         42.52        -25.55        25.55 o                         
  -7   9   7         11.88        -12.10        28.93 o                         
  -6   9   7          6.05        -19.13        22.10 o                         
  -5   9   7        523.54        531.74        25.15 o                         
  -4   9   7         51.73         86.99        19.38 o                         
  -3   9   7        210.87        213.39        18.50 o                         
  -2   9   7        168.55        118.42        18.12 o                         
  -1   9   7         10.70          4.83        14.54 o                         
   0   9   7          2.56         -4.59        13.04 o                         
   1   9   7        259.13        296.29        16.67 o                         
   2   9   7          0.01        -16.29        16.29 o                         
   3   9   7       1132.44       1034.92        32.21 o                         
   4   9   7        108.70        100.88        23.42 o                         
   5   9   7         28.84         11.32        24.47 o                         
   6   9   7          7.25        -16.39        26.05 o                         
   7   9   7         46.44         56.60        33.54 o                         
  -7  10   7         46.10         42.37        23.66 o                         
  -6  10   7          0.29         18.39        21.33 o                         
  -5  10   7        136.10        115.10        23.32 o                         
  -4  10   7         13.76         12.95        22.13 o                         
  -3  10   7        178.51        148.62        19.82 o                         
  -2  10   7         10.15          7.10        18.18 o                         
  -1  10   7          1.10        -12.40        16.29 o                         
   0  10   7          7.96        -15.55        15.55 o                         
   1  10   7          4.57         -9.20        14.26 o                         
   2  10   7          4.65         -4.45        18.51 o                         
   3  10   7        420.05        388.65        24.68 o                         
   4  10   7          8.23        -21.17        23.01 o                         
   5  10   7        436.68        473.05        33.17 o                         
   6  10   7         23.47         16.61        30.54 o                         
  -7  11   7          4.92        -27.07        27.07 o                         
  -6  11   7         59.15         79.80        25.83 o                         
  -5  11   7        338.64        309.75        28.70 o                         
  -4  11   7        324.78        347.92        26.86 o                         
  -3  11   7        149.33        126.68        21.56 o                         
  -2  11   7          1.23        -20.56        20.56 o                         
  -1  11   7        722.58        729.86        26.55 o                         
   0  11   7        505.29        560.87        22.78 o                         
   1  11   7         11.63         38.45        16.30 o                         
   2  11   7        102.99        123.83        20.75 o                         
   3  11   7         52.57         35.64        21.49 o                         
   4  11   7         88.53         92.18        27.77 o                         
   5  11   7          2.02         12.67        34.11 o                         
   6  11   7         31.29          0.16        34.18 o                         
  -6  12   7        317.25        292.04        32.12 o                         
  -5  12   7          3.08        -26.50        26.50 o                         
  -4  12   7         26.43          5.18        24.41 o                         
  -3  12   7        827.02        821.80        33.38 o                         
  -2  12   7        400.86        380.99        26.33 o                         
  -1  12   7        818.50        795.04        30.11 o                         
   0  12   7         62.13         46.58        19.27 o                         
   1  12   7         51.85         61.01        21.64 o                         
   2  12   7        184.29        116.89        21.44 o                         
   3  12   7        189.85        162.50        26.44 o                         
   4  12   7         36.72         16.17        30.75 o                         
   5  12   7          0.24         12.82        34.32 o                         
   6  12   7         46.83        -21.46        35.97 o                         
  -6  13   7          0.02        -18.62        30.78 o                         
  -5  13   7        103.40         96.73        30.08 o                         
  -4  13   7        638.78        626.54        37.21 o                         
  -3  13   7        574.80        536.82        33.22 o                         
  -2  13   7       1051.29        947.96        34.97 o                         
  -1  13   7        164.79        181.64        23.91 o                         
   0  13   7        154.29        138.78        22.18 o                         
   1  13   7       2791.00       2717.19        60.84 o                         
   2  13   7        184.69        185.33        29.29 o                         
   3  13   7         54.69         51.84        28.97 o                         
   4  13   7         31.24         39.36        32.67 o                         
   5  13   7        140.51        134.64        38.20 o                         
   6  13   7         23.62        -37.16        37.16 o                         
  -6  14   7        121.99         69.36        38.02 o                         
  -5  14   7          4.99          3.36        36.18 o                         
  -4  14   7         82.99         53.91        36.78 o                         
  -3  14   7        500.00        510.76        40.24 o                         
  -2  14   7        613.93        758.51        49.66 o                         
  -1  14   7        767.48        788.03        35.16 o                         
   0  14   7        497.98        490.16        32.56 o                         
   1  14   7        114.69        114.21        27.52 o                         
   2  14   7         63.25          5.99        31.36 o                         
   3  14   7        643.53        562.04        41.63 o                         
   4  14   7          0.06        -17.99        35.32 o                         
   5  14   7          0.17         15.11        39.83 o                         
  -5  15   7         10.17          5.36        38.07 o                         
  -4  15   7         50.80         73.95        38.97 o                         
  -3  15   7         31.86         83.89        34.77 o                         
  -2  15   7         90.99         60.22        35.12 o                         
  -1  15   7        286.53        250.65        36.75 o                         
   0  15   7        148.52        194.79        37.18 o                         
   1  15   7          0.08          3.08        33.89 o                         
   2  15   7         70.50        120.74        46.83 o                         
   3  15   7         33.43          1.92        37.22 o                         
   4  15   7         47.72         88.28        44.76 o                         
   5  15   7         48.96         32.45        53.55 o                         
  -5  16   7        313.59        271.23        44.83 o                         
  -4  16   7         16.67         23.05        39.75 o                         
  -3  16   7        205.77        219.65        41.14 o                         
  -2  16   7        331.40        250.76        44.69 o                         
  -1  16   7        425.20        501.95        41.87 o                         
   0  16   7        412.76        478.77        51.41 o                         
   1  16   7          7.83         40.15        37.86 o                         
   2  16   7        315.62        270.09        50.01 o                         
   3  16   7          2.05         -9.78        43.84 o                         
   4  16   7          3.35        -15.25        52.81 o                         
   5  16   7         29.77         15.61        56.55 o                         
  -5  17   7        220.16        231.66        48.55 o                         
  -4  17   7         75.96         29.45        44.10 o                         
  -3  17   7        129.13        211.02        49.69 o                         
  -2  17   7         13.70         18.61        48.19 o                         
  -1  17   7         58.71          2.58        43.92 o                         
   0  17   7        756.79        763.63        59.13 o                         
   1  17   7         49.78         25.78        44.11 o                         
   2  17   7          1.31        -30.76        54.69 o                         
   3  17   7         47.29         30.86        57.11 o                         
   4  17   7          0.20          4.92        66.39 o                         
  -4  18   7        317.26        367.99        62.05 o                         
  -3  18   7          2.45        -60.84        62.32 o                         
  -2  18   7        310.42        356.06        66.18 o                         
  -1  18   7         36.33         61.48        45.27 o                         
   0  18   7          1.90        -44.87        44.87 o                         
   1  18   7        223.50        197.74        49.84 o                         
   2  18   7          3.49        -32.92        64.36 o                         
   3  18   7         27.40         92.42        60.39 o                         
   4  18   7         48.96        102.50        73.23 o                         
  -3  19   7         44.40         -2.06        68.10 o                         
  -2  19   7         65.82         74.64        59.66 o                         
  -1  19   7         24.68         46.39        45.72 o                         
   0  19   7         22.50        -29.00        47.43 o                         
   1  19   7          1.88         37.68        55.91 o                         
   2  19   7          2.27         37.88        57.60 o                         
   3  19   7         50.70         29.60        82.52 o                         
  -2  20   7          2.79         41.75        69.02 o                         
  -1  20   7        174.50        249.77        84.41 o                         
   0  20   7          0.93        -30.50        56.92 o                         
   1  20   7         97.55        120.72        66.44 o                         
   2  20   7         86.58        163.63        75.61 o                         
  -1  21   7         60.02         55.42        71.38 o                         
   0  21   7          1.63        -60.81        60.81 o                         
   1  21   7          5.61          1.83        66.54 o                         
  -8   0   8         21.85        -47.96       121.91 o                         
  -7   0   8         94.96         98.93        39.10 o                         
  -6   0   8        287.78        349.20        75.04 o                         
  -5   0   8         89.10         87.30        36.47 o                         
  -4   0   8       7984.04       7782.13       282.65 o                         
  -3   0   8       9184.90       8748.50       237.54 o                         
  -2   0   8      18182.09      18554.79       375.13 o                         
  -1   0   8      44524.28      45546.86       820.23 o                         
   0   0   8      10508.84       9894.26       212.67 o                         
   1   0   8        948.19       1048.45        48.20 o                         
   2   0   8        352.76        400.25        33.59 o                         
   3   0   8       1592.53       1703.08        48.95 o                         
   4   0   8        322.06        374.98        31.19 o                         
   5   0   8       1406.99       1422.55        53.24 o                         
   6   0   8        718.96        730.88        40.00 o                         
   7   0   8         20.18         61.25        34.19 o                         
  -8   1   8        116.49        138.99        29.70 o                         
  -7   1   8        382.56        438.81        36.29 o                         
  -6   1   8        828.73        882.75        68.65 o                         
  -5   1   8       1301.87       1312.45        55.20 o                         
  -4   1   8       4832.08       4540.94       120.90 o                         
  -3   1   8       2334.25       2389.09        51.60 o                         
  -2   1   8       1221.53       1322.99        24.89 o                         
  -1   1   8       9859.69      10022.43       134.84 o                         
   0   1   8      12553.21      12369.76       183.25 o                         
   1   1   8       2651.48       2400.35        43.56 o                         
   2   1   8       9454.83       9050.31       145.47 o                         
   3   1   8        545.55        505.72        19.00 o                         
   4   1   8        239.16        257.45        19.23 o                         
   5   1   8          1.71         -3.98        18.35 o                         
   6   1   8        190.38        228.58        25.06 o                         
   7   1   8        282.36        283.58        26.02 o                         
  -8   2   8         82.72        146.92        34.49 o                         
  -7   2   8        326.48        347.89        35.56 o                         
  -6   2   8         13.93         -3.77        28.60 o                         
  -5   2   8        496.33        525.42        34.47 o                         
  -4   2   8       6379.84       6257.79       150.71 o                         
  -3   2   8       6301.94       6064.66       121.02 o                         
  -2   2   8      21180.39      21299.71       308.40 o                         
  -1   2   8       8100.40       7799.90       104.58 o                         
   0   2   8      10951.96      11071.21       164.94 o                         
   1   2   8          7.16          1.01        12.20 o                         
   2   2   8        811.01        884.60        38.06 o                         
   3   2   8        372.63        358.96        18.22 o                         
   4   2   8        888.08        983.98        28.90 o                         
   5   2   8       1059.87       1097.13        34.49 o                         
   6   2   8        657.32        690.35        29.68 o                         
   7   2   8        156.98        164.07        24.67 o                         
  -8   3   8         71.92         46.68        39.82 o                         
  -7   3   8       2029.14       1968.97        85.17 o                         
  -6   3   8       2681.84       2501.63        97.34 o                         
  -5   3   8       2817.23       2730.89        75.57 o                         
  -4   3   8       6952.79       6905.41       140.52 o                         
  -3   3   8        189.88        243.26        17.25 o                         
  -2   3   8        802.25       1073.65        21.97 o                         
  -1   3   8       1385.05       1335.87        24.65 o                         
   0   3   8      26035.85      26463.40       377.28 o                         
   1   3   8         22.68         74.56        13.24 o                         
   2   3   8      16112.36      16325.27       244.27 o                         
   3   3   8       1190.51       1201.31        29.35 o                         
   4   3   8        194.07        216.04        20.64 o                         
   5   3   8        127.20         93.86        20.43 o                         
   6   3   8         48.61         53.83        21.99 o                         
   7   3   8          4.80        -10.59        26.59 o                         
  -7   4   8        188.17        168.21        36.96 o                         
  -6   4   8        160.11        172.60        34.18 o                         
  -5   4   8        558.53        606.71        28.15 o                         
  -4   4   8       2228.58       2164.23        44.18 o                         
  -3   4   8       2785.45       2832.51        52.96 o                         
  -2   4   8      13892.66      13921.20       201.12 o                         
  -1   4   8         59.11        166.14        12.18 o                         
   0   4   8       6767.54       6715.85        95.65 o                         
   1   4   8         97.29        117.51        13.26 o                         
   2   4   8       1030.29       1178.11        40.81 o                         
   3   4   8        520.36        530.06        19.42 o                         
   4   4   8       2240.09       2280.03        47.99 o                         
   5   4   8        773.52        801.63        30.12 o                         
   6   4   8        545.53        561.61        29.03 o                         
   7   4   8        153.16        161.98        26.10 o                         
  -7   5   8        996.60        957.25        59.35 o                         
  -6   5   8       1891.19       2109.68        86.42 o                         
  -5   5   8       1621.68       1766.99        44.55 o                         
  -4   5   8       2208.51       2278.34        50.02 o                         
  -3   5   8        203.46        219.43        14.04 o                         
  -2   5   8       1201.43       1323.43        26.91 o                         
  -1   5   8        424.23        423.77        14.73 o                         
   0   5   8       1542.91       1497.04        29.17 o                         
   1   5   8       4758.57       4878.33        79.76 o                         
   2   5   8       4974.98       4529.14        77.18 o                         
   3   5   8        965.17        962.98        30.54 o                         
   4   5   8        598.16        669.08        26.29 o                         
   5   5   8         15.76         -0.75        20.65 o                         
   6   5   8         13.33        -21.53        22.27 o                         
   7   5   8         41.13         28.83        25.26 o                         
  -7   6   8        213.58        224.31        44.34 o                         
  -6   6   8         40.05         12.32        21.53 o                         
  -5   6   8        396.05        428.71        21.76 o                         
  -4   6   8       2175.59       2179.61        47.67 o                         
  -3   6   8       1373.26       1322.29        28.41 o                         
  -2   6   8        580.05        482.99        16.58 o                         
  -1   6   8       8217.95       8469.66       126.11 o                         
   0   6   8          5.65         33.49        12.68 o                         
   1   6   8         63.57         67.12        15.82 o                         
   2   6   8         25.59         54.25        16.43 o                         
   3   6   8       1546.97       1664.59        36.84 o                         
   4   6   8        361.26        379.53        24.07 o                         
   5   6   8       1032.76       1085.31        40.70 o                         
   6   6   8         94.01         99.53        25.91 o                         
   7   6   8        199.65        173.98        27.80 o                         
  -7   7   8        168.60        179.16        34.53 o                         
  -6   7   8         28.21         21.76        20.85 o                         
  -5   7   8       1500.66       1506.08        43.58 o                         
  -4   7   8          5.56        -17.12        17.12 o                         
  -3   7   8       1294.69       1385.66        30.75 o                         
  -2   7   8        343.03        381.17        18.19 o                         
  -1   7   8       1912.02       1790.87        35.21 o                         
   0   7   8        270.91        210.68        14.77 o                         
   1   7   8       4256.65       4201.28        66.70 o                         
   2   7   8        210.54        267.23        19.63 o                         
   3   7   8       1974.98       1940.31        42.86 o                         
   4   7   8         29.60          9.04        21.37 o                         
   5   7   8         21.08        -13.55        23.40 o                         
   6   7   8          3.17         -2.28        25.29 o                         
   7   7   8        620.04        637.75        35.70 o                         
  -7   8   8         77.52         79.31        28.47 o                         
  -6   8   8        200.31        185.37        25.15 o                         
  -5   8   8        194.71        186.31        20.23 o                         
  -4   8   8        332.13        346.32        20.97 o                         
  -3   8   8       7743.28       7736.87       130.15 o                         
  -2   8   8       3201.76       3216.54        58.72 o                         
  -1   8   8       2247.69       2153.89        39.99 o                         
   0   8   8        421.72        395.26        16.99 o                         
   1   8   8       1065.24       1051.76        24.80 o                         
   2   8   8         34.22         13.20        17.98 o                         
   3   8   8         98.96         74.49        19.87 o                         
   4   8   8          8.57         10.03        22.20 o                         
   5   8   8        577.10        591.07        32.04 o                         
   6   8   8         28.88         -0.21        27.19 o                         
   7   8   8         90.72         93.86        33.25 o                         
  -7   9   8         15.77         -9.10        26.51 o                         
  -6   9   8       1191.62       1212.41        36.32 o                         
  -5   9   8       1210.46       1236.64        39.64 o                         
  -4   9   8        187.00        177.23        21.95 o                         
  -3   9   8        423.95        426.70        22.69 o                         
  -2   9   8         36.99         23.46        17.50 o                         
  -1   9   8       1257.58       1311.24        30.25 o                         
   0   9   8       1699.46       1612.88        43.87 o                         
   1   9   8       3304.48       2977.62        49.87 o                         
   2   9   8         14.99        -18.05        18.05 o                         
   3   9   8        328.67        330.58        23.89 o                         
   4   9   8        242.12        247.12        26.22 o                         
   5   9   8          0.50        -11.37        26.29 o                         
   6   9   8          5.51         13.19        36.04 o                         
  -7  10   8         99.11         65.96        25.84 o                         
  -6  10   8        117.26         86.80        23.32 o                         
  -5  10   8        153.44        161.80        25.38 o                         
  -4  10   8       1515.90       1579.95        42.22 o                         
  -3  10   8       1874.40       1881.61        42.35 o                         
  -2  10   8       7490.26       7282.95       124.89 o                         
  -1  10   8       1955.67       1900.26        49.16 o                         
   0  10   8       1387.63       1398.11        31.45 o                         
   1  10   8          0.47         -7.17        16.34 o                         
   2  10   8         35.43         12.94        18.70 o                         
   3  10   8          4.21        -19.98        20.00 o                         
   4  10   8       1445.39       1449.91        47.13 o                         
   5  10   8        158.59        109.76        31.66 o                         
   6  10   8        438.86        384.14        41.96 o                         
  -6  11   8       1596.38       1661.35        54.49 o                         
  -5  11   8        485.41        535.36        31.42 o                         
  -4  11   8       2502.59       2402.98        57.72 o                         
  -3  11   8         10.08        -21.91        21.91 o                         
  -2  11   8          3.63         17.83        19.92 o                         
  -1  11   8        737.00        758.89        28.12 o                         
   0  11   8       4805.00       4881.67        82.60 o                         
   1  11   8       1273.33       1294.34        31.04 o                         
   2  11   8       4102.02       4198.32        80.14 o                         
   3  11   8         11.13        -21.83        21.83 o                         
   4  11   8        388.38        351.35        35.97 o                         
   5  11   8        199.16        182.92        37.12 o                         
   6  11   8        159.31        192.22        38.46 o                         
  -6  12   8        143.20        172.48        31.20 o                         
  -5  12   8        713.88        728.07        38.57 o                         
  -4  12   8        307.47        339.53        29.16 o                         
  -3  12   8       2074.29       2048.68        54.51 o                         
  -2  12   8       7803.97       7896.22       140.95 o                         
  -1  12   8          8.87        -20.85        20.85 o                         
   0  12   8       2403.74       2313.77        47.56 o                         
   1  12   8         34.37          6.76        21.60 o                         
   2  12   8        820.05        834.63        32.30 o                         
   3  12   8          5.43        -27.43        27.43 o                         
   4  12   8       2519.18       2499.31        80.30 o                         
   5  12   8        166.54        167.52        38.11 o                         
   6  12   8        309.97        255.03        41.41 o                         
  -6  13   8        459.57        451.20        41.72 o                         
  -5  13   8       1105.71        986.96        45.80 o                         
  -4  13   8        599.96        704.34        43.40 o                         
  -3  13   8          6.75        -28.98        28.98 o                         
  -2  13   8          0.19        -24.47        24.47 o                         
  -1  13   8        546.07        580.94        33.65 o                         
   0  13   8       1987.38       1897.60        62.45 o                         
   1  13   8       2696.03       2705.67        70.08 o                         
   2  13   8        930.28        911.16        39.69 o                         
   3  13   8       1019.09       1022.14        48.06 o                         
   4  13   8        136.45        157.02        35.34 o                         
   5  13   8          1.50         -3.77        36.39 o                         
  -6  14   8         54.44         41.24        38.21 o                         
  -5  14   8         93.81        118.61        39.08 o                         
  -4  14   8        660.91        657.28        55.43 o                         
  -3  14   8       1976.14       1886.41        66.81 o                         
  -2  14   8        419.91        439.91        39.24 o                         
  -1  14   8       5206.40       5150.13       120.53 o                         
   0  14   8         12.97        -29.29        29.29 o                         
   1  14   8        417.04        504.82        39.20 o                         
   2  14   8          0.48         33.45        36.62 o                         
   3  14   8       1742.13       1758.35        71.83 o                         
   4  14   8        125.42        179.12        38.29 o                         
   5  14   8        632.14        658.12        65.92 o                         
  -5  15   8        941.02        920.24        65.09 o                         
  -4  15   8          3.25        -12.51        41.59 o                         
  -3  15   8       1444.96       1369.22        60.64 o                         
  -2  15   8        442.25        393.11        42.19 o                         
  -1  15   8        923.63        875.80        49.04 o                         
   0  15   8          6.37        -34.94        34.94 o                         
   1  15   8       5651.42       5388.82       140.97 o                         
   2  15   8         63.04         42.48        40.93 o                         
   3  15   8       1362.22       1291.96        76.72 o                         
   4  15   8        272.34        194.29        54.48 o                         
   5  15   8         61.47        -30.79        50.29 o                         
  -5  16   8         21.63         70.54        42.00 o                         
  -4  16   8        255.28        165.00        41.45 o                         
  -3  16   8       2696.50       2653.17       103.32 o                         
  -2  16   8        108.45         58.28        48.10 o                         
  -1  16   8       3020.15       2736.26        92.33 o                         
   0  16   8         24.29        -42.38        42.38 o                         
   1  16   8        442.72        484.01        52.27 o                         
   2  16   8          8.33         70.46        53.69 o                         
   3  16   8        627.01        578.85        57.14 o                         
   4  16   8         10.16         11.76        56.68 o                         
  -4  17   8         49.62         19.53        44.92 o                         
  -3  17   8         46.56         -6.61        48.58 o                         
  -2  17   8         53.61         71.96        49.85 o                         
  -1  17   8        318.83        358.19        49.56 o                         
   0  17   8        574.53        447.96        64.75 o                         
   1  17   8       1428.16       1351.04        72.67 o                         
   2  17   8        314.22        301.95        71.23 o                         
   3  17   8        761.93        969.36        97.48 o                         
   4  17   8         17.29        -31.94        67.96 o                         
  -4  18   8         94.51        100.00        55.93 o                         
  -3  18   8        566.14        557.77        76.26 o                         
  -2  18   8        789.78        811.95        76.47 o                         
  -1  18   8        793.12        904.09        70.30 o                         
   0  18   8        217.69        162.54        50.18 o                         
   1  18   8          4.94         -3.32        46.17 o                         
   2  18   8         79.89        -76.07        76.07 o                         
   3  18   8         26.06         76.65        62.01 o                         
  -3  19   8          1.09        -65.06        65.06 o                         
  -2  19   8         32.64         47.25        71.65 o                         
  -1  19   8        190.75        228.47        55.52 o                         
   0  19   8        368.05        400.73        56.49 o                         
   1  19   8        235.19        234.98        61.72 o                         
   2  19   8       1159.58       1324.46       150.30 o                         
   3  19   8          9.46          5.67        63.11 o                         
  -2  20   8        662.02        813.31        91.01 o                         
  -1  20   8        315.69        263.30        72.40 o                         
   0  20   8        450.17        475.27        73.79 o                         
   1  20   8          1.84        -61.89        61.89 o                         
   2  20   8         11.59        -69.19        69.19 o                         
  -8   1   9          0.26          0.44        32.87 o                         
  -7   1   9          4.27         -0.17        31.04 o                         
  -6   1   9        150.06         95.86        46.23 o                         
  -5   1   9        126.46        123.51        19.94 o                         
  -4   1   9       1288.89       1334.72        33.67 o                         
  -3   1   9          0.08        -13.75        13.75 o                         
  -2   1   9        152.60        148.46        12.71 o                         
  -1   1   9        128.91        110.62        11.63 o                         
   0   1   9         44.87         28.50        12.01 o                         
   1   1   9        247.53        286.16        15.63 o                         
   2   1   9        381.69        445.77        21.18 o                         
   3   1   9         10.85          9.02        14.54 o                         
   4   1   9        319.70        309.69        21.88 o                         
   5   1   9         67.34         83.37        21.16 o                         
   6   1   9        130.37        133.25        23.04 o                         
   7   1   9        162.06        101.83        27.63 o                         
  -7   2   9          0.19         -9.78        45.37 o                         
  -6   2   9          3.33         63.93        33.17 o                         
  -5   2   9        274.00        259.44        23.26 o                         
  -4   2   9        751.90        734.60        23.67 o                         
  -3   2   9       1557.84       1746.29        36.46 o                         
  -2   2   9       2244.40       2384.24        40.67 o                         
  -1   2   9       1197.88       1329.93        25.62 o                         
   0   2   9       1085.39       1120.93        23.35 o                         
   1   2   9         71.04         61.18        13.60 o                         
   2   2   9         60.70         79.90        15.65 o                         
   3   2   9         11.93        -14.41        14.41 o                         
   4   2   9         99.55         80.43        19.41 o                         
   5   2   9        346.63        361.76        25.15 o                         
   6   2   9          2.06         11.48        22.22 o                         
   7   2   9        176.69        145.21        26.80 o                         
  -7   3   9          8.46        -20.69        33.61 o                         
  -6   3   9        650.96        637.45        44.99 o                         
  -5   3   9         48.03         72.24        19.76 o                         
  -4   3   9        770.29        814.20        24.97 o                         
  -3   3   9        807.51        895.26        24.07 o                         
  -2   3   9         58.66         60.70        12.41 o                         
  -1   3   9         57.61         92.47        12.44 o                         
   0   3   9         20.84         23.75        11.98 o                         
   1   3   9        185.02        205.98        14.85 o                         
   2   3   9       1770.73       1925.78        43.53 o                         
   3   3   9       1021.35       1129.96        28.31 o                         
   4   3   9        141.76        137.43        20.49 o                         
   5   3   9          9.56        -15.69        20.87 o                         
   6   3   9         99.85         49.70        25.07 o                         
   7   3   9         86.96         90.91        26.50 o                         
  -7   4   9         84.60         92.02        37.18 o                         
  -6   4   9         24.66          8.86        33.58 o                         
  -5   4   9        246.46        227.69        18.46 o                         
  -4   4   9         68.17         55.10        17.78 o                         
  -3   4   9       1428.65       1565.04        31.79 o                         
  -2   4   9       3290.33       3662.03        57.92 o                         
  -1   4   9         71.00        105.76        13.00 o                         
   0   4   9        386.02        461.43        16.23 o                         
   1   4   9        429.48        408.49        16.36 o                         
   2   4   9        881.40        945.56        34.61 o                         
   3   4   9       1001.93       1005.40        27.44 o                         
   4   4   9        739.73        832.55        29.21 o                         
   5   4   9          0.26        -11.91        21.19 o                         
   6   4   9         51.48         59.48        25.24 o                         
   7   4   9          0.26        -12.58        25.60 o                         
  -7   5   9          1.81         56.59        40.50 o                         
  -6   5   9        168.33        164.96        31.73 o                         
  -5   5   9         53.20         66.65        17.81 o                         
  -4   5   9        474.48        548.06        22.82 o                         
  -3   5   9        179.28        218.19        15.98 o                         
  -2   5   9        380.11        385.02        16.65 o                         
  -1   5   9        355.50        395.88        16.33 o                         
   0   5   9       1612.67       1862.88        42.10 o                         
   1   5   9        566.96        582.21        23.38 o                         
   2   5   9       3199.53       3113.57        59.70 o                         
   3   5   9        880.67        882.74        27.09 o                         
   4   5   9         14.26         25.04        21.21 o                         
   5   5   9          8.19        -21.37        21.37 o                         
   6   5   9        117.96         90.57        26.43 o                         
   7   5   9          4.05          2.27        26.42 o                         
  -7   6   9         40.04         40.15        24.23 o                         
  -6   6   9         12.21         23.14        17.74 o                         
  -5   6   9        238.54        258.06        23.24 o                         
  -4   6   9        973.98       1086.78        29.61 o                         
  -3   6   9         11.73         11.66        14.88 o                         
  -2   6   9       3007.44       3098.74        54.99 o                         
  -1   6   9         11.26          2.78        14.04 o                         
   0   6   9          7.56          0.37        12.69 o                         
   1   6   9        207.49        199.21        16.42 o                         
   2   6   9         26.22         27.53        17.35 o                         
   3   6   9          1.09         -9.92        18.24 o                         
   4   6   9        975.20        963.53        34.27 o                         
   5   6   9         50.75         35.70        28.23 o                         
   6   6   9         57.09         45.36        26.70 o                         
   7   6   9         66.86         29.86        29.71 o                         
  -7   7   9         86.26         34.03        26.17 o                         
  -6   7   9          7.51        -21.30        21.30 o                         
  -5   7   9        503.83        501.91        23.89 o                         
  -4   7   9         15.64         -4.50        17.06 o                         
  -3   7   9          3.50          3.66        16.76 o                         
  -2   7   9        124.82        134.00        17.62 o                         
  -1   7   9         78.49         86.59        15.38 o                         
   0   7   9        142.87        164.25        14.96 o                         
   1   7   9         19.72         13.27        14.57 o                         
   2   7   9        280.94        283.16        20.65 o                         
   3   7   9        859.92        891.61        29.81 o                         
   4   7   9        143.77         81.88        23.36 o                         
   5   7   9         91.54         72.27        27.99 o                         
   6   7   9         42.23          7.73        27.86 o                         
   7   7   9         47.02         51.53        34.42 o                         
  -7   8   9         50.19         75.76        29.88 o                         
  -6   8   9         36.74         13.73        22.37 o                         
  -5   8   9         16.49         -0.10        20.27 o                         
  -4   8   9         22.42         21.14        19.94 o                         
  -3   8   9        101.31        107.54        20.79 o                         
  -2   8   9          1.37         29.76        17.51 o                         
  -1   8   9        132.70        131.88        17.05 o                         
   0   8   9        506.47        540.98        21.64 o                         
   1   8   9        171.97        147.96        16.26 o                         
   2   8   9         21.38          8.73        20.69 o                         
   3   8   9         20.69         22.22        20.97 o                         
   4   8   9          8.31        -16.27        22.83 o                         
   5   8   9        343.56        320.74        31.04 o                         
   6   8   9         72.92        106.52        33.12 o                         
  -7   9   9         53.69         21.94        24.92 o                         
  -6   9   9        135.29        126.86        21.92 o                         
  -5   9   9        536.19        574.22        28.87 o                         
  -4   9   9        557.15        564.64        27.25 o                         
  -3   9   9        105.18        114.71        21.93 o                         
  -2   9   9         29.60         19.45        18.68 o                         
  -1   9   9        226.67        283.68        18.51 o                         
   0   9   9          8.24          5.83        16.91 o                         
   1   9   9         10.55         12.04        16.22 o                         
   2   9   9         28.86         26.61        20.69 o                         
   3   9   9          3.18        -21.21        21.21 o                         
   4   9   9         44.49         38.39        26.78 o                         
   5   9   9         15.58         31.14        31.50 o                         
   6   9   9        201.35        173.37        36.96 o                         
  -7  10   9         66.57         28.43        27.59 o                         
  -6  10   9         14.74         -8.66        25.67 o                         
  -5  10   9          2.71         22.83        24.21 o                         
  -4  10   9         45.55         57.95        22.77 o                         
  -3  10   9          3.62        -12.91        22.33 o                         
  -2  10   9        616.68        617.08        25.81 o                         
  -1  10   9          0.82        -10.32        15.14 o                         
   0  10   9        261.63        265.48        18.40 o                         
   1  10   9        345.40        346.46        20.64 o                         
   2  10   9          0.53        -18.96        18.96 o                         
   3  10   9        187.24        127.54        25.22 o                         
   4  10   9          9.94         43.24        30.53 o                         
   5  10   9          4.22        -32.60        32.60 o                         
   6  10   9         37.38         22.01        35.75 o                         
  -6  11   9         60.80         19.36        27.90 o                         
  -5  11   9        107.76         38.16        27.06 o                         
  -4  11   9         49.16         48.73        24.72 o                         
  -3  11   9         40.36          4.59        23.55 o                         
  -2  11   9        384.46        418.05        24.48 o                         
  -1  11   9         16.67        -17.35        17.35 o                         
   0  11   9        138.02        112.55        16.67 o                         
   1  11   9        309.15        349.11        21.90 o                         
   2  11   9        350.83        301.09        24.48 o                         
   3  11   9        502.09        510.80        40.57 o                         
   4  11   9         13.78        -21.19        30.96 o                         
   5  11   9         31.97         48.45        35.62 o                         
   6  11   9         11.94        -42.16        42.16 o                         
  -6  12   9          5.27        -21.28        31.10 o                         
  -5  12   9         58.54         31.68        28.78 o                         
  -4  12   9          1.35         -9.61        27.46 o                         
  -3  12   9        291.54        348.56        30.75 o                         
  -2  12   9        614.84        650.70        31.51 o                         
  -1  12   9        140.51        114.81        24.47 o                         
   0  12   9        117.03         97.49        21.33 o                         
   1  12   9        368.11        399.85        23.40 o                         
   2  12   9        200.76        203.73        26.06 o                         
   3  12   9          3.50         -0.12        30.04 o                         
   4  12   9        282.00        306.28        37.57 o                         
   5  12   9        277.37        247.42        40.98 o                         
   6  12   9         34.90         12.28        38.68 o                         
  -6  13   9         44.33         -9.01        40.03 o                         
  -5  13   9        235.64        204.10        37.24 o                         
  -4  13   9        276.86        300.43        37.88 o                         
  -3  13   9        532.36        534.82        42.42 o                         
  -2  13   9         13.64         -2.43        31.56 o                         
  -1  13   9          0.24        -11.05        24.09 o                         
   0  13   9       2063.93       1985.70        69.07 o                         
   1  13   9       1640.49       1647.61        67.03 o                         
   2  13   9        511.55        532.83        35.95 o                         
   3  13   9          4.71        -27.24        30.52 o                         
   4  13   9         75.89         78.95        35.04 o                         
   5  13   9          6.36         31.39        37.38 o                         
  -5  14   9          6.57        -36.70        36.70 o                         
  -4  14   9          0.55          8.13        37.01 o                         
  -3  14   9          0.02          2.21        34.99 o                         
  -2  14   9         33.28         -6.46        34.57 o                         
  -1  14   9        980.04        888.72        44.51 o                         
   0  14   9        331.57        261.47        38.90 o                         
   1  14   9         62.94         13.67        33.90 o                         
   2  14   9        347.20        379.10        41.22 o                         
   3  14   9         31.79         49.83        42.15 o                         
   4  14   9         69.32         52.86        42.16 o                         
   5  14   9        119.25        155.17        47.09 o                         
  -5  15   9        201.65        181.99        42.95 o                         
  -4  15   9        200.63        156.97        41.34 o                         
  -3  15   9          2.41        -36.00        36.00 o                         
  -2  15   9         11.70         10.57        45.39 o                         
  -1  15   9         66.20         68.53        35.75 o                         
   0  15   9         42.48        106.01        44.07 o                         
   1  15   9         12.21          1.06        40.02 o                         
   2  15   9          4.59        -43.24        46.88 o                         
   3  15   9        158.48        174.66        48.32 o                         
   4  15   9          0.24        -52.69        52.69 o                         
   5  15   9          0.54        -55.38        55.38 o                         
  -5  16   9         38.04         -0.85        40.78 o                         
  -4  16   9          8.06         79.73        42.41 o                         
  -3  16   9         60.95         26.12        42.36 o                         
  -2  16   9        572.75        538.14        58.11 o                         
  -1  16   9          2.55          0.39        41.22 o                         
   0  16   9        467.02        428.88        52.33 o                         
   1  16   9        405.64        481.64        54.72 o                         
   2  16   9        122.60         -8.68        62.49 o                         
   3  16   9        142.64        122.08        61.85 o                         
   4  16   9          1.95        107.14       106.27 o                         
  -4  17   9        278.16        238.50        58.57 o                         
  -3  17   9         66.26         65.68        53.54 o                         
  -2  17   9        104.38        101.25        59.54 o                         
  -1  17   9         88.64         14.90        60.45 o                         
   0  17   9        107.84         52.00        46.24 o                         
   1  17   9         89.03         88.02        47.59 o                         
   2  17   9        267.97        295.73        89.09 o                         
   3  17   9         46.75         35.41        58.55 o                         
   4  17   9         47.64         61.67        83.14 o                         
  -4  18   9         55.21        229.99        76.18 o                         
  -3  18   9         44.21         70.11        78.44 o                         
  -2  18   9        260.70        281.87        65.24 o                         
  -1  18   9         46.98         89.72        47.84 o                         
   0  18   9         48.12         87.06        48.61 o                         
   1  18   9         17.42        -45.67        49.45 o                         
   2  18   9        170.78        119.71        70.66 o                         
   3  18   9        100.30         94.27        64.51 o                         
  -3  19   9         76.50        126.66        75.56 o                         
  -2  19   9         18.32        -30.81        60.29 o                         
  -1  19   9         43.69         -6.93        76.10 o                         
   0  19   9          0.08         45.12        55.88 o                         
   1  19   9         16.34         18.72        55.68 o                         
   2  19   9        125.52         14.92        68.58 o                         
  -2  20   9          5.45         26.92        69.33 o                         
  -1  20   9         75.70        145.65        55.07 o                         
   0  20   9         59.28         55.41        63.58 o                         
   1  20   9          4.71         30.66        65.17 o                         
  -7   0  10          8.34         17.09        49.88 o                         
  -6   0  10         46.10          1.34        49.98 o                         
  -5   0  10        641.52        614.25        42.98 o                         
  -4   0  10       4847.69       4678.25       134.11 o                         
  -3   0  10       2175.31       2210.76        57.93 o                         
  -2   0  10       7425.84       7505.80       157.44 o                         
  -1   0  10       3755.62       3645.94        77.46 o                         
   0   0  10        773.13        802.85        34.84 o                         
   1   0  10        485.76        522.46        24.68 o                         
   2   0  10       1288.75       1412.45        75.87 o                         
   3   0  10       1374.66       1409.75        49.23 o                         
   4   0  10         12.47        -28.35        28.35 o                         
   5   0  10       1976.30       2028.14        74.46 o                         
   6   0  10         24.54         26.03        35.29 o                         
   7   0  10        151.14        129.12        43.05 o                         
  -7   1  10        304.50        384.10        41.77 o                         
  -6   1  10        275.33        331.32        41.70 o                         
  -5   1  10          9.86          1.81        17.57 o                         
  -4   1  10       1294.64       1379.97        36.85 o                         
  -3   1  10        273.07        271.96        15.35 o                         
  -2   1  10        738.97        712.44        19.45 o                         
  -1   1  10       8232.85       8522.33       123.04 o                         
   0   1  10       9701.92       9619.04       135.12 o                         
   1   1  10       5202.62       4876.66        72.07 o                         
   2   1  10       1374.74       1257.50        33.50 o                         
   3   1  10       2393.77       2324.29        53.41 o                         
   4   1  10         80.34         77.57        20.42 o                         
   5   1  10         19.11          1.79        21.86 o                         
   6   1  10         59.07         46.92        25.76 o                         
   7   1  10        153.38        116.08        28.03 o                         
  -7   2  10          1.38        -34.26        34.26 o                         
  -6   2  10        346.77        349.70        41.48 o                         
  -5   2  10        159.04        122.51        17.94 o                         
  -4   2  10       4401.91       4233.90        91.43 o                         
  -3   2  10       1856.33       1944.30        37.28 o                         
  -2   2  10       6596.72       6699.89        98.60 o                         
  -1   2  10       9520.78       9566.33       142.60 o                         
   0   2  10         60.31         45.33        12.77 o                         
   1   2  10        108.55        139.89        14.33 o                         
   2   2  10        854.32        845.65        30.19 o                         
   3   2  10       1452.62       1555.91        47.34 o                         
   4   2  10         49.61         78.38        21.22 o                         
   5   2  10       1626.76       1670.45        44.96 o                         
   6   2  10        103.84         89.60        25.89 o                         
   7   2  10         27.87        -13.08        27.83 o                         
  -7   3  10        153.39        141.50        38.95 o                         
  -6   3  10       1345.97       1371.59        88.93 o                         
  -5   3  10       1286.91       1286.36        35.42 o                         
  -4   3  10       1839.39       1893.06        45.33 o                         
  -3   3  10         79.09         88.33        14.96 o                         
  -2   3  10       1962.92       2027.41        36.13 o                         
  -1   3  10       3127.25       2970.77        51.20 o                         
   0   3  10        787.99        636.71        19.64 o                         
   1   3  10       5018.27       4889.81        78.37 o                         
   2   3  10       4805.63       4708.62        82.29 o                         
   3   3  10        812.57        797.39        31.02 o                         
   4   3  10         15.88        -20.40        20.40 o                         
   5   3  10         14.50         37.80        22.55 o                         
   6   3  10         30.72         43.68        26.42 o                         
   7   3  10          9.18         -3.25        27.93 o                         
  -7   4  10        103.53        104.94        40.50 o                         
  -6   4  10        155.78        160.26        23.66 o                         
  -5   4  10        381.50        408.69        22.25 o                         
  -4   4  10       3604.38       3567.90        66.72 o                         
  -3   4  10       1256.15       1206.49        29.37 o                         
  -2   4  10       2561.39       2269.14        42.88 o                         
  -1   4  10       2863.62       2843.02        51.18 o                         
   0   4  10        873.79        884.92        20.86 o                         
   1   4  10        423.18        486.25        19.95 o                         
   2   4  10        813.37        833.01        37.60 o                         
   3   4  10       2009.18       1968.01        44.22 o                         
   4   4  10       1944.73       2016.21        50.09 o                         
   5   4  10        917.52        928.42        35.85 o                         
   6   4  10        334.16        326.01        30.82 o                         
   7   4  10         42.66         36.84        31.23 o                         
  -7   5  10        412.16        454.49        30.50 o                         
  -6   5  10        615.40        732.56        31.13 o                         
  -5   5  10        487.39        470.18        27.42 o                         
  -4   5  10        585.12        610.41        23.30 o                         
  -3   5  10         28.73        -16.80        16.80 o                         
  -2   5  10        112.95         74.31        15.51 o                         
  -1   5  10       1897.93       1843.80        35.66 o                         
   0   5  10       6786.26       6757.43        97.57 o                         
   1   5  10       5259.44       5117.16        82.45 o                         
   2   5  10       4163.17       4203.10        77.12 o                         
   3   5  10       1564.12       1470.48        39.07 o                         
   4   5  10         39.08         26.87        22.68 o                         
   5   5  10          6.59        -20.66        24.29 o                         
   6   5  10        118.49        144.71        29.87 o                         
   7   5  10         19.00          6.05        33.56 o                         
  -7   6  10         18.89         44.35        25.47 o                         
  -6   6  10         21.74         11.54        21.45 o                         
  -5   6  10        156.00        154.91        21.05 o                         
  -4   6  10        880.32        925.28        26.13 o                         
  -3   6  10       2364.43       2393.50        50.22 o                         
  -2   6  10       3661.91       3470.72        63.08 o                         
  -1   6  10        945.83        824.09        23.71 o                         
   0   6  10        858.79        805.36        21.78 o                         
   1   6  10         13.23          8.43        15.61 o                         
   2   6  10       2301.80       2377.86        57.40 o                         
   3   6  10       2223.61       2196.32        57.52 o                         
   4   6  10       2132.83       2208.70        53.01 o                         
   5   6  10        837.66        821.89        36.79 o                         
   6   6  10        480.73        443.86        36.85 o                         
  -7   7  10        247.16        264.97        31.25 o                         
  -6   7  10        540.20        569.09        28.07 o                         
  -5   7  10        198.46        217.71        22.48 o                         
  -4   7  10         51.40         56.35        19.60 o                         
  -3   7  10          1.80         29.63        18.66 o                         
  -2   7  10        895.50        859.27        28.30 o                         
  -1   7  10       4078.51       4098.25        69.93 o                         
   0   7  10       9314.35       9376.94       142.20 o                         
   1   7  10       9405.00       9181.77       154.42 o                         
   2   7  10       3550.04       3672.34        76.47 o                         
   3   7  10       1748.05       1544.18        40.15 o                         
   4   7  10        199.45        215.63        25.78 o                         
   5   7  10          5.05         27.53        29.56 o                         
   6   7  10        353.45        373.68        40.15 o                         
  -7   8  10         15.82        -27.95        27.95 o                         
  -6   8  10          0.71         19.20        21.41 o                         
  -5   8  10        659.55        708.54        29.39 o                         
  -4   8  10       1266.40       1198.22        35.58 o                         
  -3   8  10       4046.43       4047.16        77.67 o                         
  -2   8  10       4789.26       4694.74        84.48 o                         
  -1   8  10       4391.92       4543.31        76.72 o                         
   0   8  10       1653.87       1637.06        39.96 o                         
   1   8  10         88.91        149.16        17.86 o                         
   2   8  10        762.14        738.94        29.05 o                         
   3   8  10       1977.71       1947.46        53.66 o                         
   4   8  10       2236.61       2397.10        68.13 o                         
   5   8  10        442.84        495.10        41.10 o                         
   6   8  10        193.61        142.76        37.09 o                         
  -7   9  10        186.04        184.61        28.78 o                         
  -6   9  10        601.79        611.97        30.77 o                         
  -5   9  10        791.55        863.16        33.84 o                         
  -4   9  10        389.08        367.27        25.61 o                         
  -3   9  10         43.84         81.46        21.73 o                         
  -2   9  10        877.73        890.14        29.18 o                         
  -1   9  10       3342.25       3310.70        59.38 o                         
   0   9  10       8822.57       8712.26       138.58 o                         
   1   9  10       9743.14       9894.61       148.50 o                         
   2   9  10       1382.90       1423.49        40.29 o                         
   3   9  10       1154.77       1240.86        40.50 o                         
   4   9  10         10.25         36.45        30.80 o                         
   5   9  10         10.24         74.39        34.93 o                         
   6   9  10         33.05        -33.00        37.20 o                         
  -6  10  10         64.13         81.59        26.72 o                         
  -5  10  10        758.15        790.42        35.24 o                         
  -4  10  10        774.77        795.72        32.32 o                         
  -3  10  10       5660.68       5517.71       107.14 o                         
  -2  10  10       6999.82       7146.11       123.81 o                         
  -1  10  10       2453.26       2377.81        46.99 o                         
   0  10  10        346.78        391.34        22.75 o                         
   1  10  10          3.18         10.34        18.64 o                         
   2  10  10        815.27        778.07        33.15 o                         
   3  10  10       1312.46       1434.51        52.62 o                         
   4  10  10        674.06        678.99        42.26 o                         
   5  10  10        911.49        897.10        51.13 o                         
   6  10  10        138.82        161.68        43.24 o                         
  -6  11  10        482.75        525.86        35.17 o                         
  -5  11  10       1358.57       1301.39        48.33 o                         
  -4  11  10        310.14        350.33        32.76 o                         
  -3  11  10         50.50         28.38        24.28 o                         
  -2  11  10        824.19        845.13        32.08 o                         
  -1  11  10        896.88        906.34        28.39 o                         
   0  11  10       2741.93       2750.04        52.95 o                         
   1  11  10       3471.84       3237.67        77.06 o                         
   2  11  10        729.24        756.52        33.09 o                         
   3  11  10        477.39        485.76        38.43 o                         
   4  11  10         80.97         83.73        33.92 o                         
   5  11  10        383.54        417.49        43.61 o                         
   6  11  10          6.29         49.39        46.89 o                         
  -6  12  10          2.45          1.24        32.44 o                         
  -5  12  10         85.34        108.05        32.94 o                         
  -4  12  10        717.38        704.88        43.52 o                         
  -3  12  10       1503.67       1508.91        52.99 o                         
  -2  12  10       1038.60       1063.04        48.37 o                         
  -1  12  10       1206.24       1236.97        36.10 o                         
   0  12  10        278.59        294.47        23.23 o                         
   1  12  10        100.71        101.33        23.82 o                         
   2  12  10        144.39        161.02        30.21 o                         
   3  12  10       1154.40       1074.35        51.23 o                         
   4  12  10        918.24       1015.95        49.83 o                         
   5  12  10         26.41         24.01        41.67 o                         
  -6  13  10        172.73        120.43        38.98 o                         
  -5  13  10         35.03         27.80        36.24 o                         
  -4  13  10          3.70         18.14        36.36 o                         
  -3  13  10        279.09        278.72        37.95 o                         
  -2  13  10        209.46        213.21        35.80 o                         
  -1  13  10        911.55        917.72        38.05 o                         
   0  13  10       1661.60       1583.75        54.46 o                         
   1  13  10       1175.17       1109.79        49.17 o                         
   2  13  10        740.35        814.67        45.14 o                         
   3  13  10         21.91         52.98        40.32 o                         
   4  13  10        250.56        273.66        41.62 o                         
   5  13  10         11.17         33.39        42.23 o                         
  -5  14  10         41.71         37.72        38.65 o                         
  -4  14  10         30.45         69.14        39.44 o                         
  -3  14  10       1117.01       1098.04        61.95 o                         
  -2  14  10        635.58        698.52        49.60 o                         
  -1  14  10          3.87        -34.32        34.32 o                         
   0  14  10        212.37        199.61        39.79 o                         
   1  14  10          2.96          5.19        36.96 o                         
   2  14  10        381.96        393.51        44.93 o                         
   3  14  10         74.21         57.67        49.11 o                         
   4  14  10       1188.91       1265.79       123.92 o                         
   5  14  10        103.45         44.62        54.85 o                         
  -5  15  10        381.35        340.66        45.37 o                         
  -4  15  10          2.10        -32.85        39.85 o                         
  -3  15  10        155.83        154.65        41.81 o                         
  -2  15  10          9.24        -31.47        46.08 o                         
  -1  15  10        331.45        308.30        40.37 o                         
   0  15  10       2337.74       2362.22        94.81 o                         
   1  15  10        748.30        707.86        56.43 o                         
   2  15  10       1764.06       1803.74        94.96 o                         
   3  15  10        133.02        179.80        53.39 o                         
   4  15  10         11.54        122.02        66.83 o                         
  -4  16  10         30.94         32.66        47.38 o                         
  -3  16  10        529.02        520.53        62.97 o                         
  -2  16  10        813.71        913.04        68.90 o                         
  -1  16  10       1005.23        955.51        64.56 o                         
   0  16  10        173.92        238.33        49.73 o                         
   1  16  10         47.26         76.67        45.47 o                         
   2  16  10        231.99        156.70        66.60 o                         
   3  16  10        200.15        196.07        65.05 o                         
   4  16  10        645.16        663.08        94.59 o                         
  -4  17  10        139.65         35.12        57.27 o                         
  -3  17  10         64.06         29.71        56.42 o                         
  -2  17  10        245.19        306.03        65.20 o                         
  -1  17  10        521.44        485.77        57.14 o                         
   0  17  10        326.89        293.01        51.72 o                         
   1  17  10       1317.98       1243.86        71.49 o                         
   2  17  10        714.88        676.09        85.37 o                         
   3  17  10         31.69         17.05        61.63 o                         
  -3  18  10        819.63        637.79        99.20 o                         
  -2  18  10        277.32        250.02        66.75 o                         
  -1  18  10        791.69        909.27        70.63 o                         
   0  18  10         86.29         83.85        49.70 o                         
   1  18  10          2.51         -2.26        54.38 o                         
   2  18  10         66.28         67.92        68.08 o                         
   3  18  10        421.07        439.58        75.35 o                         
  -2  19  10          0.56          7.38        62.04 o                         
  -1  19  10        300.47        326.96        58.31 o                         
   0  19  10        475.44        463.62        71.97 o                         
   1  19  10        251.51        170.83        67.83 o                         
   2  19  10        245.38        343.81        81.99 o                         
  -1  20  10        204.43        264.90        72.32 o                         
   0  20  10         40.82        116.64        66.93 o                         
  -7   1  11         56.67         65.70        37.93 o                         
  -6   1  11         30.13         18.63        29.36 o                         
  -5   1  11        394.91        404.70        24.69 o                         
  -4   1  11         17.32         -4.53        16.60 o                         
  -3   1  11         18.96         33.14        15.18 o                         
  -2   1  11         71.80         59.96        13.92 o                         
  -1   1  11        140.66        168.91        15.74 o                         
   0   1  11       1938.78       2015.07        44.62 o                         
   1   1  11        237.89        221.63        15.81 o                         
   2   1  11         30.02         12.54        18.45 o                         
   3   1  11          2.25        -17.98        17.98 o                         
   4   1  11        119.69         84.05        22.56 o                         
   5   1  11         71.16        100.61        27.01 o                         
   6   1  11         82.33         42.95        28.68 o                         
   7   1  11          0.92        -27.87        32.34 o                         
  -7   2  11         36.50         85.83        38.94 o                         
  -6   2  11         57.11         88.97        23.97 o                         
  -5   2  11         50.16         68.05        20.80 o                         
  -4   2  11        425.07        428.49        21.83 o                         
  -3   2  11         87.45         72.21        16.24 o                         
  -2   2  11         62.64         68.52        14.56 o                         
  -1   2  11         18.30         25.88        14.63 o                         
   0   2  11        203.22        198.78        15.32 o                         
   1   2  11        355.76        412.78        18.62 o                         
   2   2  11         10.21          8.10        18.85 o                         
   3   2  11         40.24         34.76        20.13 o                         
   4   2  11         44.76         36.19        22.53 o                         
   5   2  11         20.97          6.54        25.90 o                         
   6   2  11        297.49        237.04        35.97 o                         
   7   2  11         39.85          3.45        33.44 o                         
  -7   3  11         28.30         47.74        28.00 o                         
  -6   3  11          9.08         -1.65        22.59 o                         
  -5   3  11        151.26        141.21        23.54 o                         
  -4   3  11         40.87         35.76        17.94 o                         
  -3   3  11          2.45         -6.00        16.57 o                         
  -2   3  11         11.69         19.71        14.36 o                         
  -1   3  11        203.02        212.11        16.80 o                         
   0   3  11         36.50         15.18        13.53 o                         
   1   3  11       1025.01       1000.78        25.88 o                         
   2   3  11         61.17         59.64        19.06 o                         
   3   3  11        106.92        108.31        21.10 o                         
   4   3  11         11.55        -21.45        21.45 o                         
   5   3  11         19.46        -16.30        25.36 o                         
   6   3  11        142.54        130.37        30.70 o                         
   7   3  11         39.76         90.63        42.40 o                         
  -7   4  11          3.22          6.04        23.25 o                         
  -6   4  11         39.41         40.77        20.16 o                         
  -5   4  11          1.72         13.42        22.33 o                         
  -4   4  11        417.05        425.27        22.75 o                         
  -3   4  11        207.61        202.19        19.11 o                         
  -2   4  11       1679.42       1667.02        36.12 o                         
  -1   4  11        230.58        231.66        17.44 o                         
   0   4  11          2.41        -13.84        13.84 o                         
   1   4  11          4.92         16.47        15.43 o                         
   2   4  11          3.57          8.86        19.32 o                         
   3   4  11          2.40         24.07        20.28 o                         
   4   4  11          1.43        -14.19        22.52 o                         
   5   4  11         37.97         29.16        25.10 o                         
   6   4  11         80.37        105.88        33.31 o                         
  -7   5  11          0.02         17.39        31.41 o                         
  -6   5  11         50.79         24.53        22.06 o                         
  -5   5  11        130.57        129.79        19.72 o                         
  -4   5  11        132.24        129.60        19.60 o                         
  -3   5  11         39.04         36.67        18.02 o                         
  -2   5  11        871.27        838.62        25.99 o                         
  -1   5  11          0.62        -15.37        15.37 o                         
   0   5  11        663.82        695.04        20.83 o                         
   1   5  11          4.67        -15.63        15.63 o                         
   2   5  11         70.39         70.78        20.38 o                         
   3   5  11        146.72        125.89        21.66 o                         
   4   5  11         11.29         28.62        23.28 o                         
   5   5  11          9.84        -27.74        27.74 o                         
   6   5  11          4.29         -1.01        33.40 o                         
  -7   6  11         65.81         69.01        28.72 o                         
  -6   6  11         14.94         11.93        21.36 o                         
  -5   6  11         65.83         70.64        19.83 o                         
  -4   6  11        527.33        593.74        26.18 o                         
  -3   6  11        718.21        776.39        28.19 o                         
  -2   6  11       4100.96       4185.77        78.66 o                         
  -1   6  11        676.96        650.85        22.83 o                         
   0   6  11         76.03         73.18        16.73 o                         
   1   6  11          0.50        -17.03        17.03 o                         
   2   6  11        381.12        441.23        25.22 o                         
   3   6  11        361.46        342.95        23.83 o                         
   4   6  11          0.83         47.93        26.91 o                         
   5   6  11          9.05         20.13        30.81 o                         
   6   6  11         80.26         49.95        34.97 o                         
  -7   7  11         10.13         12.39        27.47 o                         
  -6   7  11         65.30         83.49        21.73 o                         
  -5   7  11         60.50         41.34        20.63 o                         
  -4   7  11         53.10         42.61        22.36 o                         
  -3   7  11        226.15        229.38        22.82 o                         
  -2   7  11         23.98         -2.95        19.15 o                         
  -1   7  11        326.18        304.61        20.15 o                         
   0   7  11         53.11         46.19        16.97 o                         
   1   7  11        808.27        827.05        26.88 o                         
   2   7  11         94.17         62.99        21.08 o                         
   3   7  11        150.42        166.33        24.32 o                         
   4   7  11         98.34         85.16        28.32 o                         
   5   7  11          5.35         33.23        33.52 o                         
   6   7  11          1.81        -10.75        34.89 o                         
  -7   8  11          5.26         18.81        39.48 o                         
  -6   8  11         75.41         65.84        22.74 o                         
  -5   8  11         59.48         57.43        22.93 o                         
  -4   8  11         52.36         55.89        23.19 o                         
  -3   8  11        396.89        364.81        23.74 o                         
  -2   8  11        151.86        137.83        21.64 o                         
  -1   8  11       1212.20       1249.92        31.91 o                         
   0   8  11        836.75        799.18        25.72 o                         
   1   8  11         59.90         37.44        19.43 o                         
   2   8  11          6.69        -20.88        20.88 o                         
   3   8  11         10.69         -1.09        25.40 o                         
   4   8  11         45.09          8.38        30.86 o                         
   5   8  11         59.91         39.60        34.37 o                         
   6   8  11         62.15         67.25        36.81 o                         
  -6   9  11          0.20        -23.99        23.99 o                         
  -5   9  11         64.59         93.32        24.06 o                         
  -4   9  11         65.31         35.03        24.23 o                         
  -3   9  11         77.27         62.39        23.70 o                         
  -2   9  11        179.95        189.73        22.16 o                         
  -1   9  11        558.91        565.55        24.08 o                         
   0   9  11       1687.29       1641.62        42.75 o                         
   1   9  11         95.71        115.01        20.34 o                         
   2   9  11        204.79        221.08        25.62 o                         
   3   9  11        263.07        224.30        33.11 o                         
   4   9  11        194.51        170.07        34.30 o                         
   5   9  11         13.29        -33.94        33.94 o                         
   6   9  11         51.54         -0.41        36.50 o                         
  -6  10  11         46.79         32.82        27.71 o                         
  -5  10  11          0.97        -22.95        26.37 o                         
  -4  10  11         26.30         41.53        26.53 o                         
  -3  10  11        265.50        275.33        26.96 o                         
  -2  10  11        422.70        444.17        26.50 o                         
  -1  10  11          6.30          4.44        18.82 o                         
   0  10  11        492.46        570.06        26.98 o                         
   1  10  11        524.77        544.79        27.00 o                         
   2  10  11         74.00         90.47        25.04 o                         
   3  10  11        249.26        227.53        34.76 o                         
   4  10  11          0.61        -25.64        31.96 o                         
   5  10  11         96.67         95.84        37.56 o                         
   6  10  11         29.88        -37.09        49.04 o                         
  -6  11  11        166.89        129.39        30.14 o                         
  -5  11  11        103.19         49.49        28.15 o                         
  -4  11  11         91.51        134.35        30.57 o                         
  -3  11  11         45.54         20.40        29.19 o                         
  -2  11  11         33.19         29.30        25.22 o                         
  -1  11  11        347.59        363.51        23.35 o                         
   0  11  11         67.04         52.12        21.46 o                         
   1  11  11         46.82         61.79        23.50 o                         
   2  11  11         19.65         28.55        32.07 o                         
   3  11  11         83.26        111.09        35.38 o                         
   4  11  11        114.52         94.60        34.62 o                         
   5  11  11         81.93         71.92        37.99 o                         
  -6  12  11          3.26         -0.46        35.01 o                         
  -5  12  11        140.53         89.78        36.86 o                         
  -4  12  11         23.52         -3.22        33.98 o                         
  -3  12  11         33.86         14.51        35.41 o                         
  -2  12  11          6.55          4.31        28.82 o                         
  -1  12  11        363.67        424.30        27.70 o                         
   0  12  11         93.26         75.90        23.96 o                         
   1  12  11          1.46         -0.72        27.74 o                         
   2  12  11        157.53         86.40        33.20 o                         
   3  12  11        163.63        182.46        45.65 o                         
   4  12  11          0.13        -35.51        35.51 o                         
   5  12  11         21.22          9.78        40.52 o                         
  -5  13  11        604.83        560.09        49.84 o                         
  -4  13  11          3.11         -0.54        37.40 o                         
  -3  13  11          9.81        -24.71        34.28 o                         
  -2  13  11          4.03        -34.46        34.46 o                         
  -1  13  11          0.15        -10.81        28.68 o                         
   0  13  11        776.55        727.72        44.12 o                         
   1  13  11          0.06        -14.35        32.81 o                         
   2  13  11         88.31         67.89        37.17 o                         
   3  13  11         73.49         17.53        47.36 o                         
   4  13  11          3.90         14.63        49.01 o                         
   5  13  11          0.60         17.66        53.71 o                         
  -5  14  11         83.99        104.43        40.78 o                         
  -4  14  11          3.48        -37.57        37.57 o                         
  -3  14  11        335.17        377.16        42.55 o                         
  -2  14  11        212.84        196.14        44.49 o                         
  -1  14  11         13.38        -29.17        29.17 o                         
   0  14  11         25.78        -42.06        42.06 o                         
   1  14  11        139.31         82.77        41.04 o                         
   2  14  11          0.51        -44.10        44.10 o                         
   3  14  11         14.52        -52.75        52.75 o                         
   4  14  11          1.88         45.64        53.88 o                         
  -5  15  11         35.77         91.48        44.28 o                         
  -4  15  11        166.26        158.00        44.39 o                         
  -3  15  11        123.93         38.59        42.75 o                         
  -2  15  11          9.89          4.91        48.09 o                         
  -1  15  11        244.15        233.62        38.85 o                         
   0  15  11         92.69        126.66        46.00 o                         
   1  15  11        452.79        428.96        50.74 o                         
   2  15  11          0.31        -30.76        51.76 o                         
   3  15  11          0.28        -51.46        57.52 o                         
   4  15  11         81.56         86.78        67.39 o                         
  -4  16  11          0.24        -29.23        51.80 o                         
  -3  16  11        106.58         81.51        57.95 o                         
  -2  16  11         85.04         44.27        57.24 o                         
  -1  16  11        187.52        241.15        53.73 o                         
   0  16  11         37.71         59.86        45.99 o                         
   1  16  11          1.41        -14.22        44.71 o                         
   2  16  11        310.79        348.51        76.40 o                         
   3  16  11         12.56         41.24        61.70 o                         
  -4  17  11         33.71         66.76        72.62 o                         
  -3  17  11         20.50         23.89        69.14 o                         
  -2  17  11          0.26          5.73        59.01 o                         
  -1  17  11          0.19         69.20        38.30 o                         
   0  17  11         36.39         34.34        47.02 o                         
   1  17  11         40.77         26.56        64.60 o                         
   2  17  11        142.88        168.16        72.86 o                         
   3  17  11          5.42        -12.98        62.62 o                         
  -3  18  11        116.95        177.15        75.80 o                         
  -2  18  11        633.00        639.62        97.87 o                         
  -1  18  11          1.00         40.62        56.03 o                         
   0  18  11        146.67        137.88        58.24 o                         
   1  18  11         79.27        106.80        63.43 o                         
   2  18  11          0.34        -67.37        67.37 o                         
  -2  19  11          6.39        -47.74        62.61 o                         
  -1  19  11         75.61        155.16        55.33 o                         
   0  19  11         42.01         80.72        63.31 o                         
   1  19  11          1.68        -64.26        64.26 o                         
  -7   0  12          2.90          2.70        33.33 o                         
  -6   0  12        317.94        374.38        35.16 o                         
  -5   0  12        317.17        350.51        40.25 o                         
  -4   0  12         72.15         94.23        26.81 o                         
  -3   0  12       1088.61       1103.83        42.11 o                         
  -2   0  12        324.80        298.63        24.64 o                         
  -1   0  12       2270.53       2053.60        54.16 o                         
   0   0  12        225.47        204.64        22.80 o                         
   1   0  12       1137.48       1159.68        60.09 o                         
   2   0  12       1514.45       1510.70        86.65 o                         
   3   0  12       1963.40       1916.25       102.49 o                         
   4   0  12        644.22        550.92        44.20 o                         
   5   0  12       1508.59       1409.61        76.79 o                         
   6   0  12        306.35        327.96        57.47 o                         
  -7   1  12        139.29        163.72        25.50 o                         
  -6   1  12        168.82        194.70        22.01 o                         
  -5   1  12        487.32        479.89        30.54 o                         
  -4   1  12          2.77         -4.52        18.32 o                         
  -3   1  12        292.17        264.28        19.62 o                         
  -2   1  12        327.19        348.00        18.22 o                         
  -1   1  12       5052.61       4745.40        80.14 o                         
   0   1  12        205.84        135.10        16.04 o                         
   1   1  12       5996.27       5821.02        96.50 o                         
   2   1  12       1892.65       1829.45        46.58 o                         
   3   1  12        244.06        253.26        23.61 o                         
   4   1  12          0.03         -6.99        23.63 o                         
   5   1  12        204.50        289.95        34.65 o                         
   6   1  12        163.78        122.20        35.99 o                         
  -7   2  12          0.14          9.49        34.10 o                         
  -6   2  12         10.26         16.12        20.45 o                         
  -5   2  12        470.63        394.02        25.01 o                         
  -4   2  12       2370.34       2407.62        51.43 o                         
  -3   2  12       1428.05       1321.82        32.41 o                         
  -2   2  12         17.28         -0.58        15.56 o                         
  -1   2  12       3556.22       3368.11        60.17 o                         
   0   2  12        192.46        180.37        16.58 o                         
   1   2  12        150.85        239.20        19.33 o                         
   2   2  12       1056.44        997.85        34.73 o                         
   3   2  12       2329.15       2297.90        54.38 o                         
   4   2  12       1143.83       1070.71        39.13 o                         
   5   2  12       1204.85       1189.66        50.50 o                         
   6   2  12        135.26        131.65        35.84 o                         
  -7   3  12        495.16        539.08        31.85 o                         
  -6   3  12         21.01         26.76        21.76 o                         
  -5   3  12         27.71         17.14        18.71 o                         
  -4   3  12        127.05        130.44        19.13 o                         
  -3   3  12         15.98         14.06        17.77 o                         
  -2   3  12        561.47        547.99        21.90 o                         
  -1   3  12       5223.20       4908.65        82.74 o                         
   0   3  12       1621.65       1517.24        31.33 o                         
   1   3  12       4632.15       4640.00        80.25 o                         
   2   3  12       1397.01       1352.58        38.10 o                         
   3   3  12        684.58        736.88        36.77 o                         
   4   3  12         35.99         29.51        25.14 o                         
   5   3  12        229.64        267.57        35.83 o                         
   6   3  12        392.42        453.80        41.89 o                         
  -7   4  12          7.24        -15.35        26.68 o                         
  -6   4  12         48.90         51.66        23.93 o                         
  -5   4  12        783.55        783.64        29.37 o                         
  -4   4  12        486.03        499.97        24.52 o                         
  -3   4  12       1225.22       1190.92        34.14 o                         
  -2   4  12        905.05        898.52        28.81 o                         
  -1   4  12       1781.81       1675.95        36.73 o                         
   0   4  12         46.02         59.77        16.43 o                         
   1   4  12        219.15        207.61        19.16 o                         
   2   4  12       3869.25       3738.60        74.10 o                         
   3   4  12       2372.63       2266.57        76.24 o                         
   4   4  12       1161.76       1175.71        48.13 o                         
   5   4  12        976.41        919.25        53.34 o                         
   6   4  12        280.38        275.94        38.72 o                         
  -7   5  12        216.74        246.69        31.64 o                         
  -6   5  12        135.09        129.87        23.15 o                         
  -5   5  12        177.30        174.66        21.42 o                         
  -4   5  12        127.71        131.45        21.14 o                         
  -3   5  12        103.65        105.97        20.56 o                         
  -2   5  12        410.57        411.04        28.06 o                         
  -1   5  12       2112.82       1989.97        46.80 o                         
   0   5  12       3132.98       2884.22        50.95 o                         
   1   5  12       3896.09       3930.62        68.26 o                         
   2   5  12       2069.94       2007.66        55.54 o                         
   3   5  12        932.67        961.86        34.57 o                         
   4   5  12         27.97         66.31        28.32 o                         
   5   5  12        332.17        377.15        35.94 o                         
   6   5  12        481.78        497.23        41.62 o                         
  -7   6  12         29.11         36.21        35.23 o                         
  -6   6  12        117.06        142.02        22.02 o                         
  -5   6  12        129.98        125.12        22.75 o                         
  -4   6  12        436.32        483.12        25.51 o                         
  -3   6  12        770.74        802.87        30.08 o                         
  -2   6  12        796.30        758.71        30.60 o                         
  -1   6  12        596.24        591.93        26.67 o                         
   0   6  12          9.61         19.65        16.63 o                         
   1   6  12        631.61        732.05        31.07 o                         
   2   6  12       1960.65       1966.27        62.25 o                         
   3   6  12       3762.40       3601.26        82.21 o                         
   4   6  12       3451.64       3203.24        84.00 o                         
   5   6  12        896.48        886.53        45.66 o                         
   6   6  12        285.33        287.76        39.04 o                         
  -7   7  12        263.64        296.41        30.43 o                         
  -6   7  12        779.30        792.86        32.65 o                         
  -5   7  12         92.45         88.93        24.07 o                         
  -4   7  12          1.01         -9.84        21.85 o                         
  -3   7  12         61.13         49.38        22.82 o                         
  -2   7  12        441.02        448.95        24.52 o                         
  -1   7  12       1184.13       1168.39        31.59 o                         
   0   7  12       6607.83       6803.04       103.84 o                         
   1   7  12       7376.21       7193.44       127.38 o                         
   2   7  12       2631.92       2549.71        69.28 o                         
   3   7  12        162.58        167.80        37.33 o                         
   4   7  12          2.15         10.07        28.80 o                         
   5   7  12        155.14        171.93        37.60 o                         
   6   7  12        217.73        167.67        39.37 o                         
  -6   8  12        240.37        213.91        27.77 o                         
  -5   8  12        591.97        636.40        33.58 o                         
  -4   8  12        946.28        911.94        34.58 o                         
  -3   8  12       2453.13       2529.50        57.56 o                         
  -2   8  12       2718.68       2699.98        66.59 o                         
  -1   8  12        817.25        899.52        28.21 o                         
   0   8  12        143.64        158.99        20.06 o                         
   1   8  12       1156.96       1163.78        47.21 o                         
   2   8  12       1500.35       1481.43        48.39 o                         
   3   8  12       2871.28       2695.52        74.05 o                         
   4   8  12       2160.76       2220.67        71.64 o                         
   5   8  12        711.81        752.02        48.24 o                         
   6   8  12        423.80        459.18        45.89 o                         
  -6   9  12        687.39        755.67        39.78 o                         
  -5   9  12        468.68        504.26        34.02 o                         
  -4   9  12         50.06         50.60        25.84 o                         
  -3   9  12         38.54         87.02        24.62 o                         
  -2   9  12       2046.84       2087.43        66.04 o                         
  -1   9  12       3399.58       3310.24        63.90 o                         
   0   9  12       4372.48       4307.07        83.05 o                         
   1   9  12       3668.16       3610.04        76.14 o                         
   2   9  12       1507.65       1502.12        47.30 o                         
   3   9  12        664.41        677.55        40.99 o                         
   4   9  12          7.80         44.95        33.05 o                         
   5   9  12        298.81        328.58        42.39 o                         
   6   9  12        320.92        405.54        76.20 o                         
  -6  10  12        161.12        155.93        29.89 o                         
  -5  10  12        686.93        637.37        38.65 o                         
  -4  10  12       1984.10       1954.40        59.13 o                         
  -3  10  12       4034.51       3815.78       103.18 o                         
  -2  10  12       1160.99       1315.08        40.41 o                         
  -1  10  12       1153.90       1194.08        34.35 o                         
   0  10  12        771.74        834.35        33.16 o                         
   1  10  12        219.31        251.94        28.56 o                         
   2  10  12        602.28        698.00        44.06 o                         
   3  10  12       1749.52       1788.22        85.59 o                         
   4  10  12        858.17        925.55        55.45 o                         
   5  10  12        113.39        128.68        42.87 o                         
  -6  11  12        161.37        138.45        37.16 o                         
  -5  11  12        225.83        261.60        37.72 o                         
  -4  11  12          2.83         48.02        34.05 o                         
  -3  11  12          4.52         29.88        30.86 o                         
  -2  11  12        403.31        492.47        36.29 o                         
  -1  11  12       1600.30       1592.51        43.99 o                         
   0  11  12       3010.91       2884.12        74.46 o                         
   1  11  12       1065.98       1028.33        45.69 o                         
   2  11  12        152.04        123.91        35.51 o                         
   3  11  12        155.75        198.17        44.71 o                         
   4  11  12          4.17        -35.57        35.57 o                         
   5  11  12         30.59         58.33        41.84 o                         
  -5  12  12         89.54         68.46        38.88 o                         
  -4  12  12         65.75         34.00        35.83 o                         
  -3  12  12       1428.62       1524.51        58.60 o                         
  -2  12  12       1324.43       1362.05        54.60 o                         
  -1  12  12         29.92        -21.72        25.21 o                         
   0  12  12          0.24         -4.72        29.35 o                         
   1  12  12          8.48         49.03        30.24 o                         
   2  12  12        156.20        126.29        35.87 o                         
   3  12  12        364.88        431.69        51.92 o                         
   4  12  12        437.69        425.32        54.27 o                         
   5  12  12        304.85        290.04        55.97 o                         
  -5  13  12        119.04         92.12        40.89 o                         
  -4  13  12          8.29         25.80        38.16 o                         
  -3  13  12        140.63         89.13        36.80 o                         
  -2  13  12        206.23        148.25        42.52 o                         
  -1  13  12          9.70         35.53        30.00 o                         
   0  13  12       1018.03       1034.37        60.38 o                         
   1  13  12        609.21        632.28        49.92 o                         
   2  13  12        261.17        272.57        56.59 o                         
   3  13  12        117.79        200.87        60.00 o                         
   4  13  12          0.91         58.06        53.25 o                         
  -5  14  12         41.95         35.72        40.89 o                         
  -4  14  12         26.31         32.86        42.28 o                         
  -3  14  12         46.02         38.00        42.24 o                         
  -2  14  12        347.29        378.56        55.69 o                         
  -1  14  12         14.46        -32.32        32.32 o                         
   0  14  12          1.96         12.45        43.66 o                         
   1  14  12        329.15        341.68        46.08 o                         
   2  14  12        347.05        327.84        60.35 o                         
   3  14  12        687.39        767.95        78.54 o                         
   4  14  12        625.19        682.56        85.07 o                         
  -4  15  12         17.31         82.30        63.70 o                         
  -3  15  12          1.04        -52.00        52.00 o                         
  -2  15  12        231.41        219.84        53.83 o                         
  -1  15  12        210.00        237.75        47.27 o                         
   0  15  12       1433.10       1476.95        78.32 o                         
   1  15  12        599.75        690.08        53.63 o                         
   2  15  12        867.09        980.35        81.80 o                         
   3  15  12         21.37         -5.92        68.03 o                         
   4  15  12         54.23         65.49        69.98 o                         
  -4  16  12        590.73        527.20        70.73 o                         
  -3  16  12        138.17        170.00        81.43 o                         
  -2  16  12        520.56        554.57        83.08 o                         
  -1  16  12          3.47         -5.55        35.85 o                         
   0  16  12        127.47        198.19        50.27 o                         
   1  16  12         69.63         32.22        46.35 o                         
   2  16  12        797.68        761.46        88.18 o                         
   3  16  12        558.70        399.26        73.88 o                         
  -3  17  12         31.26        -64.81        64.81 o                         
  -2  17  12        145.29        150.10        64.53 o                         
  -1  17  12        334.71        428.88        57.51 o                         
   0  17  12       1409.91       1491.86       111.13 o                         
   1  17  12        350.76        359.89        79.31 o                         
   2  17  12        705.92        560.75        86.77 o                         
  -2  18  12        527.06        457.37        74.88 o                         
  -1  18  12        144.88        204.42        52.37 o                         
   0  18  12         63.62        106.46        63.66 o                         
   1  18  12         46.89         -1.25        77.89 o                         
   2  18  12        228.75         25.80       130.85 o                         
  -1  19  12        247.87       -183.81       183.81 o                         
   0  19  12        250.76        313.87        87.11 o                         
  -7   1  13         46.37         63.58        27.67 o                         
  -6   1  13          0.67        -15.47        23.59 o                         
  -5   1  13         50.58         25.80        20.78 o                         
  -4   1  13        286.38        336.65        23.00 o                         
  -3   1  13          0.03        -18.81        18.81 o                         
  -2   1  13         21.22        -15.45        17.21 o                         
  -1   1  13         39.22         12.79        16.79 o                         
   0   1  13         57.81         21.17        17.06 o                         
   1   1  13        181.31        163.12        18.91 o                         
   2   1  13        398.40        429.14        26.44 o                         
   3   1  13         64.70         62.89        20.56 o                         
   4   1  13         42.22         -6.71        29.82 o                         
   5   1  13         31.69         13.35        34.25 o                         
   6   1  13         37.25         72.53        37.15 o                         
  -7   2  13         29.34         94.24        28.71 o                         
  -6   2  13        176.45        159.32        24.09 o                         
  -5   2  13        333.80        307.98        25.06 o                         
  -4   2  13        220.21        208.02        22.35 o                         
  -3   2  13         30.92         38.15        19.42 o                         
  -2   2  13        375.37        399.81        21.15 o                         
  -1   2  13        196.55        204.03        19.11 o                         
   0   2  13         13.57         -2.39        16.84 o                         
   1   2  13          1.12          4.26        17.01 o                         
   2   2  13          0.40         -9.75        21.25 o                         
   3   2  13         39.01         55.95        21.78 o                         
   4   2  13        195.81        193.00        33.10 o                         
   5   2  13         48.21         53.63        34.88 o                         
   6   2  13         46.61         64.39        35.96 o                         
  -7   3  13        139.19        141.55        30.42 o                         
  -6   3  13         87.45         67.25        21.07 o                         
  -5   3  13          0.90         -3.63        21.86 o                         
  -4   3  13         94.46         30.26        21.01 o                         
  -3   3  13          3.56          4.97        19.16 o                         
  -2   3  13        530.37        567.09        25.78 o                         
  -1   3  13        465.43        473.43        22.75 o                         
   0   3  13        329.47        317.49        19.80 o                         
   1   3  13       1161.96       1052.99        29.83 o                         
   2   3  13        216.35        183.72        23.67 o                         
   3   3  13         77.05         39.34        22.99 o                         
   4   3  13         26.27         27.03        30.43 o                         
   5   3  13         57.73         -7.78        32.89 o                         
   6   3  13         22.64         12.93        35.19 o                         
  -7   4  13         14.23         14.41        32.56 o                         
  -6   4  13         18.65        -13.02        20.15 o                         
  -5   4  13         77.64         68.37        23.03 o                         
  -4   4  13        127.16        145.32        21.95 o                         
  -3   4  13         10.76         -1.15        20.36 o                         
  -2   4  13        299.10        283.54        22.92 o                         
  -1   4  13          1.59         -5.58        19.04 o                         
   0   4  13        114.20         82.77        18.85 o                         
   1   4  13         61.41         88.31        19.33 o                         
   2   4  13         10.26        -21.39        21.39 o                         
   3   4  13         19.58          4.56        25.24 o                         
   4   4  13          0.16        -11.09        30.17 o                         
   5   4  13          0.11        -27.37        33.45 o                         
   6   4  13         91.14        117.60        37.81 o                         
  -7   5  13        184.10        172.62        27.69 o                         
  -6   5  13          0.34        -11.21        21.51 o                         
  -5   5  13         10.29          0.58        22.22 o                         
  -4   5  13        190.49        173.10        22.82 o                         
  -3   5  13          5.67          3.97        22.21 o                         
  -2   5  13        138.22        127.36        21.56 o                         
  -1   5  13        134.86        103.31        19.45 o                         
   0   5  13         35.27         -6.01        17.84 o                         
   1   5  13        869.83        833.31        27.98 o                         
   2   5  13        339.07        367.75        28.44 o                         
   3   5  13         56.09         30.68        29.58 o                         
   4   5  13          5.14        -13.01        30.67 o                         
   5   5  13         26.62         39.77        33.51 o                         
   6   5  13          7.14         15.43        36.13 o                         
  -6   6  13         16.25         12.57        23.98 o                         
  -5   6  13         30.58         18.85        23.98 o                         
  -4   6  13        270.98        277.64        24.24 o                         
  -3   6  13        135.06        120.21        23.94 o                         
  -2   6  13          1.53         -3.91        20.96 o                         
  -1   6  13        306.20        301.80        21.29 o                         
   0   6  13        135.55        141.86        19.55 o                         
   1   6  13          0.10          8.77        19.24 o                         
   2   6  13        226.53        163.94        25.59 o                         
   3   6  13        169.05        199.21        32.52 o                         
   4   6  13        156.57        206.67        34.85 o                         
   5   6  13         22.80          4.02        33.22 o                         
   6   6  13         40.07         28.34        37.61 o                         
  -6   7  13          0.46         -2.87        26.62 o                         
  -5   7  13          9.81         -9.55        25.22 o                         
  -4   7  13         23.66         28.90        24.45 o                         
  -3   7  13         49.20         28.27        23.83 o                         
  -2   7  13         49.29         18.61        21.23 o                         
  -1   7  13        414.33        460.20        23.96 o                         
   0   7  13       2948.89       2739.45        57.40 o                         
   1   7  13          0.27         -5.81        22.69 o                         
   2   7  13         51.51         45.40        24.87 o                         
   3   7  13        122.56        122.35        31.79 o                         
   4   7  13         11.28         39.11        31.44 o                         
   5   7  13          0.74         -3.61        39.09 o                         
   6   7  13         10.27         30.56        36.87 o                         
  -6   8  13         75.03         40.18        28.15 o                         
  -5   8  13        107.51         80.37        29.02 o                         
  -4   8  13          4.63         -5.14        26.83 o                         
  -3   8  13        272.18        252.57        26.57 o                         
  -2   8  13        351.20        323.25        25.68 o                         
  -1   8  13         60.84         46.33        20.97 o                         
   0   8  13         66.89         53.41        21.62 o                         
   1   8  13          4.87        -25.07        25.07 o                         
   2   8  13         46.39         51.94        28.39 o                         
   3   8  13         82.16         74.17        32.13 o                         
   4   8  13         70.54         64.54        31.16 o                         
   5   8  13          8.97         -0.32        37.46 o                         
  -6   9  13          5.36         29.70        28.58 o                         
  -5   9  13          0.35        -24.35        27.87 o                         
  -4   9  13          0.36        -15.41        27.85 o                         
  -3   9  13          0.97         -7.83        29.22 o                         
  -2   9  13         16.47          8.88        25.42 o                         
  -1   9  13         13.73        -20.96        20.96 o                         
   0   9  13       1199.75       1123.80        36.00 o                         
   1   9  13         71.40         75.87        29.84 o                         
   2   9  13        877.27        910.99        49.27 o                         
   3   9  13         51.40         66.49        37.09 o                         
   4   9  13         41.74         56.27        36.70 o                         
   5   9  13         96.91        183.84        43.43 o                         
  -6  10  13          1.07         12.64        34.62 o                         
  -5  10  13         58.90         92.70        33.56 o                         
  -4  10  13          7.19         -6.18        33.08 o                         
  -3  10  13         50.38         34.26        31.75 o                         
  -2  10  13         31.11         29.70        30.39 o                         
  -1  10  13        140.45        112.73        24.39 o                         
   0  10  13        289.55        226.91        32.00 o                         
   1  10  13        153.09         99.37        34.84 o                         
   2  10  13         29.71         -6.66        33.52 o                         
   3  10  13        134.79        161.18        44.68 o                         
   4  10  13         26.09         32.46        43.23 o                         
   5  10  13         75.56         54.38        44.84 o                         
  -5  11  13         63.34         47.09        53.33 o                         
  -4  11  13         14.89          1.71        40.64 o                         
  -3  11  13        317.30        287.46        36.62 o                         
  -2  11  13         19.46         16.72        32.43 o                         
  -1  11  13          2.54          0.41        24.18 o                         
   0  11  13          0.00         44.73        33.91 o                         
   1  11  13        492.51        452.08        45.59 o                         
   2  11  13         75.71        116.70        35.75 o                         
   3  11  13          1.59         26.29        45.60 o                         
   4  11  13         68.27         23.14        44.35 o                         
   5  11  13          1.50         33.05        49.96 o                         
  -5  12  13         35.40         60.94        39.62 o                         
  -4  12  13          3.44        -15.73        35.49 o                         
  -3  12  13         78.61         57.48        34.17 o                         
  -2  12  13         18.90         26.39        35.61 o                         
  -1  12  13         76.42        107.06        30.40 o                         
   0  12  13        386.37        357.15        39.37 o                         
   1  12  13        111.89        114.66        43.40 o                         
   2  12  13         11.36         74.36        50.76 o                         
   3  12  13         32.20         40.19        49.72 o                         
   4  12  13          9.31        -54.89        54.89 o                         
  -5  13  13         64.28        124.15        42.56 o                         
  -4  13  13          0.98          1.79        39.41 o                         
  -3  13  13          0.31        -25.38        37.78 o                         
  -2  13  13        153.91        167.68        50.57 o                         
  -1  13  13        208.82        207.08        35.39 o                         
   0  13  13         83.21         79.62        40.51 o                         
   1  13  13         16.21         -2.02        39.42 o                         
   2  13  13          2.06        -66.19        66.19 o                         
   3  13  13          7.97         -4.98        57.81 o                         
   4  13  13          4.47        -64.47        64.47 o                         
  -4  14  13         72.15         21.57        46.53 o                         
  -3  14  13          1.03        -34.04        47.58 o                         
  -2  14  13        146.64        103.48        50.95 o                         
  -1  14  13         22.38         -1.41        51.23 o                         
   0  14  13          0.37        -41.53        44.55 o                         
   1  14  13         25.73         32.50        41.62 o                         
   2  14  13         21.45        -26.12        52.63 o                         
   3  14  13          5.56        -16.19        59.82 o                         
   4  14  13        111.26        -14.04        67.00 o                         
  -4  15  13          8.40         32.22        53.79 o                         
  -3  15  13         10.81        -17.97        55.69 o                         
  -2  15  13         26.49          2.93        61.54 o                         
  -1  15  13         45.58         73.99        36.73 o                         
   0  15  13          6.51        -44.42        44.42 o                         
   1  15  13        118.17         54.42        46.90 o                         
   2  15  13         19.01        -24.91        59.26 o                         
   3  15  13         94.89         32.40        63.79 o                         
  -3  16  13         35.36        168.10        73.89 o                         
  -2  16  13         41.59         14.06        60.35 o                         
  -1  16  13          0.53         53.29        43.51 o                         
   0  16  13         10.07         32.57        60.19 o                         
   1  16  13         51.46         80.95        62.98 o                         
   2  16  13          6.42          8.09        79.32 o                         
   3  16  13          6.94        -54.59        70.92 o                         
  -3  17  13         55.31         87.72        83.00 o                         
  -2  17  13          2.50        -12.56        62.32 o                         
  -1  17  13          1.58         -5.00        41.14 o                         
   0  17  13         26.19         -6.92        80.66 o                         
   1  17  13        113.48        126.43        66.80 o                         
   2  17  13        106.28         42.71        72.65 o                         
  -1  18  13         20.34         26.44        70.61 o                         
   0  18  13         63.81        125.05        64.83 o                         
   1  18  13          1.32         35.58        67.14 o                         
  -7   0  14          1.36          1.65        58.61 o                         
  -6   0  14        111.17         82.28        33.03 o                         
  -5   0  14       2108.97       2065.60        77.06 o                         
  -4   0  14       3325.51       3122.26        91.45 o                         
  -3   0  14       1637.38       1554.00        75.84 o                         
  -2   0  14        254.42        285.32        31.42 o                         
  -1   0  14       1400.15       1418.79        53.53 o                         
   0   0  14         21.77        -25.52        25.52 o                         
   1   0  14        758.17        735.25        39.96 o                         
   2   0  14       1843.98       1832.51        88.21 o                         
   3   0  14        569.15        472.28        58.72 o                         
   4   0  14       2433.25       2347.83       136.25 o                         
   5   0  14        801.44        771.82        71.25 o                         
   6   0  14        273.63        335.56        61.81 o                         
  -7   1  14       1192.56       1203.78        50.58 o                         
  -6   1  14        111.10         81.56        26.02 o                         
  -5   1  14        915.42        934.28        35.57 o                         
  -4   1  14          3.31          6.67        21.03 o                         
  -3   1  14         98.30        101.32        22.36 o                         
  -2   1  14       1702.89       1694.90        40.92 o                         
  -1   1  14       2530.79       2271.61        48.87 o                         
   0   1  14        705.79        682.42        25.71 o                         
   1   1  14       1009.94        984.18        36.48 o                         
   2   1  14       1873.18       1838.33        60.24 o                         
   3   1  14         16.36          4.39        30.16 o                         
   4   1  14        122.40        124.87        33.23 o                         
   5   1  14        888.18        916.35        53.98 o                         
   6   1  14        587.17        575.12        48.67 o                         
  -7   2  14         28.97        -30.67        30.67 o                         
  -6   2  14        235.91        253.28        26.71 o                         
  -5   2  14       2144.41       2181.19        55.44 o                         
  -4   2  14        549.71        539.11        27.35 o                         
  -3   2  14       1569.55       1482.55        42.99 o                         
  -2   2  14       1625.63       1515.27        37.14 o                         
  -1   2  14        356.50        343.89        23.05 o                         
   0   2  14         86.35        101.41        20.70 o                         
   1   2  14        348.06        406.79        22.76 o                         
   2   2  14       3712.43       3641.73        79.92 o                         
   3   2  14       1435.35       1560.38        56.59 o                         
   4   2  14       1236.58       1147.29        56.17 o                         
   5   2  14        672.01        767.59        51.50 o                         
   6   2  14        153.27        154.56        43.87 o                         
  -6   3  14         29.97          2.73        22.37 o                         
  -5   3  14        293.68        279.74        25.48 o                         
  -4   3  14         15.37         15.10        21.39 o                         
  -3   3  14       1142.70       1097.55        33.96 o                         
  -2   3  14        604.27        652.04        28.17 o                         
  -1   3  14       4161.11       4014.30        73.22 o                         
   0   3  14       3501.72       3263.27        64.77 o                         
   1   3  14       2041.07       1989.77        53.38 o                         
   2   3  14       1109.83       1107.25        42.96 o                         
   3   3  14          3.28        -28.93        28.93 o                         
   4   3  14         23.72         64.82        32.72 o                         
   5   3  14        433.18        432.99        42.78 o                         
   6   3  14        572.14        603.74        59.27 o                         
  -6   4  14         31.84         43.97        25.58 o                         
  -5   4  14        330.79        348.37        26.92 o                         
  -4   4  14        399.74        486.18        27.85 o                         
  -3   4  14       1389.09       1392.09        40.37 o                         
  -2   4  14        135.68        166.83        23.05 o                         
  -1   4  14         30.52         37.86        19.28 o                         
   0   4  14        110.51        135.60        21.76 o                         
   1   4  14       1344.10       1294.97        50.39 o                         
   2   4  14       1034.53       1108.42        38.28 o                         
   3   4  14       1756.43       1618.64        58.63 o                         
   4   4  14       2441.94       2532.17        78.22 o                         
   5   4  14        338.36        324.61        41.40 o                         
   6   4  14         17.79         77.74        38.66 o                         
  -6   5  14        285.61        286.77        29.64 o                         
  -5   5  14         21.88         -9.03        24.01 o                         
  -4   5  14         52.37         12.44        24.22 o                         
  -3   5  14          2.46        -13.15        23.51 o                         
  -2   5  14        159.75        144.22        22.81 o                         
  -1   5  14       1452.32       1467.70        36.20 o                         
   0   5  14        795.81        788.97        29.23 o                         
   1   5  14       1579.40       1617.47        44.52 o                         
   2   5  14       1335.85       1196.69        41.17 o                         
   3   5  14        102.18         96.71        31.66 o                         
   4   5  14        100.54         86.34        33.85 o                         
   5   5  14        228.15        253.45        42.60 o                         
   6   5  14        424.83        393.01        49.34 o                         
  -6   6  14        279.52        245.18        30.20 o                         
  -5   6  14        204.15        182.94        28.96 o                         
  -4   6  14        306.64        327.51        28.45 o                         
  -3   6  14          8.33        -17.49        24.09 o                         
  -2   6  14         55.30         63.55        22.24 o                         
  -1   6  14        155.54        140.71        21.97 o                         
   0   6  14         12.48          8.04        22.63 o                         
   1   6  14        948.37       1034.47        37.95 o                         
   2   6  14       1637.83       1656.62        73.96 o                         
   3   6  14        827.89        889.46        47.19 o                         
   4   6  14        838.96        775.68        45.49 o                         
   5   6  14        288.12        222.00        40.25 o                         
  -6   7  14        213.48        223.83        31.02 o                         
  -5   7  14         70.88          9.60        27.46 o                         
  -4   7  14        133.74        124.86        29.28 o                         
  -3   7  14         88.83         73.42        26.07 o                         
  -2   7  14        351.59        424.95        28.79 o                         
  -1   7  14         10.34        -21.01        21.01 o                         
   0   7  14        767.52        759.15        33.65 o                         
   1   7  14         32.01         13.55        28.45 o                         
   2   7  14        447.36        503.81        40.49 o                         
   3   7  14        190.41        231.70        39.71 o                         
   4   7  14        123.71        102.25        36.54 o                         
   5   7  14        369.06        387.75        47.66 o                         
  -6   8  14        378.90        373.56        33.11 o                         
  -5   8  14        577.31        542.72        35.84 o                         
  -4   8  14        824.73        894.22        43.50 o                         
  -3   8  14        396.39        404.19        33.80 o                         
  -2   8  14        348.56        366.94        35.23 o                         
  -1   8  14         29.66         15.99        22.70 o                         
   0   8  14         36.46         60.95        24.56 o                         
   1   8  14          2.79         -4.50        30.18 o                         
   2   8  14        604.98        708.93        46.21 o                         
   3   8  14        817.46        840.55        78.12 o                         
   4   8  14        543.33        542.28        44.99 o                         
   5   8  14        144.48        194.47        45.19 o                         
  -6   9  14        392.37        400.86        46.50 o                         
  -5   9  14         16.43         -0.24        31.21 o                         
  -4   9  14        117.68         72.30        35.51 o                         
  -3   9  14        231.76        278.11        36.39 o                         
  -2   9  14        405.75        371.49        36.36 o                         
  -1   9  14        142.50        104.60        24.93 o                         
   0   9  14       1737.95       1735.31        60.03 o                         
   1   9  14        811.47        798.17        53.32 o                         
   2   9  14          8.24        -20.44        35.08 o                         
   3   9  14         23.56         -2.33        42.57 o                         
   4   9  14         16.82         52.47        43.71 o                         
   5   9  14         51.51         58.58        51.24 o                         
  -5  10  14        329.77        249.83        40.10 o                         
  -4  10  14        673.01        746.75        47.83 o                         
  -3  10  14       2001.35       1859.54        65.19 o                         
  -2  10  14        351.32        422.97        39.26 o                         
  -1  10  14         35.32         -7.91        25.68 o                         
   0  10  14        126.48         77.22        33.20 o                         
   1  10  14         67.91         76.37        38.21 o                         
   2  10  14          4.92          6.84        34.57 o                         
   3  10  14        825.59        935.71        63.09 o                         
   4  10  14        241.75        246.44        51.27 o                         
   5  10  14        138.79        143.74        53.41 o                         
  -5  11  14         57.00         77.27        38.36 o                         
  -4  11  14         17.15         58.58        36.97 o                         
  -3  11  14        416.18        443.17        40.48 o                         
  -2  11  14        606.81        609.29        54.20 o                         
  -1  11  14       1068.48       1041.36        40.91 o                         
   0  11  14        493.71        522.59        42.98 o                         
   1  11  14        718.62        754.71        58.36 o                         
   2  11  14         17.59         21.95        59.75 o                         
   3  11  14        158.26        262.48        55.04 o                         
   4  11  14          9.68        -25.78        55.30 o                         
  -5  12  14        387.87        470.51        48.29 o                         
  -4  12  14        150.87        135.37        41.94 o                         
  -3  12  14        597.55        632.99        46.64 o                         
  -2  12  14         55.11         64.86        47.85 o                         
  -1  12  14         39.92          2.20        32.38 o                         
   0  12  14         18.37         15.94        39.77 o                         
   1  12  14        358.42        294.62        48.92 o                         
   2  12  14        166.57        154.62        55.37 o                         
   3  12  14        690.55        750.77        77.74 o                         
   4  12  14        222.40        192.00        71.17 o                         
  -4  13  14          0.01        -28.53        42.53 o                         
  -3  13  14         13.26        -21.81        44.20 o                         
  -2  13  14         80.20         93.71        49.60 o                         
  -1  13  14        509.50        553.44        53.11 o                         
   0  13  14        433.32        416.74        58.12 o                         
   1  13  14        451.36        587.07        56.07 o                         
   2  13  14         59.48        128.43        55.89 o                         
   3  13  14         59.33        146.12        63.51 o                         
   4  13  14         53.12         19.07        68.84 o                         
  -4  14  14        382.47        424.85        55.86 o                         
  -3  14  14        195.32        178.92        68.73 o                         
  -2  14  14        168.82        141.35        62.65 o                         
  -1  14  14          0.97        -29.62        33.88 o                         
   0  14  14          5.96        112.30        47.28 o                         
   1  14  14        323.17        288.23        50.70 o                         
   2  14  14        509.62        430.14        70.98 o                         
   3  14  14        878.78       1077.65       120.95 o                         
  -3  15  14         53.13         31.31        74.94 o                         
  -2  15  14        267.94        288.20        66.45 o                         
  -1  15  14        127.23        197.70        40.65 o                         
   0  15  14        847.55       1023.99        92.64 o                         
   1  15  14        577.82        688.86        64.78 o                         
   2  15  14        267.50        360.21        71.27 o                         
   3  15  14         25.04        -37.55        62.40 o                         
  -3  16  14         30.35        122.75        74.91 o                         
  -2  16  14        585.92        693.55        90.98 o                         
  -1  16  14          0.94         38.21        40.02 o                         
   0  16  14          6.41        -34.22        53.82 o                         
   1  16  14        122.02         78.99        64.18 o                         
   2  16  14        674.08        835.21        95.55 o                         
  -2  17  14        414.56        334.16        73.23 o                         
  -1  17  14        221.48        325.17        60.29 o                         
   0  17  14        945.80       1136.35        90.57 o                         
   1  17  14        517.13        398.99        92.31 o                         
  -6   1  15         58.44          2.05        30.45 o                         
  -5   1  15        202.74        169.73        26.13 o                         
  -4   1  15        464.37        451.23        29.09 o                         
  -3   1  15          4.30        -10.98        22.31 o                         
  -2   1  15        142.15        151.39        22.03 o                         
  -1   1  15       1614.17       1617.37        44.42 o                         
   0   1  15        271.65        255.72        24.19 o                         
   1   1  15        577.68        547.14        29.17 o                         
   2   1  15         22.44         46.22        25.28 o                         
   3   1  15         30.03         -6.60        31.07 o                         
   4   1  15        267.77        281.89        38.07 o                         
   5   1  15         11.48         40.29        37.57 o                         
  -6   2  15         84.47         45.22        25.56 o                         
  -5   2  15         27.45         39.28        25.58 o                         
  -4   2  15        333.52        334.76        28.23 o                         
  -3   2  15       2396.26       2372.83        55.38 o                         
  -2   2  15        386.33        409.10        25.06 o                         
  -1   2  15        257.74        269.40        21.97 o                         
   0   2  15          2.03          3.70        22.28 o                         
   1   2  15        273.38        252.46        26.99 o                         
   2   2  15        757.70        835.09        37.51 o                         
   3   2  15        295.70        278.86        36.44 o                         
   4   2  15         11.04         35.78        32.07 o                         
   5   2  15        112.44        138.70        40.09 o                         
  -6   3  15        570.38        561.69        32.02 o                         
  -5   3  15         95.06         85.76        28.24 o                         
  -4   3  15        410.81        456.04        29.51 o                         
  -3   3  15        109.36         77.01        23.44 o                         
  -2   3  15         25.00         26.20        22.32 o                         
  -1   3  15       1232.44       1264.94        36.14 o                         
   0   3  15          1.19        -22.19        22.19 o                         
   1   3  15       1294.57       1233.90        41.79 o                         
   2   3  15        248.14        253.80        33.90 o                         
   3   3  15         13.54         52.31        35.27 o                         
   4   3  15          9.66         -8.55        32.84 o                         
   5   3  15         35.30         92.88        44.22 o                         
  -6   4  15        133.99        106.24        27.24 o                         
  -5   4  15         59.36         73.93        26.30 o                         
  -4   4  15        991.80       1063.85        41.24 o                         
  -3   4  15         34.67          5.15        24.30 o                         
  -2   4  15         63.03         64.59        22.96 o                         
  -1   4  15         20.41         -7.00        21.01 o                         
   0   4  15        155.53        138.02        24.37 o                         
   1   4  15        259.82        255.57        27.78 o                         
   2   4  15          3.33         17.93        31.71 o                         
   3   4  15         18.69         -9.07        35.18 o                         
   4   4  15         23.69         41.07        36.77 o                         
   5   4  15         16.04         87.31        41.66 o                         
  -6   5  15          5.96         32.42        34.64 o                         
  -5   5  15         54.38         39.28        27.00 o                         
  -4   5  15         46.47         31.41        26.76 o                         
  -3   5  15         14.44        -24.90        24.90 o                         
  -2   5  15         14.27         -9.21        23.76 o                         
  -1   5  15        321.13        307.14        24.03 o                         
   0   5  15        519.35        525.84        31.01 o                         
   1   5  15          0.03        -26.51        26.51 o                         
   2   5  15          0.63        -21.36        35.90 o                         
   3   5  15          0.06        -34.67        34.67 o                         
   4   5  15        221.67        227.69        40.50 o                         
   5   5  15          2.30         64.07        41.76 o                         
  -6   6  15         14.52        -27.20        27.20 o                         
  -5   6  15          0.19        -26.58        26.58 o                         
  -4   6  15        311.59        303.66        31.37 o                         
  -3   6  15        733.83        642.26        38.39 o                         
  -2   6  15         31.99        -28.96        29.30 o                         
  -1   6  15          1.74          9.20        21.38 o                         
   0   6  15          0.16        -19.40        25.75 o                         
   1   6  15          1.63          1.69        27.41 o                         
   2   6  15        150.28        207.51        39.07 o                         
   3   6  15        103.56        118.53        44.33 o                         
   4   6  15        235.20        156.84        44.91 o                         
   5   6  15         70.26         58.54        50.73 o                         
  -6   7  15         73.96         53.75        30.39 o                         
  -5   7  15         47.27         52.86        32.66 o                         
  -4   7  15         18.28         93.74        31.92 o                         
  -3   7  15          7.10        -30.97        30.97 o                         
  -2   7  15        150.55        183.38        33.54 o                         
  -1   7  15       1139.14       1104.97        37.95 o                         
   0   7  15          5.71        -27.77        27.77 o                         
   1   7  15         21.79         26.36        37.36 o                         
   2   7  15        113.58        140.21        36.60 o                         
   3   7  15         25.70         24.04        42.40 o                         
   4   7  15          1.79         16.47        40.68 o                         
   5   7  15          2.45         30.31        49.15 o                         
  -6   8  15          1.49        -31.85        31.85 o                         
  -5   8  15        138.79        155.52        37.55 o                         
  -4   8  15          1.63        -33.70        33.70 o                         
  -3   8  15         43.93         38.75        32.97 o                         
  -2   8  15        214.68        167.37        34.04 o                         
  -1   8  15        241.34        219.49        28.29 o                         
   0   8  15          1.67        -21.88        30.25 o                         
   1   8  15        472.29        387.91        48.44 o                         
   2   8  15         30.13         -4.74        34.60 o                         
   3   8  15         54.71        -14.94        46.99 o                         
   4   8  15        134.77        159.35        44.95 o                         
   5   8  15         49.83        -23.57        49.36 o                         
  -5   9  15         10.97         15.33        36.58 o                         
  -4   9  15         60.37         60.87        37.08 o                         
  -3   9  15         77.42         51.02        33.94 o                         
  -2   9  15         29.91         29.42        33.29 o                         
  -1   9  15         41.40         17.80        26.99 o                         
   0   9  15         14.47        -31.54        31.54 o                         
   1   9  15         63.18        -10.18        44.45 o                         
   2   9  15         13.12          4.33        41.15 o                         
   3   9  15         24.76         10.57        50.19 o                         
   4   9  15         11.54         39.27        48.92 o                         
  -5  10  15         76.48         64.39        38.30 o                         
  -4  10  15          2.11        -35.95        35.95 o                         
  -3  10  15        400.98        344.98        39.50 o                         
  -2  10  15        150.82        114.05        39.01 o                         
  -1  10  15        294.83        245.25        35.41 o                         
   0  10  15          8.84        -36.11        36.11 o                         
   1  10  15        290.85        251.05        45.73 o                         
   2  10  15         54.90        112.03        47.41 o                         
   3  10  15          2.55        -50.27        50.27 o                         
   4  10  15          2.49          4.03        56.67 o                         
  -5  11  15         84.53         88.48        39.60 o                         
  -4  11  15        114.11        157.25        40.50 o                         
  -3  11  15         15.86         -5.02        35.47 o                         
  -2  11  15         56.50         31.98        43.12 o                         
  -1  11  15       1197.52       1087.57        46.92 o                         
   0  11  15        170.91         63.70        40.19 o                         
   1  11  15         82.90         86.54        40.18 o                         
   2  11  15         15.66         34.58        47.46 o                         
   3  11  15         39.60         17.13        51.24 o                         
   4  11  15         22.44        -61.69        61.69 o                         
  -4  12  15         50.61         50.46        41.97 o                         
  -3  12  15        116.25         63.03        47.04 o                         
  -2  12  15         89.01         79.31        49.60 o                         
  -1  12  15          0.96         29.61        34.46 o                         
   0  12  15        104.88        189.47        40.41 o                         
   1  12  15        103.34         20.45        44.02 o                         
   2  12  15          0.14         19.54        53.88 o                         
   3  12  15          0.60         -9.65        60.83 o                         
   4  12  15         44.85         31.00        67.80 o                         
  -4  13  15          1.14        -11.49        47.50 o                         
  -3  13  15        141.00         86.25        56.38 o                         
  -2  13  15         12.07        -30.90        63.92 o                         
  -1  13  15         30.37        -20.01        33.21 o                         
   0  13  15          0.84         23.86        42.07 o                         
   1  13  15          0.10         61.49        46.00 o                         
   2  13  15         22.85        -58.30        58.30 o                         
   3  13  15          2.14        -59.33        59.33 o                         
  -4  14  15          1.07        -11.14       111.71 o                         
  -3  14  15          0.39        -70.12        70.12 o                         
  -2  14  15         25.07         47.14        79.22 o                         
  -1  14  15          3.18         27.29        37.84 o                         
   0  14  15         38.41        101.75        48.84 o                         
   1  14  15          5.65          9.12        50.80 o                         
   2  14  15          8.10        -14.41        60.29 o                         
   3  14  15         24.52         28.08        66.25 o                         
  -3  15  15         29.52          9.89        71.06 o                         
  -2  15  15          0.25        -63.84        63.84 o                         
  -1  15  15         20.67         17.42        53.29 o                         
   0  15  15         13.99         65.26        54.73 o                         
   1  15  15        130.31        112.49        63.80 o                         
   2  15  15         66.87         46.63        70.85 o                         
  -2  16  15         89.53        111.24        66.39 o                         
  -1  16  15         13.88         -7.99        57.66 o                         
   0  16  15          3.60         40.21        60.51 o                         
   1  16  15          4.28        -16.20        62.94 o                         
  -6   0  16        543.80        474.29        46.94 o                         
  -5   0  16       2167.54       2103.82        89.73 o                         
  -4   0  16       4370.30       4155.29       136.16 o                         
  -3   0  16         26.75         -1.85        40.64 o                         
  -2   0  16       6383.45       6606.19       173.69 o                         
  -1   0  16        606.74        564.07        38.33 o                         
   0   0  16         74.32         21.08        38.18 o                         
   1   0  16        711.68        637.14        56.60 o                         
   2   0  16       3324.52       3317.03       161.35 o                         
   3   0  16        249.35        270.26        75.03 o                         
   4   0  16        969.62       1002.59        80.93 o                         
   5   0  16          2.20        -27.28        69.91 o                         
  -6   1  16        409.29        381.75        32.16 o                         
  -5   1  16          0.82        -28.14        28.14 o                         
  -4   1  16          5.93         35.95        26.71 o                         
  -3   1  16        675.09        692.87        34.53 o                         
  -2   1  16       3851.28       4250.70        88.26 o                         
  -1   1  16         89.49        109.06        22.76 o                         
   0   1  16       3476.08       3435.83        77.51 o                         
   1   1  16        234.94        257.97        32.49 o                         
   2   1  16        769.20        890.65        49.93 o                         
   3   1  16         42.20        -42.98        42.98 o                         
   4   1  16        201.91        152.65        47.25 o                         
   5   1  16         68.36         90.08        52.70 o                         
  -6   2  16        612.16        601.54        36.87 o                         
  -5   2  16        745.69        834.81        39.06 o                         
  -4   2  16       3223.80       3294.94        83.38 o                         
  -3   2  16        638.08        594.98        41.09 o                         
  -2   2  16        588.76        664.23        35.37 o                         
  -1   2  16          0.41         32.37        22.50 o                         
   0   2  16        157.07        125.52        28.45 o                         
   1   2  16       1058.47       1035.90        47.71 o                         
   2   2  16        733.55        762.93        49.91 o                         
   3   2  16         77.40         62.49        49.98 o                         
   4   2  16       1137.40       1219.41        74.44 o                         
   5   2  16        185.16         87.02        57.74 o                         
  -6   3  16         53.70         41.39        31.56 o                         
  -5   3  16        180.10        166.52        29.69 o                         
  -4   3  16        623.94        615.86        36.18 o                         
  -3   3  16        330.54        356.27        32.14 o                         
  -2   3  16       2178.85       2195.55        67.15 o                         
  -1   3  16       3739.55       3647.16        77.74 o                         
   0   3  16        251.36        219.60        29.45 o                         
   1   3  16       1896.53       1891.51        62.06 o                         
   2   3  16        469.24        582.48        44.25 o                         
   3   3  16        101.71        108.04        44.99 o                         
   4   3  16         88.52         24.18        41.90 o                         
   5   3  16        610.50        716.96        69.49 o                         
  -6   4  16        432.27        422.09        33.39 o                         
  -5   4  16       1551.24       1698.29        53.62 o                         
  -4   4  16         77.68        145.97        32.45 o                         
  -3   4  16        741.05        855.53        41.05 o                         
  -2   4  16         26.37         -1.50        29.54 o                         
  -1   4  16         87.78         82.07        24.83 o                         
   0   4  16        677.23        695.22        43.83 o                         
   1   4  16       2131.94       2063.69        72.88 o                         
   2   4  16        953.97       1016.45        54.96 o                         
   3   4  16       2543.22       2437.09       128.58 o                         
   4   4  16         11.02        -33.33        42.44 o                         
   5   4  16        797.89        853.51        73.44 o                         
  -6   5  16          1.28        -22.00        27.75 o                         
  -5   5  16        201.83        199.98        34.23 o                         
  -4   5  16          8.76         -0.50        30.04 o                         
  -3   5  16        638.36        711.09        41.39 o                         
  -2   5  16        533.98        551.94        38.23 o                         
  -1   5  16       1343.62       1361.48        43.21 o                         
   0   5  16        576.00        657.97        39.64 o                         
   1   5  16       1217.08       1307.48        54.56 o                         
   2   5  16         65.70         88.81        38.49 o                         
   3   5  16        105.95        155.94        47.00 o                         
   4   5  16         19.78         26.75        45.75 o                         
   5   5  16        668.04        801.36        72.07 o                         
  -6   6  16        181.10        217.54        37.58 o                         
  -5   6  16        546.85        587.76        42.72 o                         
  -4   6  16        686.11        685.06        44.35 o                         
  -3   6  16        493.87        417.04        38.33 o                         
  -2   6  16         60.08         60.67        34.25 o                         
  -1   6  16          0.10          0.42        26.18 o                         
   0   6  16         88.72        109.00        31.90 o                         
   1   6  16         43.58         89.17        40.37 o                         
   2   6  16        223.77        229.78        42.38 o                         
   3   6  16        979.77       1093.71        67.47 o                         
   4   6  16        117.93        135.88        49.41 o                         
   5   6  16        143.76        157.30        53.77 o                         
  -5   7  16         28.40         10.50        35.72 o                         
  -4   7  16         52.29         64.21        35.40 o                         
  -3   7  16         76.71          9.83        33.31 o                         
  -2   7  16        211.18        241.22        37.10 o                         
  -1   7  16         96.28         95.49        27.30 o                         
   0   7  16        702.65        745.67        41.68 o                         
   1   7  16          5.50         50.83        39.85 o                         
   2   7  16        129.81        180.02        42.34 o                         
   3   7  16         29.18        -14.02        53.48 o                         
   4   7  16         82.93        112.04        55.51 o                         
  -5   8  16        242.47        305.45        41.27 o                         
  -4   8  16       1364.16       1307.11        60.05 o                         
  -3   8  16        261.87        375.40        40.03 o                         
  -2   8  16        340.48        326.43        39.02 o                         
  -1   8  16         24.69          2.19        29.17 o                         
   0   8  16         31.84         79.27        34.17 o                         
   1   8  16          4.42        -40.49        40.49 o                         
   2   8  16        307.49        206.19        49.13 o                         
   3   8  16          8.99        152.21        58.65 o                         
   4   8  16        357.42        368.97        67.69 o                         
  -5   9  16          8.46         23.07        37.81 o                         
  -4   9  16          1.84         19.79        37.41 o                         
  -3   9  16        707.68        732.49        46.19 o                         
  -2   9  16        952.79        980.33        55.82 o                         
  -1   9  16        179.36        218.60        31.97 o                         
   0   9  16       1016.49       1016.14        54.59 o                         
   1   9  16        140.51         67.25        47.24 o                         
   2   9  16        179.48        185.73        59.67 o                         
   3   9  16         16.17          2.88        51.19 o                         
   4   9  16        167.89        113.73        77.19 o                         
  -5  10  16        391.80        303.98        55.01 o                         
  -4  10  16        556.60        758.24        51.08 o                         
  -3  10  16        449.81        406.36        52.75 o                         
  -2  10  16        114.74        153.56        46.15 o                         
  -1  10  16         15.03         12.88        29.96 o                         
   0  10  16        131.07        134.15        42.41 o                         
   1  10  16        211.22        291.25        49.00 o                         
   2  10  16        269.34        204.13        51.03 o                         
   3  10  16        220.60        209.08        58.17 o                         
   4  10  16        279.09        330.04        68.95 o                         
  -4  11  16        157.60        119.69        45.02 o                         
  -3  11  16        408.54        465.82        54.32 o                         
  -2  11  16        355.13        424.26        57.09 o                         
  -1  11  16        936.39       1006.83        49.14 o                         
   0  11  16        443.50        612.20        51.68 o                         
   1  11  16        542.58        488.13        54.34 o                         
   2  11  16          6.91        -51.53        51.53 o                         
   3  11  16         26.59        -42.94        61.35 o                         
  -4  12  16        279.16        338.06        54.47 o                         
  -3  12  16       1049.62        978.11        77.82 o                         
  -2  12  16          9.11        -18.81        56.18 o                         
  -1  12  16         31.78         61.53        54.99 o                         
   0  12  16        227.94        228.84        46.04 o                         
   1  12  16        517.34        458.88        53.79 o                         
   2  12  16         96.47         95.04        64.55 o                         
   3  12  16       1083.12       1141.86        93.80 o                         
  -3  13  16        211.15        119.85        61.89 o                         
  -2  13  16        227.72        227.24        61.56 o                         
  -1  13  16        848.85        800.60        59.85 o                         
   0  13  16        310.04        321.61        81.54 o                         
   1  13  16        531.74        378.15        59.94 o                         
   2  13  16         25.68         45.30        72.43 o                         
   3  13  16         21.81         61.44        64.99 o                         
  -3  14  16        392.03        424.64       118.34 o                         
  -2  14  16         58.59         43.89        83.49 o                         
  -1  14  16          5.29         23.31        35.46 o                         
   0  14  16         39.77        134.92        60.29 o                         
   1  14  16         65.91         24.04        62.71 o                         
   2  14  16        506.04        543.36        76.94 o                         
  -2  15  16        232.08        192.74        68.69 o                         
  -1  15  16        375.97        435.65        78.58 o                         
   0  15  16        513.57        565.56        72.78 o                         
   1  15  16        313.27        438.66        75.12 o                         
  -6   1  17         10.10         56.94        36.22 o                         
  -5   1  17        125.31        105.50        32.92 o                         
  -4   1  17         15.63         19.84        32.76 o                         
  -3   1  17        158.58        126.61        32.77 o                         
  -2   1  17        407.75        423.36        48.65 o                         
  -1   1  17        452.03        451.61        29.32 o                         
   0   1  17       1805.60       1645.93        63.02 o                         
   1   1  17         13.00         69.77        38.56 o                         
   2   1  17         35.34         14.71        36.16 o                         
   3   1  17        211.82         92.71        52.87 o                         
   4   1  17         66.38         56.96        47.39 o                         
   5   1  17        170.53        182.89        63.53 o                         
  -6   2  17         10.62        -15.59        30.86 o                         
  -5   2  17         16.01        -13.52        30.51 o                         
  -4   2  17         78.41         21.04        33.30 o                         
  -3   2  17        255.32        236.84        33.29 o                         
  -2   2  17        813.00        784.73        41.52 o                         
  -1   2  17        281.66        266.10        33.63 o                         
   0   2  17        293.10        243.30        34.89 o                         
   1   2  17        199.94        109.28        60.21 o                         
   2   2  17        336.75        359.05        41.87 o                         
   3   2  17        776.34        899.38        64.35 o                         
   4   2  17         91.59         79.21        46.14 o                         
   5   2  17          0.20        -54.71        71.78 o                         
  -6   3  17         23.77         43.36        51.82 o                         
  -5   3  17         69.13         83.34        34.32 o                         
  -4   3  17          3.11          9.71        34.22 o                         
  -3   3  17          5.07        -30.56        30.56 o                         
  -2   3  17       1033.57        917.94        45.98 o                         
  -1   3  17         58.46         33.63        26.95 o                         
   0   3  17        630.88        565.49        40.36 o                         
   1   3  17        100.05         97.57        40.20 o                         
   2   3  17        175.04        113.44        42.89 o                         
   3   3  17         12.43         -8.85        47.74 o                         
   4   3  17          5.03        -20.01        44.12 o                         
   5   3  17        371.66        370.44        76.48 o                         
  -5   4  17          0.53          9.12        33.69 o                         
  -4   4  17         54.94         71.01        35.97 o                         
  -3   4  17          0.21         -4.00        31.73 o                         
  -2   4  17         28.86         16.93        34.41 o                         
  -1   4  17         30.29         22.84        26.47 o                         
   0   4  17          0.02         -7.21        32.26 o                         
   1   4  17         34.34         24.77        41.31 o                         
   2   4  17         13.35        -13.08        41.12 o                         
   3   4  17         29.40        -25.24        53.63 o                         
   4   4  17        114.66         94.36        55.30 o                         
  -5   5  17         34.97         23.80        36.43 o                         
  -4   5  17         56.24          0.95        33.65 o                         
  -3   5  17         19.74         13.84        32.12 o                         
  -2   5  17         52.95         62.43        34.11 o                         
  -1   5  17         93.27         53.56        28.54 o                         
   0   5  17         18.97         -3.95        32.03 o                         
   1   5  17          2.20         12.24        41.45 o                         
   2   5  17        172.03        123.63        44.40 o                         
   3   5  17        102.82        150.30        59.05 o                         
   4   5  17         13.47        -20.21        62.60 o                         
  -5   6  17        275.56        234.23        43.12 o                         
  -4   6  17        365.32        318.08        40.10 o                         
  -3   6  17        322.56        319.00        38.21 o                         
  -2   6  17         95.60        116.74        36.04 o                         
  -1   6  17        115.69        156.83        30.47 o                         
   0   6  17          4.86         12.09        34.26 o                         
   1   6  17         81.01         37.90        42.17 o                         
   2   6  17         85.75         31.47        56.23 o                         
   3   6  17         72.39        -50.43        55.03 o                         
   4   6  17          0.46        -58.35        58.35 o                         
  -5   7  17         48.82         84.40        36.98 o                         
  -4   7  17         88.44        105.41        37.56 o                         
  -3   7  17         62.00         94.99        37.01 o                         
  -2   7  17          0.08        -20.72        37.61 o                         
  -1   7  17          6.19        -28.62        28.62 o                         
   0   7  17        153.71        159.04        41.21 o                         
   1   7  17          0.70         -1.89        41.98 o                         
   2   7  17          0.28        -59.21        59.21 o                         
   3   7  17         84.32         13.99        57.74 o                         
   4   7  17         22.35         57.28        65.14 o                         
  -5   8  17         64.70        118.26        40.11 o                         
  -4   8  17          0.87         22.50        36.47 o                         
  -3   8  17          6.50        -12.91        39.81 o                         
  -2   8  17          9.39         -0.81        41.01 o                         
  -1   8  17         10.33        -22.64        28.48 o                         
   0   8  17          9.09         -7.55        39.07 o                         
   1   8  17        272.36        276.03        48.91 o                         
   2   8  17          9.07        -24.08        50.75 o                         
   3   8  17          1.26         -3.68        73.88 o                         
   4   8  17        112.07         37.15        60.39 o                         
  -5   9  17         38.33        151.63       123.88 o                         
  -4   9  17         20.40        -29.29        37.99 o                         
  -3   9  17         49.02         31.65        61.41 o                         
  -2   9  17        459.54        481.29        53.90 o                         
  -1   9  17         49.29         14.57        34.84 o                         
   0   9  17        399.61        433.07        49.99 o                         
   1   9  17          0.09        -19.81        44.14 o                         
   2   9  17         17.21        -12.11        52.25 o                         
   3   9  17         26.02        -25.72        51.91 o                         
   4   9  17         13.18          2.27        60.82 o                         
  -4  10  17         18.62        -46.93        46.93 o                         
  -3  10  17        164.74        179.38        52.33 o                         
  -2  10  17        224.55        209.29        49.66 o                         
  -1  10  17        218.50        195.64        43.55 o                         
   0  10  17        321.09        395.83        47.84 o                         
   1  10  17         41.18         -4.46        41.48 o                         
   2  10  17        202.03        244.16        53.44 o                         
   3  10  17         67.22         30.33        56.57 o                         
  -4  11  17          0.27        -45.46        45.46 o                         
  -3  11  17         10.62         25.60        54.93 o                         
  -2  11  17         87.13         93.75        60.32 o                         
  -1  11  17         80.05         38.30        34.42 o                         
   0  11  17        264.78        248.89        47.72 o                         
   1  11  17        144.67         56.94        44.42 o                         
   2  11  17          0.64         -8.03        56.71 o                         
   3  11  17          1.26         25.77        63.97 o                         
  -3  12  17         62.12         63.40        62.37 o                         
  -2  12  17         32.99         47.68        59.55 o                         
  -1  12  17         20.22        -17.93        50.68 o                         
   0  12  17          3.55         33.85        56.02 o                         
   1  12  17          1.88        -45.64        45.64 o                         
   2  12  17         48.26        136.33        65.12 o                         
  -3  13  17          0.17         49.35        68.86 o                         
  -2  13  17         11.70        -40.13        63.92 o                         
  -1  13  17         37.68         -1.78        85.98 o                         
   0  13  17        112.77        153.56        61.06 o                         
   1  13  17         72.28        185.12        66.24 o                         
   2  13  17          0.80        -12.10        65.91 o                         
  -2  14  17         70.87         25.04        70.12 o                         
  -1  14  17         10.01        -63.78        64.86 o                         
   0  14  17          2.01         95.82        66.30 o                         
   1  14  17          6.10        -59.12        59.12 o                         
  -5   0  18        202.70        190.22        54.83 o                         
  -4   0  18       1003.75       1014.09        78.31 o                         
  -3   0  18        207.57        213.15        53.19 o                         
  -2   0  18         77.60         71.45        52.10 o                         
  -1   0  18          0.94        -30.74        46.86 o                         
   0   0  18          7.41         -4.65        50.93 o                         
   1   0  18        207.50        237.90        66.22 o                         
   2   0  18        202.17        251.00        73.89 o                         
   3   0  18          9.02        -39.74        86.94 o                         
   4   0  18          9.60         13.62        89.19 o                         
  -5   1  18         26.59         23.22        39.92 o                         
  -4   1  18        350.02        325.17        41.99 o                         
  -3   1  18        374.72        532.70        41.45 o                         
  -2   1  18       1538.89       1576.30        63.36 o                         
  -1   1  18        524.86        674.42        38.91 o                         
   0   1  18         20.29         -9.26        34.97 o                         
   1   1  18        432.53        530.98        49.96 o                         
   2   1  18          0.17        -38.58        38.58 o                         
   3   1  18          1.52          9.59        63.00 o                         
   4   1  18          2.94        -40.37        61.44 o                         
  -5   2  18        773.75        704.37        47.02 o                         
  -4   2  18        837.28        851.98        49.73 o                         
  -3   2  18          2.44        -10.13        34.12 o                         
  -2   2  18        333.31        421.70        42.72 o                         
  -1   2  18         84.09        137.16        31.22 o                         
   0   2  18        310.62        294.29        40.31 o                         
   1   2  18        197.97        198.03        43.91 o                         
   2   2  18        444.71        565.93        53.96 o                         
   3   2  18        335.50        378.44        64.31 o                         
   4   2  18          2.27        -33.65        63.97 o                         
  -5   3  18         18.13          8.96        37.29 o                         
  -4   3  18         96.76        109.99        39.49 o                         
  -3   3  18        709.26        861.94        55.87 o                         
  -2   3  18       1915.10       1996.57        74.49 o                         
  -1   3  18       1052.03       1093.75        55.23 o                         
   0   3  18        642.54        771.49        49.19 o                         
   1   3  18        237.60        282.04        47.28 o                         
   2   3  18         37.61        114.82        58.31 o                         
   3   3  18          0.77         56.22        56.56 o                         
   4   3  18        164.45        151.25        69.41 o                         
  -5   4  18        599.35        627.22        47.51 o                         
  -4   4  18       1003.87       1089.29        60.96 o                         
  -3   4  18        349.39        367.76        42.76 o                         
  -2   4  18         16.20        -18.34        39.49 o                         
  -1   4  18        147.78        119.45        34.25 o                         
   0   4  18        562.48        590.47        54.31 o                         
   1   4  18       1976.85       1755.27        88.25 o                         
   2   4  18       1285.29       1083.47        76.18 o                         
   3   4  18        490.04        352.98        66.52 o                         
   4   4  18        450.08        341.30        82.36 o                         
  -5   5  18          4.20          0.91        37.06 o                         
  -4   5  18        407.74        381.41        41.67 o                         
  -3   5  18        641.32        706.70        62.00 o                         
  -2   5  18       1237.33       1280.82        63.76 o                         
  -1   5  18       2477.57       2392.57        93.68 o                         
   0   5  18        738.42        812.62        53.19 o                         
   1   5  18        483.04        653.01        55.67 o                         
   2   5  18        110.17        219.34        60.19 o                         
   3   5  18        124.33         23.53        59.97 o                         
   4   5  18        251.04        183.11        70.71 o                         
  -5   6  18        688.11        763.48        50.99 o                         
  -4   6  18        673.32        607.31        46.54 o                         
  -3   6  18        619.15        659.66        48.60 o                         
  -2   6  18         74.59         61.15        45.29 o                         
  -1   6  18         31.73         39.64        32.08 o                         
   0   6  18        558.43        597.93        56.52 o                         
   1   6  18        924.28        978.45        93.62 o                         
   2   6  18        820.65        903.14        71.77 o                         
   3   6  18        591.29        812.80        79.87 o                         
   4   6  18        148.39        163.95        70.28 o                         
  -5   7  18          0.21         41.65        75.29 o                         
  -4   7  18        113.93         86.55        39.81 o                         
  -3   7  18       1151.01       1119.91        77.09 o                         
  -2   7  18       1621.79       1672.30        81.69 o                         
  -1   7  18       1622.33       1612.45        68.50 o                         
   0   7  18       1320.13       1345.87        69.87 o                         
   1   7  18        362.14        354.60        50.96 o                         
   2   7  18          0.53         27.67        49.38 o                         
   3   7  18          2.36        -23.95        58.36 o                         
  -4   8  18        876.87        970.05        57.87 o                         
  -3   8  18        610.12        733.64        57.29 o                         
  -2   8  18         51.09        132.72        48.64 o                         
  -1   8  18         13.03         24.50        38.14 o                         
   0   8  18        616.63        642.81        55.83 o                         
   1   8  18        357.26        299.61        50.90 o                         
   2   8  18        297.47        371.70        62.46 o                         
   3   8  18        472.64        468.05        72.92 o                         
  -4   9  18        272.77        209.34        48.41 o                         
  -3   9  18        579.55        565.67        61.66 o                         
  -2   9  18       1137.05       1335.90       102.83 o                         
  -1   9  18       1313.17       1434.35        84.59 o                         
   0   9  18        757.37        931.43        65.58 o                         
   1   9  18        116.31        186.05        49.28 o                         
   2   9  18          2.68        -32.55        52.59 o                         
   3   9  18         83.95         29.72        56.29 o                         
  -4  10  18        734.66        732.98        68.53 o                         
  -3  10  18        465.26        541.90        62.68 o                         
  -2  10  18          8.41        147.00        60.02 o                         
  -1  10  18         25.84         60.04        46.44 o                         
   0  10  18        357.54        542.68        77.66 o                         
   1  10  18        422.61        362.54        53.84 o                         
   2  10  18        613.84        657.64        78.19 o                         
   3  10  18        450.35        464.06        77.01 o                         
  -3  11  18        682.05        784.28        88.19 o                         
  -2  11  18        580.06        720.15        77.43 o                         
  -1  11  18        601.69        745.76        90.14 o                         
   0  11  18        825.52        807.15        77.32 o                         
   1  11  18          1.61         13.06        45.03 o                         
   2  11  18          3.98        -19.00        61.05 o                         
  -3  12  18        295.26        399.37        95.71 o                         
  -2  12  18         26.55        111.40        62.99 o                         
  -1  12  18         39.35         61.25        67.78 o                         
   0  12  18        193.06        222.74        71.72 o                         
   1  12  18        178.67        119.54        64.33 o                         
   2  12  18        416.44        339.38        78.69 o                         
  -2  13  18        303.79        102.94        78.41 o                         
  -1  13  18        427.67        555.56        84.36 o                         
   0  13  18        311.67        323.09        75.58 o                         
   1  13  18        106.25        169.12        84.11 o                         
  -5   1  19          1.05         23.59        37.46 o                         
  -4   1  19          2.25         -2.68        43.34 o                         
  -3   1  19         42.30        -24.92        36.87 o                         
  -2   1  19        152.86        124.05        51.15 o                         
  -1   1  19          5.23        -32.79        32.79 o                         
   0   1  19         33.16         33.74        42.40 o                         
   1   1  19         42.11        -27.21        43.21 o                         
   2   1  19        123.12         86.23        53.65 o                         
   3   1  19          0.01        -64.14        64.14 o                         
   4   1  19         37.43        -63.30        63.30 o                         
  -5   2  19         60.99         73.79        39.57 o                         
  -4   2  19         88.78         84.29        44.91 o                         
  -3   2  19         36.34         26.49        39.58 o                         
  -2   2  19         27.85         14.00        48.52 o                         
  -1   2  19         12.90         -7.55        50.59 o                         
   0   2  19          3.42        -46.71        46.71 o                         
   1   2  19         11.12         83.11        42.82 o                         
   2   2  19          5.17        128.01        51.48 o                         
   3   2  19         53.27         63.97        58.10 o                         
   4   2  19         38.42         28.36        69.40 o                         
  -5   3  19          0.02         16.03        39.07 o                         
  -4   3  19          0.23        -12.32        38.82 o                         
  -3   3  19         17.49        -18.12        43.51 o                         
  -2   3  19        161.40         62.25        61.36 o                         
  -1   3  19        268.16        242.86        36.39 o                         
   0   3  19        466.53        447.68        48.57 o                         
   1   3  19          7.85        -34.57        40.43 o                         
   2   3  19          5.55         70.24        51.46 o                         
   3   3  19         50.27        -28.90        56.44 o                         
   4   3  19         24.64         55.25        68.27 o                         
  -4   4  19         12.71         72.21        42.17 o                         
  -3   4  19          0.17          0.38        42.68 o                         
  -2   4  19         99.60         72.48        47.26 o                         
  -1   4  19         44.04         10.76        35.08 o                         
   0   4  19         15.53         12.68        43.35 o                         
   1   4  19         48.15         36.60        44.21 o                         
   2   4  19         51.85        110.92        55.78 o                         
   3   4  19          7.28        -54.51        54.51 o                         
  -4   5  19         13.44         37.21        47.70 o                         
  -3   5  19          8.77         15.73        41.69 o                         
  -2   5  19         66.90        116.79        47.96 o                         
  -1   5  19         36.12          5.98        31.43 o                         
   0   5  19          0.06         -1.37        43.33 o                         
   1   5  19          0.11        -17.87        43.93 o                         
   2   5  19         32.93         14.82        53.95 o                         
   3   5  19          0.06         41.90        60.46 o                         
  -4   6  19          0.77        -16.15        37.43 o                         
  -3   6  19         23.93        -11.70        54.06 o                         
  -2   6  19         38.76        -46.84        46.84 o                         
  -1   6  19          0.06        -40.05        40.05 o                         
   0   6  19          0.32         17.89        48.76 o                         
   1   6  19         37.80          9.67        45.24 o                         
   2   6  19        159.43        198.00        58.04 o                         
   3   6  19         37.87          8.90        60.69 o                         
  -4   7  19         11.80         -8.87        43.72 o                         
  -3   7  19         16.31         27.35        51.37 o                         
  -2   7  19         15.53        -24.44        53.07 o                         
  -1   7  19         71.65         77.26        44.03 o                         
   0   7  19          9.49         86.91        50.42 o                         
   1   7  19          4.56         -9.46        45.19 o                         
   2   7  19        140.59        130.73        57.40 o                         
   3   7  19         11.81        -14.12        61.07 o                         
  -4   8  19         20.53        -28.24        44.73 o                         
  -3   8  19         44.45         88.13        52.53 o                         
  -2   8  19          0.71        -51.17        51.17 o                         
  -1   8  19         92.45        -27.01        62.34 o                         
   0   8  19        115.98        122.26        52.54 o                         
   1   8  19         29.35         40.78        53.67 o                         
   2   8  19          8.77        -50.55        50.55 o                         
   3   8  19         52.38         65.44        66.21 o                         
  -3   9  19         30.78        -29.31        68.60 o                         
  -2   9  19          0.97        -51.63        51.63 o                         
  -1   9  19        217.03        190.49        64.47 o                         
   0   9  19          1.43         30.27        63.76 o                         
   1   9  19         69.25         58.56        47.92 o                         
   2   9  19         32.67         63.57        52.31 o                         
  -3  10  19        256.06        246.37        74.56 o                         
  -2  10  19          5.89         84.26        61.33 o                         
  -1  10  19         37.16         50.71        66.29 o                         
   0  10  19          0.94         38.14        65.46 o                         
   1  10  19          7.92         23.92        55.22 o                         
   2  10  19          5.93         16.68        73.52 o                         
  -2  11  19          0.39        -58.36       114.11 o                         
  -1  11  19        179.02         79.87        69.05 o                         
   0  11  19          9.50         36.09        65.74 o                         
   1  11  19         33.29         -2.64        68.52 o                         
  -1  12  19         19.21        -21.09        66.00 o                         
   0  12  19          5.21        110.08        69.90 o                         
  -4   0  20          7.60         11.17        56.59 o                         
  -3   0  20        230.92        264.26        66.35 o                         
  -2   0  20         26.79        140.02        66.54 o                         
  -1   0  20        156.84         45.61        86.23 o                         
   0   0  20        234.22        318.96        78.04 o                         
   1   0  20       1211.35       1185.06        96.62 o                         
   2   0  20        224.58        442.76        89.93 o                         
   3   0  20        286.91        283.20       108.13 o                         
  -4   1  20        177.61        249.06        42.46 o                         
  -3   1  20        730.88        751.67        61.16 o                         
  -2   1  20        538.15        549.24        62.05 o                         
  -1   1  20       1429.77       1411.57       100.07 o                         
   0   1  20          9.80        111.60        53.66 o                         
   1   1  20        313.50        400.95        72.86 o                         
   2   1  20         37.06         47.36        54.76 o                         
   3   1  20         64.22         -5.81        68.20 o                         
  -4   2  20        108.64         34.77        58.42 o                         
  -3   2  20        190.44        260.15        58.59 o                         
  -2   2  20          9.69        -37.21        51.48 o                         
  -1   2  20        174.54        -17.30        67.23 o                         
   0   2  20        404.48        399.61        54.42 o                         
   1   2  20       1467.83       1433.13        75.30 o                         
   2   2  20        340.29        404.92        60.68 o                         
   3   2  20        197.21        255.78        70.48 o                         
  -4   3  20        132.80        161.64        49.26 o                         
  -3   3  20        607.87        563.50        67.12 o                         
  -2   3  20        986.48        975.34        68.79 o                         
  -1   3  20        876.00        967.57        83.00 o                         
   0   3  20        218.53        291.01        52.93 o                         
   1   3  20        171.31        225.23        48.66 o                         
   2   3  20         62.57        114.08        54.74 o                         
   3   3  20        236.84        122.19        72.32 o                         
  -4   4  20        313.78        283.68        49.69 o                         
  -3   4  20         28.34         13.78        55.39 o                         
  -2   4  20          4.08         26.02        54.56 o                         
  -1   4  20        196.16        193.18        61.17 o                         
   0   4  20        886.39       1034.24        68.13 o                         
   1   4  20        873.19        873.37        60.53 o                         
   2   4  20        942.26        994.62        80.57 o                         
   3   4  20        478.89        632.06        75.89 o                         
  -4   5  20        161.67         87.58        58.75 o                         
  -3   5  20        450.38        404.97        57.28 o                         
  -2   5  20       1212.14       1161.78        77.85 o                         
  -1   5  20       1039.19       1168.40        85.87 o                         
   0   5  20        482.17        639.14        72.32 o                         
   1   5  20         99.70        154.33        48.79 o                         
   2   5  20         41.65        147.50        58.46 o                         
   3   5  20        106.38         36.33        69.35 o                         
  -3   6  20        144.85         72.33        50.35 o                         
  -2   6  20         36.67         47.43        54.95 o                         
  -1   6  20        223.24        157.26        66.73 o                         
   0   6  20        815.66        707.38        65.81 o                         
   1   6  20       1249.26       1148.13        70.07 o                         
   2   6  20        865.27        853.62        82.55 o                         
  -3   7  20        674.91        575.36        68.83 o                         
  -2   7  20        564.09        558.31        69.19 o                         
  -1   7  20       1338.14       1260.30       101.15 o                         
   0   7  20        405.52        492.66        77.22 o                         
   1   7  20         44.16         12.99        50.00 o                         
   2   7  20          1.47        -67.01        67.01 o                         
  -3   8  20        107.14         93.83        64.81 o                         
  -2   8  20          1.54         57.18        57.10 o                         
  -1   8  20        286.26        208.42        74.25 o                         
   0   8  20        689.33        622.07       106.92 o                         
   1   8  20        643.80        770.77        66.53 o                         
   2   8  20        601.84        700.55        93.35 o                         
  -2   9  20        492.72        568.09        80.20 o                         
  -1   9  20        685.13        593.02        76.63 o                         
   0   9  20        382.41        440.53        77.42 o                         
   1   9  20          9.93         72.82        68.85 o                         
  -2  10  20          6.73        -65.13        79.29 o                         
  -1  10  20         34.23         19.10        68.76 o                         
   0  10  20        250.97        295.13        76.22 o                         
  -3   1  21          2.28        -53.37        53.37 o                         
  -2   1  21          7.14        -41.77        57.69 o                         
  -1   1  21         57.87        160.51        67.39 o                         
   0   1  21          5.12         41.40        57.27 o                         
   1   1  21          0.44        -14.27        46.71 o                         
   2   1  21         26.83        -28.52        58.98 o                         
  -3   2  21          5.00        -54.59        54.59 o                         
  -2   2  21          0.50        -57.61        57.61 o                         
  -1   2  21          3.65        -60.40        60.40 o                         
   0   2  21         14.52          4.95        72.48 o                         
   1   2  21         11.52        -45.82        45.82 o                         
   2   2  21         13.05         -2.65        62.75 o                         
  -3   3  21          1.26          9.19        56.03 o                         
  -2   3  21          1.16         -9.85        68.39 o                         
  -1   3  21         12.03         56.18        60.47 o                         
   0   3  21          0.04         11.92        58.17 o                         
   1   3  21         10.60         70.11        46.99 o                         
   2   3  21          6.44        -32.31        53.48 o                         
  -3   4  21          0.04        -64.27        64.27 o                         
  -2   4  21          2.62        -54.11        54.11 o                         
  -1   4  21          0.03        -43.55        57.91 o                         
   0   4  21          1.79         28.84        59.08 o                         
   1   4  21          0.55        -19.24        56.46 o                         
   2   4  21         73.45        160.26        58.65 o                         
  -3   5  21         12.37         74.16        58.06 o                         
  -2   5  21         33.75        -43.82        51.52 o                         
  -1   5  21          5.25         -7.59        59.22 o                         
   0   5  21          1.46         21.90        62.73 o                         
   1   5  21         21.23         24.02        48.78 o                         
   2   5  21         15.85         11.99        53.66 o                         
  -3   6  21         29.39         -5.03        60.77 o                         
  -2   6  21          3.37         52.62        67.14 o                         
  -1   6  21          1.85        -68.49        96.66 o                         
   0   6  21          0.08         60.28        66.67 o                         
   1   6  21         44.58        116.79        83.38 o                         
  -2   7  21        119.05        158.75        78.58 o                         
  -1   7  21          1.59        -87.78        87.78 o                         
   0   7  21         66.00         19.94        65.25 o                         
   1   7  21          9.64        157.88        92.70 o                         
  -2   8  21          2.17        -69.88       167.88 o                         
  -1   8  21         15.01        -62.27        62.27 o                         
   0   8  21          4.33        118.44        69.78 o                         
  -2   0  22         28.19       -182.07       237.51 o                         
  -1   0  22        338.25        455.56       111.66 o                         
   0   0  22        746.67        808.56       126.08 o                         
   1   0  22       1726.88       2161.98       244.58 o                         
  -2   1  22        557.78        601.53       125.55 o                         
  -1   1  22        603.33        603.14        83.51 o                         
   0   1  22         53.01         49.15        69.11 o                         
   1   1  22         10.47        187.50        94.11 o                         
  -2   2  22         90.74        115.07        77.68 o                         
  -1   2  22        311.99        149.79        71.56 o                         
   0   2  22        538.94        496.35        91.72 o                         
   1   2  22       1048.00       1076.97       130.50 o                         
  -2   3  22        522.28        461.94        88.26 o                         
  -1   3  22        327.16        470.04        80.20 o                         
   0   3  22        212.22        293.13        71.02 o                         
   1   3  22         10.96        -45.37        79.49 o                         
  -2   4  22         19.20        -18.65        73.47 o                         
  -1   4  22        219.71        151.84        81.04 o                         
   0   4  22        496.90        597.28        78.57 o                         
   1   4  22        315.44        372.69        94.10 o                         
  -2   5  22        522.16         84.38       204.46 o                         
  -1   5  22         13.21         87.28        62.64 o                         
   0   5  22        270.89        429.80        73.18 o                         
                                                                                
